# Supplementary material for: BilR is a gut microbial enzyme that reduces bilirubin to urobilinogen
Source: Nat Microbiol. 2024 Jan 3;9(1):173–84. doi: 10.1038/s41564-023-01549-x (PMC10769871; doi:10.1038/s41564-023-01549-x)
Supplement: Supplementary file 2 — Supplementary Table 1: Genomes from GTDB with detected bilirubin reductase genes. Supplementary Table 2: Metadata associated with analysed metagenomic samples. [file 41564_2023_1549_MOESM2_ESM.xlsx]

## Sheet: Supplementary Table 1
Assembly ID	Domain	Phylum	Class	Order	Family	Genus	Species	BilR Type	BilR Sequence
GCA_000403215.2	d__Bacteria	p__Firmicutes_A	c__Clostridia	o__Lachnospirales	f__Lachnospiraceae	g__COE1	s__COE1 sp000403215	Long	MKRKILEPIQIGNMTLKNRIMFPPLTTGYEERDGSIGARSLGFYERLAKGGAAYIVIGDVAPVRTASPTPMLYDDSQIPAFEKLANALHAHDSKLALQIFHPEYDVPGVGKLIMTAQMARKAAAEAQAAGNQEEYQTQTKQAEKVTKEAYAKLRYEMQHFVDEATKEQLSQICQSIAQCAARAQKAGVDAIEVHGDRLLGSMCSKLLNHHTDEYGGCLENRTRYALEVVAAIREAAPAVAVEYKLPLITVNADGSLRGKGGLEEDEAVEFSKLLEQAGVDMIQVAQANHTGNMGDTIPPMGDVPYNWTLPVAKRVKNTVNIPVATVGRVITVEAGEQILANGEADIIGYGRSLLADPDIAVKTAAGECIRECLNCNKGCVDAIQNRRYISCVLNAENGD…
GCA_000434535.1	d__Bacteria	p__Actinobacteriota	c__Coriobacteriia	o__Coriobacteriales	f__Coriobacteriaceae	g__Collinsella	s__Collinsella sp000434535	Long	MTAPASKLLQPITVGPLELKNRIMFPPLTTGYEERDGSIGERSLAFYERLARGGVSYIVIGDVAPVMTASPTPKLATDAQIPTFKALADAVHKHGAKVALQLFHPEYDVPGVGRMVMGSMAAAKAAQEAKAAGDEETFAAKMAESNEIRNQAYAKLHHDMQHFVNEASVEQLTQIKEAIAASAARAQQAGIDAIEVHGDRLVGSLCSAILNQRTDEYGGSFENRVRYALEVVAAIKEAAPQLMVEYKLPVIMENPDGTPRGKGGLQPDEACEFAKLLEGAGIDMIQVAQANHTGNMGDTIPPMGAMPYNWTLSVAERVKALVSVPVATVGRVVSVEAGEKILEDGAADIIAYGRSLMCDPDIALKAATGEPIRECLNCNKGCVDAIQNRKYISCVLNAE…
GCA_000437735.1	d__Bacteria	p__Firmicutes_A	c__Clostridia	o__Lachnospirales	f__Lachnospiraceae	g__Lachnospira	s__Lachnospira sp000437735	Long	MLKKLLEPVKAGRLTLKNRIMFPPLTTGYEERDGSIGERSLNFYERLAKGGTGYIVIGDVAPVRTASPTPKLYDDSQIPVYKKLADTLHQYDCKVALQIFHPEYDVPGVGKMIMQAGMARQAAAKAREEGDEQEAAKQTQLAEQITKDAYAKLHHDMQHFVSEATAAQLEEIKTGIAACAKRAESAGIDAIEVHGDRLVGSLCSKVLNHRTDEYGGSFENRTRYALEVVKAIKEAAPDLMIEYKLPIITKNADGSLRGKGGLEAEEGVAFAKLLEEAGVDMIQVAQANHTGNMGDTIPPMGDVDYNWTLPAARAVKKVVSVPVATVGRVISLEAGEKILEDQDADIVAYGRSMLADPDIANKAASGECIRECLNCNKGCVDAIQGRRYISCVLNAENGN…
GCA_001312505.1	d__Bacteria	p__Firmicutes_A	c__Clostridia	o__Lachnospirales	f__Lachnospiraceae	g__Mediterraneibacter	s__Mediterraneibacter faecis	Long	MGGNKLSEPIKVGNLTFKNRIMFPPLTTGYEERDGSIGGERSLNFYERLAKGGAAYVVIGDVAPVRTASPTPKLYDDSQIPVYKNLADTLHKYDCKLALQLFHPEYDVPGVGRMIMEAGIARQAAAKAQAEGNAEEAKKQMEECDRLTKGAYAKLHHDMQHFVTEATVEQLEDIKNSIAACAAKAQKAGIDAIEVHGDRLLGSLCSKILNHREDQYGGGSLENRTRYALEVVAAIKEAAPDLMIEYKLPIITVNPDGTLRGKGGLEAEEGIRFAKMLEEAGIDMIQVAQANHTGNMGDTIPPMGDVPYNWTLPVAREVKKLVSVPVATVGRVVSLEAGEKILEDGDADIVAYGRSMLADADIANKAISGECIRECLNCNKGCVDAIQGRKYISCVLNAE…
GCA_001916215.1	d__Bacteria	p__Firmicutes	c__Bacilli	o__Acholeplasmatales	f__Anaeroplasmataceae	g__CAG-307	s__CAG-307 sp001916215	Long	MKILEPLKIGKLTLKNRIMFPPLTTGYEEKDGSIGDHSFNFYVNLAKGGAGYVVIGDVTPIMTISPTPKLFADSQIPTYKRLADELHKYDCKLGVQIFHPEYHAEKIMQMFMKGQQKEGLELLHYDMIHFVSEVTHDELLEIAKKIAACAKRAQQAGVDFIEIHGDRLCGSLCSTILNHREDEFGGSFENRIRFALMVVDEIKKECPDMAIEYKLPIVTVMDNGALQGKGGLQIEEAVRFAHILEEHGVDAIHVAQANHTGNMNDTIPAMETRRYGFMLEETKAIKAAVSIPVSFVGRIASVQMAEDLLERGVCDYVAFGRSLLTDPYLPTKVASGDLSSIRRCMMCNKGCTDAIMGRRSISCVLNAENGYEGERHIEAAKSKKKIAVVGAGIAGLEAS…
GCA_002315205.1	d__Bacteria	p__Firmicutes	c__Bacilli	o__Erysipelotrichales	f__Erysipelotrichaceae	g__UBA1783	s__UBA1783 sp002315205	Long	MEKRLLQPIQVGNLTLKNRIMFPPLTTGYEERDGSIGPRSLAFYERLAKGGASYIVIGDVAPVRTASPTPKLYEDGQIPTFKALADALHKYDAKVALQIFHPEYDVPGVGRMIGMAGAARMAAAKAREAGDMAAFGEKMAEADKITKEAYAKLHHDMQHYVSECPVEALMQIKGAIANSAAKAAEAGIDAIEVHGDRLLGSLCSDILNHRTDEYGGSFENRTRFAIEVVKAIKEAAPGLMVEYKLPIVTVNKDGSFRGKGGLKEDEGVEFAKLLEEAGIDMIQVAQANHTGNMKDTIPPMGEVEYTWTLPICRRVKEAVSVPVATVGRVITAERGEEILANGDADIIAYGRSLLADPDLANKVANDEVIRECLNCNKGCVDAIQGRRYISCVLNAENGD…
GCA_002320245.1	d__Bacteria	p__Firmicutes_A	c__Clostridia	o__Lachnospirales	f__Lachnospiraceae	g__Schaedlerella	s__Schaedlerella sp002320245	Long	MKLLEEIQVGNLTLKNRIMFPPLTTGYEERDGSIGERSFHFYERLAKGGVSYIVIGDVAPVNTASPTPKLCDDRQIPAFQKLADVLHAHDCKLALQIFHPEYDVPSVGKMIMGSRMAAMAGQQAKEKGDMETFGVKMAEAKKLSDDAYAKLRHDMQHFVSEATFEQLDEIKEAIAQCARRAMEAGADAIEVHGDRLLGSMCSVLLNHREDKYGGTFENRIRYALEVVAAIKKAAPTLMVEYKLPLITKNADGSNRGKGGLFEEEGIEFAKRLEEAGVDMIQVAQANHTGNMGDTIPPMGTVPYNWTLPIAKKVKETVSIPVATVGRVVTVANGEAILENGEADIIGYGRSLLCDPDIALKAAAGEPIRECLNCNKGCVDAVQSRRYISCVLNAENGDEA…
GCA_002385225.1	d__Bacteria	p__Proteobacteria	c__Gammaproteobacteria	o__Pseudomonadales	f__Moraxellaceae	g__Psychrobacter	s__Psychrobacter sp002385225	Long	MNILKPITIGGQEFKNRVLFPPLTTGYEDKDGTINEQSRAFYTRLAKGGVGYIVLGDVAPIPSFAVTPKLYDDSQIDCFRQLADNVHAYGAKLGVQIFHPEYNSEVLNALFAAGKMEEVRSQLHHDMDHFVNEVTPEELDQIIDKMCACALRAQQASVDVVSIHGDRLVGALCSPIMNTRSDEFGGSLENRTRFALMLVKAMKAAVPEMVIEYKLPVITPERGKGGVSIDEAPIFAQWLEQAGVDMLHVAQANHTGNMADTIPPMGV
GCA_002404995.1	d__Bacteria	p__Firmicutes	c__Bacilli	o__RFN20	f__CAG-288	g__Enterosoma	s__Enterosoma sp002404995	Long	MKITEPIKVGKITLKNRIRFPPLTTGYEERDGSIGEHSRTFYTRLAKGGVGYIVVGDVVPVNTVSPTPKLFCDEQIGSFKALADSVHAYGAKLGLQIFHPEYDTEAIINFIKQGKRNEAFAKLHHDRLHFTDEVTPEKLASILEHVKACAHRAYEAGVDVIEVHGDRVVGSLCSTILNHRTDAYGGSFENRTRFALEFVKAIKEGAPDITIDYKLPIVTKRKDGTYQGKGGLVIEEAVKLAKLLEENGVDRIHVAQANHTGNRNDTIPAMGTRAYGFRVEEAKEIKAAVSIPVSIVGRICTVKAAESLLEQNVCDIVAFGRNHLTDPDIANKISEGKDYLIRQCINCNKGCTDRIQKGQFLSCVLNAENGYEATRSITKAVNPRTVAVVGGGIAGLEAA…
GCA_003150175.1	d__Bacteria	p__Actinobacteriota	c__Coriobacteriia	o__Coriobacteriales	f__Atopobiaceae	g__Paratractidigestivibacter	s__Paratractidigestivibacter sp003150175	Long	MSVVSADGHTRCQGARPFGADAQIPTFKALADAVHKHGAKLALQLFHPEYDVPGVGRMIMGSMAAAKAAQEAKAAGDEATFAAKMTESGEIRKQAYAKLHHDMQHFVTEATVEQLEDIKAAIAASAARAQKAGVDAIEVHGDRLVGSLCSATLNHRTDEYGGSLENRTRYALEVVAAIKEAAPELMVEYKLPVITINADGTPRGKGGLLADEACEFAVMLDRAGVDMIQVAQANHTGNMGDTIPPMGSVPYNWTLPVAERVKSLVSVPVATVGRVVSVEAGEKILEDGSADVIGYGRSLLCDPDIALKAASGEPIRECLNCNKGCVDAIQNRRYISCVLNAENGDEATISIKPGEGSKKVAVVGGGVAGLEAARVAAKRGYGVTLYEASDHLGGQILLA…
GCA_003449675.1	d__Bacteria	p__Firmicutes_A	c__Clostridia	o__Oscillospirales	f__Ruminococcaceae	g__Faecalibacterium	s__Faecalibacterium sp003449675	Long	MENVILQPIEVGGQTFKNRIMFPPLTTGYEKNGMISEQDMGFYTRLAKGGVGYIVMGDVAPINSFSPTPKLFDDSQIPAFKALADSVHAYGTKLGVQLFHPEYDVDAINSLFMQKKFDEMRQRLHHDMMFFTDEASEEMLMSIIDKMCACAVRAQKAGVDVIQIHGDRLNGCLCSTRMNHRTDKFGGSLENRVRFARMLTRAIRKAVPDMVIDYKLSIVTPQRGKGGIDEADAVQFAQWLVEDGVDMFHVAQANHTGNMADTIPPMGVQPYGFFVKIAGDIKKAVNVPVSAVGRIMDADMAARVIESGMADMVAMGRPLLADPDWGTKIAAGKACDIRRCISCNKGCTDAIQNRQFLSCVLNAENGYENTRSIQPAAQKKKIAVLGGGPAGLEAARVAA…
GCA_003486385.1	d__Bacteria	p__Firmicutes_A	c__Clostridia	o__Lachnospirales	f__Lachnospiraceae	g__CAG-882	s__CAG-882 sp003486385	Long	MDNRLLEPIKVGKLTFKNRIMFPPLTTGYEERDGSIGDRSLSFYERLAKGGTAYVVIGDVAPVRTASPTPKLYDDSQIPVYKKLADTLHGYDCKVALQLFHPEYDVPGVGRMIMQAGMARQAAAKAQADGNTDEAAKQTQLAEQLTKDAYAKLHHDMQHFVSEASVEQLGQIKDSIAACAKRAAQAGIDAIEVHGDRLVGSLCSKVLNHRTDEYGGSFENRVRYALEVVKAIKEAAPELMIEYKLPIITVNPDGTLRGKGGLEADEGVEFAKLLEKAGVDMIQVAQANHTGNMGDTIPPMGDVPYNWTLPVASRVKKVVSIPVATVGRVVSVAAGEKILEDGDADIIAYGRSLLTDPDIANKAATGECIRECLNCNKGCVDAIQGRRYISCVLNAENGN…
GCA_004556565.1	d__Bacteria	p__Firmicutes_A	c__Clostridia	o__Lachnospirales	f__Lachnospiraceae	g__Schaedlerella	s__Schaedlerella sp004556565	Long	MSKDSLLLQPLKVGNLTLKNRIMFPPLTTGYEERDGSIGERSFHFYERLAKGGVSYIVIGDVTPVNTASPTPKLCEDRQIPTFKKLADALHTYDCKLALQLFHPEYDVPGVGKMIMASMMAMKAAEAAKAQGDMTAFGAKMKEAGQIRTDAYAKLHHDMQHFVSEASVEQLEDIKKSIAASARRAMEAGVDAIEIHGDRLLGSLCSTLLNHRTDSYGGSFENRIRYALEVVAAIKEAAPTLMIEYKLPIITKNADGSDRGKGGLFENEGIEFAKRLEAAGVDMIQVAQANHTGNMGDTIPSMGTVPYNWTLPIAKKVKEAVSIPVATVGRVVNVKNGEDILRNNEADMIGYGRSLLCDPDIAVKLEQDKPIRECLNCNKGCVDAIQNRRYISCVLNAEN…
GCA_004558805.1	d__Bacteria	p__Firmicutes_A	c__Clostridia	o__Oscillospirales	f__Ruminococcaceae	g__Faecalibacterium	s__Faecalibacterium prausnitzii_M	Long	MNDRILQPIEVGGQVFKNRIMFPPLTTGYERNGMISEQDMGFYTRLAKGGVGYIVLGDVAPINSFSPTPKLFDDSQIPAFKALADSVHAYGTKLGVQIFHPEYDVDAINSLFAQKKFDEMRQRLHHDMMFFTDEASEEMLLSIIDKMCACAVRAQKAGVDVIQIHGDRLNGCLCSTRMNHRTDKFGGSLENRCRFARMLTRAIRKAVPDMVIDYKLSIVTPQRGKGGIDQADAVQFAQWLAEDGVDMFHVAQANHTGNMADTIPPMGVQPYGFFVQIAGDIKKAVNVPVSAVGRILDADMAERVIESGMADMVAMGRPLLADPDWGVKIAAGKSCDIRRCISCNKGCTDAIQNRQFLSCVLNAENGYENSRSIQPAEQKKKVAVLGGGPAGLEAARVAA…
GCA_004560705.1	d__Bacteria	p__Firmicutes_A	c__Clostridia	o__Lachnospirales	f__Lachnospiraceae	g__Bariatricus	s__Bariatricus sp004560705	Long	MSKESLLLQPLKVGNLTLKNRIMFPPLTTGYEERDGSIGERSFHFYERLAKGGASYVVIGDVAPVNTASPTPKLFDDRQIPAFRKLADAMHVYDCKLALQLFHPEYDVPGVGKMIQGSMMAMKEAEAAKAQGDMEAFGVKMKEAGQLRNDAYAKLHHDMQHFVSEATVEQLEEIKKSIATSARRAAEAGVDAIEVHGDRLLGSLCSTVLNHRTDEYGGAFENRIRYALEVVAAIKEAAPSLMVEYKLPFITINADGSDRGKGGLYESEGIEFARRLEAAGVDMIQVAQANHTGNMGDTIPSMGTVPYNWTLPIAKKVKEVVSIPVATVGRVVNVKNGEEILANGEADMISYGRSLLCDPDIAIKIEKDEPIRECLNCNKGCVDAIQNRRYISCVLNAEN…
GCA_004793545.1	d__Bacteria	p__Firmicutes_A	c__Clostridia	o__Lachnospirales	f__Lachnospiraceae	g__14-2	s__14-2 sp004793545	Long	MEKKLLEPIQVGSMTLKNRIMFPPLTTGYEERDGSIGARSLSFYERLAKGGTAYIVIGDVAPVRTASPTPMLYDDSQIPAFRKLADALHAHGSKLALQIFHPEYDVPGVGRLIMGANMARKAAADAQAAGNEEECKKQTELAEKTTKEAYAKLRHDMQHFVDEATTEQLSQIRQSIASCAKRAEQAGADAIEIHGDRLLGSMCSTLLNHRTDAYGGSLENRTRYSLEVVAAIQEAAPSLAVEYKLPVITVNPDGSLRGKGGLLEEEAISFAKLLEQAGVDMIQVAQANHTGNMGDTIPPMGDVPYNWTLPTAKKVKAAVSIPVATVGRVVTAEAGEQILAQGEADVIGYGRSLLTDPDIAVKTAAGECIRECLNCNKGCVDAIQNRKYISCILNAENGD…
GCA_008668235.1	d__Bacteria	p__Actinobacteriota	c__Coriobacteriia	o__Coriobacteriales	f__Coriobacteriaceae	g__Collinsella	s__Collinsella aerofaciens_K	Long	MTAPASKLLQPITVGPLELKNRIMFPPLTTGYEERDGSIGERSLAFYERLARGGVSYIVIGDVAPVMTASPTPKLATDAQIPTFKALADAVHKYGAKVALQLFHPEYDVPGVGRMVMGSMAAAKAAQEAKAAGDEETFAAKMAESNEIRNQAYAKLHHDMQHFVNEASVEQLTQIKEAIAASAARAQQAGIDAIEVHGDRLVGSLCSAILNQRTDEYGGSFENRVRYALEVVAAIKEAAPQLMVEYKLPVIMENPDGTPRGKGGLQPDEACEFAKLLEGTGIDMIQVAQANHTGNMGDTIPPMGAMPYNWTLPVAERVKALVSVPVATVGRVVSVEAGEKILEDGAADIIAYGRSLMCDPDIALKAATGEPIRECLNCNKGCVDAIQNRKYISCVLNAE…
GCA_008671135.1	d__Bacteria	p__Actinobacteriota	c__Coriobacteriia	o__Coriobacteriales	f__Coriobacteriaceae	g__Collinsella	s__Collinsella aerofaciens_J	Long	MTAPASKLLQPITVGPLELKNRIMFPPLTTGYEERDGSIGERSLAFYERLARGGVSYIVIGDVAPVMTASPTPKLATDAQIPTFKALADAVHKHGAKIALQLFHPEYDVPGVGHMVMGSMAAAKAAQEAKAAGDEETFAAKMTESNEIRNQAYAKLHHDMQHFVNEASVEQLTQIKEAIAASAARAQQAGIDAIEVHGDRLVGSLCSAILNQRTDEYGGSFENRVRYALEVVAAIKEAAPQLMVEYKLPVIMENPDGTPRGKGGLQPDEACEFAKLLEGAGIDMIQVAQANHTGNMGDTIPPMGAMPYNWTLPVAERVKALVSVPVATVGRVVSVEAGEKILEDGSADIIAYGRSLMCDPDIALKAATGEPIRECLNCNKGCVDAIQNRKYISCVLNAE…
GCA_008671285.1	d__Bacteria	p__Actinobacteriota	c__Coriobacteriia	o__Coriobacteriales	f__Coriobacteriaceae	g__Collinsella	s__Collinsella sp003487125	Long	MTASPTPKLATDAQIPTFKALADAVHKHGAKVALQLFHPEYDVPGVGRMVMGSMAAAKAAQEAKAAGDEETFAAKMAESNAIRNQAYAKLHHDMQHFVNEASVEQLTQIKEAIAASAARAEQAGIDAIEVHGDRLVGSLCSAILNQRADEYGGSFENRVRYALEVVAAIKEAAPQLMVEYKLPVIMENPDGTPRGKGGLQPDEACEFAKLLEGAGIDMIQVAQANHTGNMGDTIPPLGARPDYWTLPVAARVKALVSVPVATVGRVVSVEAGEKILEDGVADIIAYGRSLMCDPDIALKAATGEPIRECLNCNKGCVDAIQNRKYISCVLNAENGDEATIAIKPGEGDKKIAVVGGGIAGLEAARVAAKRGYDVTVYEASDHLGGQIVLAAAPPRKDEI…
GCA_008680965.1	d__Bacteria	p__Actinobacteriota	c__Coriobacteriia	o__Coriobacteriales	f__Coriobacteriaceae	g__Collinsella	s__Collinsella aerofaciens_L	Long	MTAPASKLLQPITVGPLELKNRIMFPPLTTGYEERDGSIGERSLAFYERLARGGVSYIVIGDVAPVMTASPTPKLATDAQIPTFKALADAVHKHGAKVALQLFHPEYDVPGVGRMVMGSMAAAKAAQEAKAAGDEETFAAKMAESNEIRKQAYAKLHHDMQHFVNEASVEQLTQIKEAIAASAARAQQAGIDAIEVHGDRLVGSLCSAILNKRTDEYGGSFENRVRYALEVVAAIKEAAPQLMVEYKLPVIMENPDGTPRGKGGLQPDEACEFAKLLESAGIDMIQVAQANHTGNMGDTIPPMGAMPYNWTLPVAERVKALVSVPVATVGRVVSVEAGEKILEDGSADIVAYGRSLMCDPDIALKAATGEPIRECLNCNKGCVDAIQNRKYISCVLNAE…
GCA_009774535.1	d__Bacteria	p__Firmicutes_A	c__Clostridia	o__Lachnospirales	f__Lachnospiraceae	g__Eubacterium_J	s__Eubacterium_J sp009774535	Long	MTEKQSLLLLQPLKVGNLTLKNRIMFPPLTTGYEERDGSIGEQSLRFYERLAKGGTSYVVIGDVTPVNTASPTPKLSDDSQIPSFQKLADALHAYDCKLALQIFHPEYDVPGVGRLIMGSMAAAKEAEAARTAGDLELFEEKMKKSNEIRGQAYAKLRHDMQYFATEASVEQLEAIKASIAACAVRAQKAGADAIEIHGDRLLGSLCSASINHREDHYGGVLENRVRYALEVVAAIREAAPDLMIEYKLPIITKNEDGTLRGKGGLLADEAKQFAVMLEKAGVHMLQVAQANHTGNMGDTIPPMGTVPYHWVLPIAAEIKQLVSIPIVTVGRVVTVEAGEQILQEGKADLIGYGRSLLTDPDIAVKAERGEPIRTCLNCNKGCVDAIQSRNYISCVLNA…
GCA_009929695.1	d__Bacteria	p__Firmicutes_A	c__Clostridia	o__Oscillospirales	f__Ruminococcaceae	g__Ruthenibacterium	s__Ruthenibacterium sp009929695	Long	MKILEPITVGKVTLKNRIMFPPLTTGYEGRDGSITPQSLAFYKRIAKGGAAYIVIGDVNPIPSFSPTPRLHSDEQIPSFAALADAVHKHGAKLAVQIFHPEYDVEALASLMAQGKMDEVRAKMHHDMMHFTDEVTKEQLAVILDKMVACAVRAQKAGVDAIEIHGDRLLGALCSPKMNHRQGEYGGSFENRTRFALEFVKALRKAVPDMLIDYKLSIITPERGKGGINADDAVRFAQCLEAAGVDMLHVAQGNHTGNMADTIPPMGVQPYGFFVPYAAKVKKAVGIPVSAVGRIVDVSMAEHIVEDGLADIVALGRPLLADPDWGVKLANGRACDIRRCISCNKGCTDNIQNRAFLNCVLNAENGYEQTRQITPADVKKNVVVIGGGPAGMEAARVAAL…
GCA_012026925.1	d__Bacteria	p__Proteobacteria	c__Gammaproteobacteria	o__Steroidobacterales	f__Steroidobacteraceae	g__RPQJ01	s__RPQJ01 sp012026925	Long	MTRRLLFEPARLGPLALRNRIVFPPMTTGYESQGVITPRSRAFYRRIARGGAAMIVIGDVSIQPSFAPTPYAYDDSFVPGLRQLVDDVHAEGALVAAQLFHQEYDTGEVARLMRTEGREAAMKRLHADFNDYCNRLTHEDIAAVRERFRRAAIRVRDAGFDLIQLHGDRLLGMFCSPRLNRRTDEYGGSLENRARFVLEIVRTIREAVPELPIEYKLAVIRTDPPMGKAGPTLPEAQRMVPWLEAAGVAGFHVALANHDGLGDTIPAMGTQPYGCFLDLAEGVKQVARVPVTAVGRILDPDFAEDVLASGRADLIGVGRGLIAEPDWPRLVERGDLEEIHACIMCNHCASSLMSRKPLECAVNATVGTEDPVVIERAAHRRRVVVLGGGPAGMEAARVA…
GCA_014384995.1	d__Bacteria	p__Firmicutes_A	c__Clostridia	o__Lachnospirales	f__Cellulosilyticaceae	g__Niameybacter	s__Niameybacter stercoravium	Long	MQLFQPINVGKITLKNRVMFPPLTTGYEERDGSIGEKSLNFYKRLAEGGVGYIVIGDVTPIQTISPTPKLFDDSQIPSYKKLADAVHTYGAKLGLQLFHPEYDVDAVNALFRQGDMQGARAKLHHDMLHFVDEVSVENLKGIIKKIAECAKRAEKAGVDIIEVHGDRLVGSLTSTLLNHREDVYGGAFENRIRFALEVVRAIKEAAPNLTIDYKLPIISTNPLRGKGGVLIEEGIELAKCLEEAGVDMLHVAQANHTGNMGDTIPAMGTQPYAFFADYAKQVKEAVSIPVSTVGRIVTPEMGEAILKAGKADIVGIGRPLLADPDWPKKAEANQMNTIRYCMMCNKGCTDSIQNRKFLSCVLNAENGYEYERIITPAVTSKRVGVIGAGPAGLEAARVA…
GCA_014871545.1	d__Bacteria	p__Actinobacteriota	c__Coriobacteriia	o__Coriobacteriales	f__Coriobacteriaceae	g__Collinsella	s__Collinsella sp014871545	Long	MTAPASKLLQPITVGPLELKNRIMFPPLTTGYEERDGSIGERSLAFYERLARGGVSYIVIGDVAPVMTASPTPKLATDAQIPTFKALADAVHKHGAKVALQLFHPEYDVPGVGRMVMGSMAAAKAAQEAKAAGDEETFAAKMAESNEIRNQAYAKLHHDMQHFVNEASVEQLTQIKEAIAASAARAQQAGIDAIEVHGDRLVGSLCSAILNQRTDEYGGSFENRVRYALEVVAAIKEAAPQLMVEYKLPVIMENPDGTPRGKGGLQPDEACEFAKLLEGAGIDMIQVAQANHTGNMGDTIPPMGAMPYNWTLPVAERVKALVSVPVATVGRVVSVEAGEKILEDGAADIIAYGRSLMCDPDIALKAATGEPIRECLNCNKGCVDAIQNRKYISCVLNAE…
GCA_014871605.1	d__Bacteria	p__Actinobacteriota	c__Coriobacteriia	o__Coriobacteriales	f__Coriobacteriaceae	g__Collinsella	s__Collinsella sp014871605	Long	MTAPASKLLQPITVGPLELKNRIMFPPLTTGYEERDGSIGERSLAFYERLARGGVSYIVIGDVAPVMTASPTPKLATDAQIPTFKALADAVHKHGAKVALQLFHPEYDVPGVGRMVMGSMAAAKAAQEAKAAGDEETFAAKMAESNEIRNQAYAKLHHDMQHFVNEASVEQFTQIKEAIAASAARAQQAGIDAIEVHGDRLVGSLCSAILNQRTDEYGGSFENRVRYALEVVAAIKEAAPQLMVEYKLPVIMENPDGTPRGKGGLQPDEACEFAKLLEGAGIDMIQVAQANHTGNMGDTIPPMGAMPYNWTLPVAERVKALVSVPVATVGRVVSVEAGEKILEDGAADIIAYGRSLMCDPDIALKAATGEPIRECLNCNKGCVDAIQNRKYISCVLNAE…
GCA_014871665.1	d__Bacteria	p__Actinobacteriota	c__Coriobacteriia	o__Coriobacteriales	f__Coriobacteriaceae	g__Collinsella	s__Collinsella sp014871665	Long	MTTPASKLLQPITVGPLELKNRIMFPPLTTGYEERDGSIGERSLAFYERLARGGVSYIVIGDVAPVMTASPTPKLATDAQIPTFKALADAVHKHGAKVALQLFHPEYDVPGVGRMVMGSMAAAKAAQEAKAAGDEETFAAKMAESNEIRNQAYAKLHHDMQHFVNEASVEQLTQIKEAIAASAARAQQAGIDAIEVHGDRLVGSLCSAILNQRTDEYGGSFENRVRYALEVVAAIKEAAPQLMVEYKLPVIMENPDGTPRGKGGLLPDEACEFAKLLEGAGIDMIQVAQANHTGNMGDTIPPMGAMPYSWTLPVAERVKALVSVPVATVGRVVSVEAGEKILEDGSADIIAYGRSLMCDPDIALKAATGEPIRECLNCNKGCVDAIQNRKYISCVLNAE…
GCA_015057585.1	d__Bacteria	p__Firmicutes_A	c__Clostridia	o__Lachnospirales	f__Lachnospiraceae	g__SIG299	s__SIG299 sp015057585	Long	MGKNSLLLQPIKVGNLTLKNRIMFPPLTTGYEERDGSIGGRSLAFYERLAKGGVAYVAIGDVAPVRTASPTPMLYDDSQIPLFKNLADTLHKYDCKVALQIFHPEYDVPGVGRLIGASMMAMKEAEGLKAAGDMAAFGAKMQEAEKIRKEAYAKLHHDMQHFVTEATKEQLDAIKNAIAQASRRAMEAGIDAIEVHGDRLLGSLCSTLLNHRTDEYGGSFENRIRYALEVVAAIKEAAPSLMIEYKLPIITINADGSTRGKGGLLEDEGVAFAKKLEEAGVDMIQVAQANHTGNMGDTIPPMGTLPENWTLPVAIKVKEVVSVPVATVGRVISVANGEEILAKGQADIIAYGRSLLCDPDIAVKVEKDEPIRECLNCNKGCVDAISARRYLSCVLNAEN…
GCA_015059095.1	d__Bacteria	p__Firmicutes	c__Bacilli	o__RFN20	f__CAG-449	g__UBA3210	s__UBA3210 sp015059095	Long	MKILEPIKVGKITLKNRIMFPPLTTGYEERDGSIGPKSLNFYTRLAEGGVGYIVVGDVAPVNTASPTPKLFDDRQIPTFKKLADALHAHGAKVGLQLFHPEYDVPGVGRMIVGSMMALKAAEEAKAKGDMATFGAKMAEAGKIRQEAYAKLHHDMQHFVTEASVEQLQEIVKAIGQSARRAQEAGIDVIEVHGDRIVGSLSSTILNHRTDEYGGSFENRVRFALEVVREIKKNAPELVIDYKLPIVTKQPDGSLMGKGGTILEEAIELSKLLEKEGVDMIHVAQANHTGNMNDTIPAMGTRAYGFMLEETKAIKAVVSIPVSTVGRLTTVRAAETLLEQGICDIVAYGRSLLADPDIANKLTSGKENEIRRCIMCNKGCTDSISGRSFVSCVLNAENGH…
GCA_015067615.1	d__Bacteria	p__Firmicutes_A	c__Clostridia	o__Oscillospirales	f__Oscillospiraceae	g__Faecousia	s__Faecousia sp015067615	Long	MSKNSPLLQPIKVGNLTLKNRIMFPPLTTGYEERDGSIGTRSLAFYERLAKGGTAYVVIGDVAPVMTASPTPKLCDDRQIPAFKALADTLHKYDCKVALQIFHPEYDVPGVGRLIMLSRKAAMEAQEAKAKGDMETFGAKMAESGKISKEAYAKLHHDMQHFVSEATADQLNQIKAAIAASCRRAQEAGIDAIEVHGDRLLGSLCSPLLNHRTDAYGGAFENRVRYALEVVAAMKEAAPGMMIEYKLPIITKNPDGSDRGKGGLHPAEAIEFAKLLEQAGVDMIQVAQANHTGNMADTIPPMGTRECSWVIDVTRDVKNVVSIPVAAVGKVLTVENGEAIVNYGDADIIGYGRSLVCDPDIALKIERDEPIRECLNCNKGCVDAIQNRKYITCVLNAEN…
GCA_015067845.1	d__Bacteria	p__Firmicutes_A	c__Clostridia	o__Oscillospirales	f__Oscillospiraceae	g__Faecousia	s__Faecousia sp015067845	Long	MNKDSLLLQPIQVGNLTLKNRVMFPPLTTGYEERDGSIGARSLAFYERLAKGGTGFVVLGDVAPVMTASPTPKLCDDRQIPAFKRLADTMHKYDCKVALQLFHPEYDVPEVGRLIRAAQMSAKEGMEAKAKGDMATFGAKMKESQEFGKQAHGKIAYDMKNFIQEVTPAQLAQIKGYIAEASRRAQEAGIDAIEVHGDRLLGSLCSKLMNFRNDEYGGNFENRVRYALEVVAAIKEAAPNLMIEYKLPIITKNPDGSDRGKGGLHPEDAVEFAKLLEKAGVDMIQVAQANHTGNMADTIPPMGTREDNWVLPVTKAVKAAVSIPVATVGKVLSIENGEKIIADGDADIIAYGRSLVCDPDIAIKAETGEPVRLCMNCNKGCVDAIQNRRYITCVLNAEN…
GCA_015068175.1	d__Bacteria	p__Firmicutes_A	c__Clostridia	o__Oscillospirales	f__Oscillospiraceae	g__Faecousia	s__Faecousia sp015068175	Long	MSNESLLLQPIQVGGLTLKNRIMFPPLTTGYEERDGSIGQRSLAFYERLAKGGTGFIVIGDVAPVMTASPTPKLCDDRQIPAFKRLADTLHKYDCKVALQLFHPEYDVPEVGRLIRLAQMSAKEGMEAKAKGDMATFGAKMKESQDYGRQAHGKIAHDMKHFIQDVTPAQLAQIKGYIAEAARRAQDAGIDAIEVHGDRLLGSLCSRLMNSRTDEYGGSLENRVRYALEVVAAIKEAAPRMMIEYKLPIITKNPDGSDRGKGGLHPEDAVAFARMLEKAGVHMIQVAQANHTGNMADTIPPMGTREDNWVLPVTKAVKAVVSIPVATVGKVLSIENGERILKDGDADIIAYGRSLVCDPDIAKKAATGEPVRLCLNCNKGCVDAIQNRRYITCVLNAEN…
GCA_015068305.1	d__Bacteria	p__Firmicutes_A	c__Clostridia	o__Oscillospirales	f__Oscillospiraceae	g__Faecousia	s__Faecousia sp015068305	Long	MSKDSLLLQPIQVGNLTLKNRIMFPPLTTGYEERDGSIGPRSLAFYERLAKGGTGFVVIGDVAPVMTASPTPKLFDDRQIPAFKALADALHKYDCKVALQIFHPEYDVPEVGRLIRMAQMAAKEGMEAKAKGDMATFGAKMKESQEFGKQAHGKIAYDMKHFIQDVTPAQLAQIKEYIAQASRRAQEAGIDAIEVHGDRLLGSLCSKLMNFRTDEYGGSFENRVRYALEVVAAIKEAAPKLMIEYKLPIITKNPDGSDRGKGGLHPEDAVEFAKLLEKAGVHMIQVAQANHTGNMADTIPPMGTREENWVLPVCKAVKAAVSIPVATVGKVLTVENGEKILSNGDADIIAYGRSLLCDPDIALKAESGEPIRLCLNCNKGCVDAIQNRRYISCVLNAEN…
GCA_016293365.1	d__Bacteria	p__Firmicutes	c__Bacilli	o__Erysipelotrichales	f__Erysipelotrichaceae	g__Bulleidia	s__Bulleidia sp016293365	Long	MKLNEPIKVGNLTLKNRVMFPPLTTGYEERDGSIGPRSLAFYERLAKGGTAYIVIGDVAPVRTASPTPKLYDPSQIPTFKALADALHKYDAKLALQVFYPEYDVPGVGRLIGQAMMLKQEAAKIKATGDEAAFAEKMAEADKVTKEAYAKLHHDMQHFINEATVDQLNAIKESMKNCVKLAKEAGVDAIEIHGDRLLGSLCSDILNHRTDEYGGSLENRTRYAIEVLRAMKEAAPDMMIEYKLPIITVNKDGSFRGKGGLKEAEGIEFAKMLEKEGIDMIQVAQANHTGNMGDTIPPMGDVDYNWTLPIARKVKEVVSVPVATVGRVVSVENGEKILEDGDADIIAYGRSLLTDPDIANKSAKGECIRECLNCNMGCVNAIQNRRYISCVLNAENGDEA…
GCA_016705575.1	d__Bacteria	p__Proteobacteria	c__Gammaproteobacteria	o__Burkholderiales	f__Burkholderiaceae	g__Rhodoferax	s__Rhodoferax sp016705575	Long	MKLLESISIGGVTFKNRVMFPPLTTGYEAKDGSISAQSRAFYTRLAKGGTGYIVLGDVAPIRSFAPTPKLFDDSQIESFRLLADSVHTYGSKLGVQIFYPEYDVDALNALFDNGEMDNVRTQLHHDMQHFVNDVTEATLMQIIDKMCACAVRAQKAGVDVVQVHGDRLVGALCSTKMNRRTDRYGGSLENRTRFALQLVRALKSAVPSMIIDYKLSVVTPERGKGGIDELDAPQFAKWLEDAGVDMLHVGQANHTGNMADTIPPMGVQPYCFFADITKSVKQAVSIPVSTSGRIIDPEMGEGVLQSGKADMIGIGRALLADPDWTNKAAAGKASDIVRCISCNEGCVDAILNRGFIACVVNPENGFEATRIITPAKVAKNVVVIGGGPAGLQAARVAAK…
GCA_016707445.1	d__Bacteria	p__Proteobacteria	c__Gammaproteobacteria	o__Burkholderiales	f__Burkholderiaceae	g__Rubrivivax	s__Rubrivivax sp016707445	Long	MKILEPITIGGVVFKNRIMFPPLTTGYEAKDGSISAQSRSFYTRLAKGGTGYIVLGDVAPIRSFAPTPKLFADSQIESFRLLADNVHAYGAKLGVQLFYPEYDVDALNALFDNGEMDNVRTQLHHDMQHFVNDVTEATLMQIINKMCACAVRAQKAGVDVVQVHGDRLVGALCSTKMNQRTDHFGGSLENRTRFALLLLRALKNAAPRMILDYKLSVVTPERGKGGVDEADAPQFAKWLQDAGVDMLHVGQANHTGNMADTIPPMGVQPYCFFADITGTVKQAVSIPVSTSGRIIDPEMGEGVLQAGKADMIGIGRALLADPYWANKTAAGKACDIVRCISCNEGCVDAVLNRGFIACVVNPENGFEETRVITPAKAVKNVVVIGGGPAGLEAARVAAI…
GCA_016932595.1	d__Bacteria	p__Desulfobacterota	c__WTBG01	o__CAIYCZ01	f__CAIRTM01	g__CAIWCT01	s__CAIWCT01 sp016932595	Long	MNKLFEPIRIGAVELRNRIVFPPMTTGFEDKGIISKQSIDFYTTLAKGGAGLIILGDASVTPAMIPAPAIYNDSFIPGLRELAQAVQACGAKIAPQLFHQEFDLAEIMKLPREQAVAKMKEGMENFANTLSEAQIEEIMQKYAAAAIRAQAAGFDMVQVHGDRLVGQFSSPLLNKRTDRWGGSVENRARFGAEVVKSIKHAIGDSMPIEYKLAIIRPGEGLAGPTLEEAQQFAPILVEAGVNSFHVSIANHGGLHHSIPPMGSKPFGCFVDLAVGIKQVVTVPVTTVGRIVDPAFAETLIKESQADLVALGRGLIADPEWPTKVLHDRIDDIRTCIMCNQGCTDRLLSRQSIRCSVNASVGQETAAHIHQAEKSKKIIIVGAGPAGMEAARVSALRGHA…
GCA_017397025.1	d__Bacteria	p__Firmicutes	c__Bacilli	o__Erysipelotrichales	f__Erysipelotrichaceae	g__RGIG1896	s__RGIG1896 sp017397025	Long	MGKDSLLLQPIQVGNLTLKNRIMFPPQTTGYEERDGSIGPRSFAFYERIAKGGSSYVVIGDVAPVMTASPTPKLCDDRQIPTFKKLADKMHEYDCKVALQIFHPEYDVPGVGRMIMISRKAMMEAQQAKEAGDMATFGAKMAEAKKTSDEAYAKLHHDMKHFVSEATVEQLNQIKEAIAQSARRAQEAGIDAIEIHGDRLLGSLCSTILNHRTDEYGGVLENRVRYALEVVKAIKEAAPALMIEYKLPFITKNEDGSDRGKGGLHEEDGVKFAKMLEEAGVDMIQVAQANHTGNMADTIPPMGTREYNWMLPITKRVKETVSIPVAVVGKVVTVANGEEILANGDADIICYGRSLLCDPDIPVKVEKDEPIRECLNCNKGCVDAIQSRRYISCVLNAEN…
GCA_017398105.1	d__Bacteria	p__Firmicutes_A	c__Clostridia	o__Oscillospirales	f__Oscillospiraceae	g__Faecousia	s__Faecousia sp017398105	Long	MSKDSLLLQPIQVGNLTLKNRVMFPPLTTGYEERDGSIGERSLAFYERLAKGGTGYVVIGDVAPVMTASPTPKLCDDRQIPAFKRLADTLHQYDCKVALQIFHPEYDVPEVGRLIRLAQMSAKEGMEAKAKGDMATFGAKMKESQEYGKQAHGKIAHDMKFFIQEVTPAQLAQIKGYIAEASRRAQEAGIDAIEVHGDRLLGSLCSRLMNFRTDEYGGCFENRVRYALEVVAAIKEAAPSLMIEYKLPIITKNPDGSDRGKGGLHLEEGVEFAKLLEKAGVHMIQVAQANHTGNMADTIPPMGTREENWILPVTRAVKAAVSIPVATVGKVLTVENGEKLLADGDADIIAYGRSLVCDPDIAIKAETGEPVRLCMNCNKGCVDAIQNRRYITCVLNAEN…
GCA_017409825.1	d__Bacteria	p__Firmicutes_A	c__Clostridia	o__Lachnospirales	f__Lachnospiraceae	g__Agathobacter	s__Agathobacter sp017409825	Long	MGKDSLLLQPIQVGNLTLKNRIMFPPLTTGYEERDGSIGPRSLAFYERLAKGGVSYIVIGDVAPVRTASPTPKLFDDSQIPAFKALADTLHKYDAKVALQIFHPEYDVPGVGRMIGMAGALRQEAMKLKEAGDMAAFGAKMEEAEKVTKEAYAKLHHDMQHFVSEATVDQLNQIKAAIANAARLAKEAGIDAIEVHGDRLLGSLCSTILNHRTDEYGGAFENRIRYALEVVEAIKAAAPGLMIEYKLPIVTENEDGSLRGKGGLVEAEGIEFAKKLEAAGVQMIQVAQANHTGNMADTIPPMGTQADNWTLPTCIKVKEAVSIPVATVGRVLTVANGEEILANGDADIIAYGRSLCCDPDIANKVANDEPIRECLTCNKGCVDAISNRRYISCVLNAEN…
GCA_017421885.1	d__Bacteria	p__Firmicutes_A	c__Clostridia	o__Oscillospirales	f__Butyricicoccaceae	g__RGIG1902	s__RGIG1902 sp017421885	Long	MSANSPLLKPIKVGPLELKNRIMFPPLTTGYEERDGSIGPRSLNFYERLAKGGVGYIVMGDVSPVRTFSPTPKLFDDSQIPSFKALADALHSHGSKLGLQIFHPEYDVMAVGALINRSRALAGEAQAAKAAGDMETFGKKMAESGAVGKEAYAKLDHDMEHFTTEVSHETMANIKKLIADCARRAQEAGVDAIEVHGDRLLGTLCSTQLNHRNDIYGGCFENRVRFALEVVEAIKEAAPDMMIEYKLPLVTINPDGSLRGKGGLEEDEAVMFAQLLEKAGVHMIQAAQANHTGNMGDTIPPMGSIAYNWTLPVCEKIKAAVSIPVATVGRVVSVENGEEILEQGRADIVGYGRSLLCDPDIANKIEAGEPIRECLNCNKGCVDALQSRRYLSCVLNAEN…
GCA_017432725.1	d__Bacteria	p__Firmicutes_A	c__Clostridia	o__Peptostreptococcales	f__Anaerovoracaceae	g__RUG13409	s__RUG13409 sp017432725	Long	MKINEPITIKGVTFKNRIMFPPMTTGYEESGVIGERSFNFYKRIAEGGCAYIVLGNVSCLPGFGLKILSEADIPNFKRLADACHAVGTKLGVQLFYREFDVETYQHIVETEGMAEGRKFMAESMKTFSDQAPAETLRHLIDKAAEAAVIAKKAGIDVIQIHGDRLNGVLLSTKMNHRSDEFGGSFENRTRFSTEMVRAIRKAVPDMIMDYKLGIRLPMENGQIRGNGGLELEEAVKYAQILEKEGIDMIHIAGANHTSNIADTIPPMGIQPYGTSMEAHKRIREVVSIPTSAVARIVTPEAMEALLNNGEADIVAMGRPLVCDPDIGNKCAEGRADEIRLCMMCNKGCTDSIMSASYIQCVLNPENGHEAERKIVPAETPKNVAVVGAGIAGLEAARVA…
GCA_017436785.1	d__Bacteria	p__Firmicutes_A	c__Clostridia	o__Oscillospirales	f__Oscillospiraceae	g__Faecousia	s__Faecousia sp017436785	Long	MSKDSLLLQPIAVGGLTLKNRIMFPPLTTGYEERDGSIGERSLAFYERLAKGGTGFVVIGDVAPVMTASPTPKLCDDRQIPTFKRLADALHKYDCKVALQIFHPEYDVPEVGRLIRLAQMAAKEGMEAKAKGDMATFGAKMKESQEFGKRAHGKIAHDMRFFIQEVTPEQLGGIKKAIADASRRAQEAGIDAIEVHGDRLLGSLCSRLMNFRTDAYGGSFENRVRYALEVVAAIKEAAPKLMIEYKLPIITKNPDGSDRGKGGLHPEDAVEFAKLLEKAGVHMIQVAQANHTGNMADTIPPMGTREENWILPVTRAVKAAVSIPVATVGKVLTVENGEKILSDGDADIIAYGRSLLCDADIANKVASDEPIRQCLNCNKGCVDAIQNRRYISCVLNAEN…
GCA_017439985.1	d__Bacteria	p__Firmicutes_A	c__Clostridia	o__Oscillospirales	f__Ruminococcaceae	g__Negativibacillus	s__Negativibacillus sp017439985	Long	MKDSLLLQPLKVGGLTLKNRIMFPPLTTGYEERDGSIGERSLSFYTRLAKGGVGFVVIGDVAPIATFSPTPKLHDDSQIPGFKKLADALHEHDCKVALQIFHPEYDVMAVGALVMQSRKAAMEGMKAKEQGDMALFAQKMAESKQFGAESGKKLHHDMQHFVSEVSVEELQKIKRSIADCARRAAEAGIDAIEVHGDRLLGSLCSVLLNHRSDEYGGCFENRVRYALEVVKAIKEAAPSLMIEYKLPFITKNDDGSDRGKGGLHEDDGVAFAKLLEEAGVDMIQVAQANHTGNMGDTIPPMGTREENWTLPIARRVKAAVSIPVATVGKVLSVENGEKILADGDADVIAYGRSLLCDPDIALKAASGEPIRQCINCNKGCVDALQNRRYLSCVLNAENG…
GCA_017457045.1	d__Bacteria	p__Firmicutes	c__Bacilli	o__RFN20	f__UBA1709	g__RGIG3842	s__RGIG3842 sp017457045	Long	MKLLEPIKLGNLTLKNRVMFPPLTTGYEERDGSIGEHSLNFYKRLAQGGVSYVVIGDVAPVRTVSPTPKLFDDSQIPTFKKLADALHEYDCKVALQLFHPEYDVPGVGRLIGMSMMLNKEAQMAKAAGNEELFAAKSAEAQKVTRDAYAKLHHDMLHFVSEATKEQLDSIKNLLAQSARRAMEAGIDAIEVHGDRLLGSLCSTILNHRTDEYGGAFENRIRYALEVVTAIKEAAPSLMIEYKLPIVTVQEDGSLMGKGGIILEEAIEFAKILEQHGVDTIHVAQANHTGNMNDTIPAMGTRPYAFMKEHAKAIKDVVSIPVSIVGRVLDVNMAEELINEGICDFVAFGRPLLCDPDIVNKLEAGQAHLIRNCIMCNKGCTDNIQNRKFLACVLNPENGY…
GCA_017465565.1	d__Bacteria	p__Firmicutes_A	c__Clostridia	o__Lachnospirales	f__Lachnospiraceae	g__Faecalimonas	s__Faecalimonas sp017465565	Long	MGKESLLLQPLKAGNLTLKNRIMFPPLTTGYEERDGSIGERSLHFYERLAKGGAAYVVIGDVAPVRTASPTPKLFDDQQIPVFKKLADAMHAYDCKVALQIFHPEYDVPSVGRLIMASRNAAMEAEKAKAQGDMETFGAKMQEAGRLGKESYAKIHYDMQHFVSEASVEQLEEIKKSIADASRRAMEAGIDAIEIHGDRLLGSLCSTLLNHRVDNYGGTFENRIRYALEVVSAIKEAAPTLMIEYKLPIITINEDGSSRGKGGLYEAEGVEFAKKLEEAGVDMIQVAQANHTGNMGDTIPPMGTVPYNWTLPIAKKVKEAVSIPVATVGRVLTVENGEEILANGDADVIAYGRSLLCDPDIALKIEKDEPIRECLNCNKGCVDAIQSRRYISCVLNAEN…
GCA_017473265.1	d__Bacteria	p__Firmicutes	c__Bacilli	o__Erysipelotrichales	f__Erysipelotrichaceae	g__RGIG4607	s__RGIG4607 sp017473265	Long	MGKDSLLLQPIKVGNLTLKNRIMFPPQTTGYEERDGSIGERSLSFYKRIAQGGSSYVIIGDVAPVMTASPTPKLCDDRQIPTFKKLADAMHEYDCKVAVQLFHPEYDVPGVGRMIMLSRKAMMEAQAAKEAGDMATFGAKMAEGKKLSDEAYAKLHHDMQHFVTEASVEQLNQIKDAIAQASRRAMEAGIDAIEVHGDRLLGSLCSDILNHRTDEYGGCLENRIRYALEVVKAIKEAAPTLMVEYKLPFITKNEDGTDRGKGGLHEEDGIKFAVELEKAGVDMIQVAQANHTGNMADTIPPMGTREYNWMLPITKRVKEVVNIPVAVVGKVVTVENGEEILRNGEADIICYGRSLLCDPDIAVKVENDEPIRECLNCNKGCVDAIQGRRYISCVLNAEN…
GCA_017473335.1	d__Bacteria	p__Firmicutes	c__Bacilli	o__Erysipelotrichales	f__Erysipelotrichaceae	g__RGIG1896	s__RGIG1896 sp017473335	Long	MGKDSRLLQPIQVGNLTFKNRIMFPPQTTGYEERDGSIGPRSFAFYERIAKGGASYVVIGDVAPVMTASPTPKLCDDRQIPTFKKLADAMHAYDCKVALQIFHPEYDVPGVGRMIMISRKAMMEAQQAKEAGDMATFGAKMAEAKKTSDEAYAKLHHDMKHFVSEATIEQLTQIKNAIAQSARRAMEAGIDAIEIHGDRLLGSLCSTILNHRTDEYGGSLENRCRYALEVVKAIKEAAPTLMIEYKLPFITKNDDGTDRGKGGLHEEDGIKFAKMLEEAGVDMIQVAQANHTGNMADTIPPMGTRAYNWMLPITKRVKEVVSIPVAVVGKVVSVANGEEILANGDADIICYGRSLLCDPDIPVKVEKDEPIRECLNCNKGCVDAIQGRRYISCVLNAEN…
GCA_017481285.1	d__Bacteria	p__Firmicutes_A	c__Clostridia	o__Lachnospirales	f__Lachnospiraceae	g__Agathobacter	s__Agathobacter sp017481285	Long	MGKDSLLLQPIQVGNLTLKNRIMFPPLTTGYEERDGSIGPRSLAFYERLAKGGVGYIVIGDVAPVRTASPTPKLFDDAQIPAFKALADTLHKYDAKVALQIFHPEYDVPGVGRMIGMAGAARQAAMQLKEAGDMAGFQAKMEEADKVTKEAYAKLHHDMQHFVSEATVDQLNQIKAAIANAARLAKEAGIDAIEVHGDRLLGSLCSTILNHRTDEYGGAFENRVRYALEVVEAIKEAAPGLMIEYKLPIVTVNEDGSLRGKGGLIEAEGIEFAKLLEKAGVQMIQVAQANHTGNMADTIPPMGTQADNWTLPTCIKVKEAVSIPVATVGRVLTVANGEEILANGDADIIAYGRSLCCDPDIAVKVEKDEPIRECLTCNKGCVDAISSRRYISCVLNAEN…
GCA_017482485.1	d__Bacteria	p__Firmicutes_A	c__Clostridia	o__Lachnospirales	f__Lachnospiraceae	g__Eisenbergiella	s__Eisenbergiella sp017482485	Long	MGKNSLLLQPLKVGNLTLKNRIMFPPLTTGYEERDGSIGERSFHFYERLAKGGASYVVIGDVAPVNTASPTPKLCDDRQIPTFKKLADAMHAYDCKLALQIFHPEYDVPGVGKMIMASMMAMKAAEAAKAEGNMALFGEKMQEAGKLRNDAYAKLHHDTQHFVSEATVEQLEAIKKSIAECARRAMEAGIDAIEIHGDRLLGSLCSTLLNHRTDNYGGSFENRIRYALEVVAAIKEAAPTLMVEYKLPIITVNADGSLRGKGGLLEDEGIAFAKKLEEAGVDMIQVAQANHTGNMGDTIPPMGTVPYNWTLPIAKKVKAVVSIPVATVGRVVSVANGEKILADGDADMIGYGRSLLCDPDIALKVEKDEPIRECLNCNKGCVDAIQGRRYISCVLNAEN…
GCA_017500935.1	d__Bacteria	p__Firmicutes_A	c__Clostridia	o__Lachnospirales	f__Lachnospiraceae	g__Eisenbergiella	s__Eisenbergiella sp017500935	Long	MGKNSLLLQPIKVGNLTLKNRIMFPPLTTGYEERDGSIGQRSLAFYERLAKGGVSYVVIGDVAPVRTASPTPMLFDDSQIPVYKKLADTLHAYDCKVALQIFHPEYDVPGVGRMIGASMMAMKEAEGLKAAGDMAAFGAKMQEVQKLRADAYAKLHHDMQHFVSEATVAQLDAIKAAIAQAARRAMEAGIDAIEVHGDRLLGSLCSTLLNHRTDAYGGAFENRIRYALEVVAAIKEAAPTVMIEYKLPIITINPDGSTRGKGGLLEAEGVEFAKKLEEAGVDMIQVAQANHTGNMGDTIPPMGTQPENWTLPTAIKVKEVVSIPVATVGRVLTVANGEEILEKGQSDIIAYGRSLLCDPDIALKVAKDEPIRECLNCNKGCVDAISSRRYISCVLNAEN…
GCA_017505505.1	d__Bacteria	p__Firmicutes_A	c__Clostridia	o__Oscillospirales	f__Oscillospiraceae	g__Faecousia	s__Faecousia sp017505505	Long	MSKNSLLLQPIQVGNLTLKNRVMFPPLTTGYEERDGSIGERSLAFYERLAKGGTGYVVIGDVAPVMTASPTPKLCDDRQIPTFKRLADALHKYDCKVALQIFHPEYDVPEVGRLIRLAQMSAKEGMEAKAKGDMATFGAKMKESQEFGKQAHGKIAHDMKFFIQEVTPAQLAQIKGYIAEASRRAQEAGIDAIEVHGDRLLGSLCSRLMNFRTDEYGGCFENRVRYALEVVAAIKEAAPNLMIEYKLPIITKNPDGSDRGKGGLYPEEGVEFAKLLEKAGVHMIQVAQANHTGNMADTIPPMGTREENWILPVTKAVKAAVSIPVATVGKVLTVENGEKLLADGDADIIAYGRSLVCDPDIAIKAETGEPVRLCMNCNKGCVDAIQNRRYITCVLNAEN…
GCA_017516785.1	d__Bacteria	p__Firmicutes_A	c__Clostridia	o__Oscillospirales	f__Oscillospiraceae	g__Faecousia	s__Faecousia sp017516785	Long	MSKNSLLLQPIKVGNLTLKNRIMFPPLTTGYEERDGSIGTRSLAFYERLAKGGVGYVAIGDVAPVMTASPTPKLVDDRQIPVFKRLADTLHQYDCKVALQIFHPEYDVPGVGRLIMMSRKAAMEAQEAKAKGDMATFGTKMAESGKIGKDAYAKLHHDMQHFVSEATVDQLNQIKAAIAVSCRRAQEAGIDAIEVHGDRLLGSLCSVILNHRTDEYGGAFENRIRYALEVVAAMKEAAPQLMIEYKLPIITKNDDGSDRGKGGLHPDEAVEFAKLLEQAGVDMIQVAQANHTGNMADTIPPMGTREMVWVLDTTRRVKDAVSIPVAAVGKVLTVAKGEELIANGDADIIGYGRSLLCDPDIALKVERDEPIRECLNCNKGCVDAISSRRYITCVLNAEN…
GCA_017521195.1	d__Bacteria	p__Firmicutes_A	c__Clostridia	o__Lachnospirales	f__Lachnospiraceae	g__SFDP01	s__SFDP01 sp017521195	Long	MGKESLLLKPLKVGNLTFKNRIMFPPLTTGYEERDGSIGDRSFAFYERLAKGGASYIVIGDVAPVNTASPTPKLFDDRQIPAFKKLADALHTYDCKLALQLFHPEYDVPGVGRMIMASRMAAMEAEKAKAAGDMETFGAKMAESGKLGKEAYAKLHHDMQHFVSEASVDQLNQIKQAIADSARRAMEAGIDAIEVHGDRLLGSLCSTLLNHRTDEYGGAFENRIRYALEVVAAIKEAAPTLMIEYKLPVITVNPDGSLRGKGGLLEDEAVEFAKELEKAGVDMIQVAQANHTGNMGDTIPPMGTMPYNWTLGAAKKVKAVVNVPIATVGRVVSVANGEEILANGDADMIGYGRSLLCDSDIALKVERDEPIRECLNCNKGCVDAIQGRRYISCVLNAEN…
GCA_017523185.1	d__Bacteria	p__Firmicutes_A	c__Clostridia	o__Lachnospirales	f__Lachnospiraceae	g__Agathobacter	s__Agathobacter sp017523185	Long	MSKNSPLLQPIQVGNLTLKNRIMFPPLTTGYEERDGSIGARSLAFYERLAKGGVSYVVIGDVAPVRTASPTPMLFDDSQIPVYKKLADTLHTYNCKVGLQIFHPEYDVPGVGRMIGASMMAMKAAEALKAQGDMAAFGEKMKEVEQLRKDAYAKLHHDMKHFVSEATVEQLEAIKTAIAQSARRAMEAGIDAIEVHGDRLLGSLCSTILNHRTDTYGGTFENRIRYALEVVSAIKEAAPSLMIEYKLPIITINEDGSARGKGGLFEEEGIAFAKKLEEAGIDMIQVAQANHTGNMGDTIPPMGTVPYNWTLPIAKKVKAVVSIPIATVGRVVSVANGEEILNNGDADIIAYGRSLLCDADIALKVEKDEPIRECLNCNKGCVDAISSRRYISCVLNAEN…
GCA_017537045.1	d__Bacteria	p__Firmicutes_A	c__Clostridia	o__Oscillospirales	f__Oscillospiraceae	g__Faecousia	s__Faecousia sp017537045	Long	MSKESRLLKPIQVGNLTLKNRIMFPPLTTGYEERDGSIGTRSLAFYERLAKGGTGFVVIGDVAPVMTASPTPKLCDDRQIPAFKRLADTLHQYDCKVALQIFHPEYDVPEVGRLIRAAQMSAREGMEAKAKGDMATFGAKMKESQEFGKQAHGKIAYDMKHFIQEVTPAQLAQIKGYIADAARRAQEAGIDAIEVHGDRLLGSLCSRLMNFRTDEYGGSFENRVRYALEVVAAIREAAPELMIEYKLPIITKNPDGSDRGKGGLHPEDAVEFAKLLEKTGVHMIQVAQANHTGNMADTIPPMGTREDNWVLPVTKAVKAAVSIPVATVGKVLTIENGEKIIADGDADIIAYGRSLVCDPDIALKAATGEPVRLCMNCNKGCVDAIQNRRYITCVLNAEN…
GCA_017549185.1	d__Bacteria	p__Firmicutes_A	c__Clostridia	o__Lachnospirales	f__Lachnospiraceae	g__Roseburia	s__Roseburia sp017549185	Long	MSKESLLLQPIKVGNLTLKNRIMFPPLTTGYEERDGSIGARSLAFYERLAKGGVSYVVIGDVAPVRTASPTPMLFDDSQIPVYKKLADTLHAYDCKVALQIFHPEYDVPGVGRMIGASMMAMKEAEGLKAAGDMAAFGAKMQEVEKLRKDAYAKLHHDMQYFVTEATKEQLDAIKTAIAEASRRAMEAGIDAIEVHGDRLLGSLCSEILNHRTDEYGGAFENRIRYALEVVAAIKEAAPTLMIEYKLPIITIKEDGSTRGKGGLLEAEGIEFAKKLVEVGVDMIQVAQANHTGNMCDTIPPMGTQVDNWTLPIATKVKEVVSVPVATVGRVLTVANGEEILANGQADIIAYGRSLLCDADIAHKVEKDEPIRECLTCNKGCVDAISSRRYISCVLNAEN…
GCA_017558145.1	d__Bacteria	p__Firmicutes_A	c__Clostridia	o__Lachnospirales	f__Lachnospiraceae	g__SFDP01	s__SFDP01 sp017558145	Long	MGKESLLLQPLKVGNLTFKNRIMFPPLTTGYEERDGSIGERSLAFYERLAKGGSSYIVIGDVAPVNTASPTPKLFDDRQIPAYKKLADTLHAYDAKVALQLFHPEYDVPGVGKMIMASRMAAMEAEKAKAAGDMETFGAKMAESGKLGKEAYAKLHHDMQHFVTEASVDQLNQIKQAIADSARRAMEAGIDAIEVHGDRLLGSLCSSLLNHRTDEYGGDLTNRIRYALEVVAAIKEAAPTLMVEYKLPVITINADGSLRGKGGLLVDEAVEFAKELEKAGVDMIQVAQANHTGNMGDTIPPMGTMPINWTLDAAKKVKAVVNVPIATVGRVITVANGEEILANGDADMIGYGRSLLCDADIALKVEKDEPIRECLNCNKGCVDAIQGRRYISCVLNAEN…
GCA_017560205.1	d__Bacteria	p__Firmicutes	c__Bacilli	o__Erysipelotrichales	f__Erysipelotrichaceae	g__RGIG1896	s__RGIG1896 sp017560205	Long	MGKNSVLLQPIQVGKLTLKNRIMFPPQTTGYEERDGSIGARSFAFYERVAKGGASYVVIGDVAPVMTASPTPKLCDDRQIPTFKKLADKMHEYDCKVALQIFHPEYDVPGVGRMIMVSRKAMMEAQQAKEAGDMAAFGAKMAEAKQLSDAAYAKLHHDMKHFVSEATVDQLNQIKDAIAQSARRAQEAGIDAIEIHGDRLLGSLCSTLLNHRTDEYGGVLENRVRYALEVVKAIKEAAPEVMVEYKLPFITKNEDGTDRGKGGLHEEDGIKFAKMLEEAGVDMIQVAQANHTGNMADTIPPMGTREYNWMLPITKRVKEVVSIPVAVVGKVVTVKNGEEILERGDADIICYGRSLLCDPDIPNKVATDEPIRECLNCNKGCVDAIQGRRYISCVLNAEN…
GCA_017561055.1	d__Bacteria	p__Firmicutes	c__Bacilli	o__Erysipelotrichales	f__Erysipelotrichaceae	g__RGIG4607	s__RGIG4607 sp017561055	Long	MAKDSLLLQPIKVGNLTLKNRIMFPPQTTGYEERDGSIGERSLSFYKRIAQGGSSYVIIGDVAPVMTASPTPKLCDDRQIPTFKKLADAMHEYDCKVAVQLFHPEYDVPGVGRMIMLSRKAMMEAQAAKEAGDMATFGAKMAEAKKLSDEAYAKLHHDMQHFVTEASVEQLNQIKEAIAQASRRAMEAGIDAIEVHGDRLLGSLCSDILNHRTDEYGGCLENRIRYALEVVKAIKEAAPTLMIEYKLPFITKNEDGTDRGKGGLHEEDGIKFAIELEKAGVDMIQVAQANHTGNMADTIPPMGTREYNWMLPITKRVKEVVNIPVAVVGKVVTVENGEEILRNGDADIICYGRSLLCDPDIAVKVENDEPIRECLNCNKGCVDAIQGRRYISCVLNAEN…
GCA_017619385.1	d__Bacteria	p__Firmicutes_A	c__Clostridia	o__Peptostreptococcales	f__Anaerovoracaceae	g__RUG13409	s__RUG13409 sp017619385	Long	MKLLEELKLKNVTFKNRIAFPPMTTGYGGGNGVHDDLFAEQSIGFYERLAKGGVAYVVIGDVPTCNSLPASRSKLTSEDYIPKYRMLADRLHKYDCKLGLQFFVAEFEVSRFLELMTEGKMAEARALMHGYDYPLYVSKEGIKEMIDGTAQAAVWAHEAGVDVIQIHGDRFNGVLLSSKLNTRTDEYGGSLENRMRFALETVRAIKERCPEIAIEYKFSLRTVNPDGSIRVNGGLELDEALIFAKELEKAGVEMLHVAQANHTSQNEDTMPPMGVQPYGFSTAKYLDALRQAVDIPLCAVGRIINPYTVEAILEDGMADMVSLGRSLLCDPDFVNKYAEGKMDEIRQCISCNKGCLDSVMVGTFCQCSLNPENGYETVRQIGKAETKKKVAVVGGGMAG…
GCA_017631775.1	d__Bacteria	p__Firmicutes_A	c__Clostridia	o__Oscillospirales	f__CAG-272	g__UMGS1865	s__UMGS1865 sp017631775	Long	MGKDSVLLKPIQVGNVTLKNRIMFPPQTTGYEERDGSIGERSFNFYKRIAEGGSSFVTIGDVTPVMTASPTPKLCDDRQIPTYKKLADMMHEYDCKVALQIFHPEYDVPGVGRLIMLSRKAAMDAQALKEAGDMAGFGAKMQESKEVGAQAYAKLHHDMMHFVTEATVEQLMQIKDSILQAARRAQEAGIDAIEVHGDRLLGSLCSKVLNHRTDEYGGSLENRVRYALEVVRGIKEIAPKLLVEYKLPFITTNDDGSDRGKGGLHEEEGVLFAKMLEEAGVDMIQVAQANHTGNMADTIPPMGTRDCSWMLPITRKVKATVNIPVAVVGKILTVENGEKILNDGDADIICYGRSLLCDPYIPQKVERDEPIRECLQCNKGCVDAISGRRYISCILNAEN…
GCA_017848075.1	d__Bacteria	p__Firmicutes_A	c__Clostridia	o__Oscillospirales	f__Ruminococcaceae	g__Negativibacillus	s__Negativibacillus sp017848075	Long	MKDSLLLQPLKVGNLTLKNRVMFPPLTTGYEERDGSIGERSLNFYTRLAKGGVGYVVIGDVSPIVTFSPTPKLHDDSQIPGFRKLADSLHAYDCKVALQIFHPEYDVAAVGALIAKSRQAAMEGMKAKEQGDMALFAQKMAESKQFGAQSGQKLHHDMQHYVSEVSVETLQTIKQSIADCAKRAAIAGIDAIEVHGDRLLGSLCSVLLNHRTDEYGGSFENRVRYALEVVTAIKEAAPELMIEYKLPLITINQDGSLRGKGGLQEAEAIEFAKLLEQAGVHMIQAAQANHTGNMGDTIPPMGTVPYNWTLPVCEKIKKVVSIPVATVGRVVTVEAGEKILKNGQADAIGYGRSLLCDPDIALKAASGEPIRKCINCNKGCVDALQNRRYLSCVLNAENG…
GCA_017888745.1	d__Bacteria	p__Firmicutes_A	c__Clostridia	o__Peptostreptococcales	f__Peptostreptococcaceae	g__Terrisporobacter	s__Terrisporobacter sp017888745	Long	MSAQIFHPEYDCDAINKIVATGDMKAVREKLHHDMQHFVNEVSEEGLKDIIDKMCNCAIRAQKAGVDIIQIHGDRLVGSLCSTILNKRNDKFGGTLENRTRFALELVKALKKAVPDMPIDYKFSVVTAERGKGGINLDEAPTFAKWLEEAGVDMLHVAQANHTGNMADTIPPMGVQPYGFFVDIAAQIKKSVNIPVSTVGRIFNPKMAESILEADKADIIGLGRILLADPDWVNKVKDNKFEDIRECISCNKGCTDNIQNRKFLSCILNAENGYEGTRKITEAETKKKVIVVGGGPAGLEAARVASLKGHSVTLFDENTSLGGQLNLASIPPRKNEIRRAIRFLTHSVISQNVELRLGKKVTQEDILTLNPDAVLVAVGSSNFIPSIDGYNKQMVCDSW…
GCA_017889095.1	d__Bacteria	p__Firmicutes	c__Bacilli	o__Erysipelotrichales	f__Coprobacillaceae	g__Erysipelatoclostridium	s__Erysipelatoclostridium sp017889095	Long	MKLLEPIQVGKITLKNRIMFPPMTTGYEERDGTIGEQSFNFYKRLAQGGVAYIVLGDVAPVNTVSPTPKLFHDGQIPAYQALADALHEYDCKLGIQIFHPEYDVDALALLFKQGDMQGARAKLYHDMLHYIDEVTEEQLNAILEKIGACVKRAAQAGVDVVEVHGDRLIGSLCSTILNHRQDNYGGSFENRIKFALNVVKTIKDNAPDICIDYKLPIVTENPLRGKGGLKIDEAIKLAKILEANGVDMIHVGQANHTGNMNDTIPAMGTQPYCFMSKYNKQIKDAVSIPVSSVGRIITPENGEALIENGICDIVGLGRSLLADPDYVTKLENNQANRIRHCIMCNKGCTDAIQNRKFLSCVLNAENGYEYKREITPASDKKKVVVVGGGPSGMEAARVA…
GCA_018065105.1	d__Bacteria	p__Firmicutes	c__Bacilli	o__Erysipelotrichales	f__Erysipelotrichaceae	g__Floccifex	s__Floccifex sp018065105	Long	MSKNSKLLESIQVGNMTLKNRIMFPPLTTGYEERDGSIGGRSFHFYKRLAQGGAGYVVIGDVAPVNTASPTPKLCDDAQIPSFKKLADAMHEYDCKLALQIFHPEYDVPGVGKMIMGSMMAMRVAQQAKAQGDMETFKTKMAESEKIRADAYAKLHHDMKFFVSECSVDTLMDIKKSIADCAKRAQQAGIDAIEIHGDRLVGSLCSSLLNHRTDEYGGPLENRIRYALEIVRAIKEAAPGIVVEYKLPIITTNPDGTLRGKGGLVPEEAYVLAVELEKAGVDMIQVAQANHTGNMGDTIPPMGTLPENWTLDVCAKVKSLVSIPVATVGRVISVANGEEILVSGKADIIGYGRSLLTDPDIAKKVEADQPIRECLNCNKGCVDAIQNRKYISCVLNAEN…
GCA_018365815.1	d__Bacteria	p__Firmicutes	c__Bacilli	o__Erysipelotrichales	f__Coprobacillaceae	g__Beduini	s__Beduini sp018365815	Long	MELLKPIKVGKMTLKNRVMFPPLTTGYEERDGAINNRSLKFYERLAKGGTSYIVIGDVAPVRTASPTPKLYSDEQIPAFKKLADTLHQYDSKLALQIFYPEYDVPGVGKMIMEAGVARQVAAKAKAAGNEEEALKQTEIAEKVTKEAYAKLHHDMQHFVSEATKEQLNQIKGWIAECAHRAMLANVDAIEVHGDRLLGSLCSKVLNHREDEYGGSFENRVRYALEVVTAIKEAAPSLTIEYKLPVITINKDGSLRGKGGLEVDEAVAFSKLLEEAGVEMIQVAQANHTGNMGDTIPPMGDVPYNWTLEACRKVKDVVSIPVATVGRVISIEAGEKILKDGDADIIGYGRSLLADPDIALKAETGECVRECLNCNKGCVDAIQGRRYISCVLNAENGNEE…
GCA_018368345.1	d__Bacteria	p__Actinobacteriota	c__Coriobacteriia	o__Coriobacteriales	f__Coriobacteriaceae	g__Collinsella	s__Collinsella sp018368345	Long	MTAPASKLLQPITVGPLELKNRIMFPPLTTGYEERDGSIGERSLAFYERLARGGVSYIVIGDVAPVMTASPTPKLATDAQIPTFKALADAVHKHGAKVALQLFHPEYDVPGVGRMVMGSMTAAKAAQEAKAAGDEETFAAKMAESNEIRNQAYAKLHHDMQHFVNEASVEQLTQIKEAIAASAARAQQAGIDAIEVHGDRLVGSLCSAILNQRTDEYGGSFENRVRYALEVVAAIKEAAPQLMVEYKLPVIMENPDGTPRGKGGLQPDEACEFAKLLEGAGIDMIQVAQANHTGNMGDTIPPMGAMPYNWTLPVAERVKALVSVPVATVGRVVSVEAGEKILEDGSADIIAYGRSLMCDPDIALKAATGEPIRECLNCNKGCVDAIQNRKYISCVLNAE…
GCA_018373675.1	d__Bacteria	p__Actinobacteriota	c__Coriobacteriia	o__Coriobacteriales	f__Coriobacteriaceae	g__Collinsella	s__Collinsella sp018373675	Long	MTTPASKLLQPITVGPLELKNRIMFPPLTTGYEERDGSIGERSLAFYERLARGGVSYIVIGDVAPVMTASPTPKLATDAQIPTFKALADAVHKHGAKVALQLFHPEYDVPGVGRMVMGSMAAAKAAQEAKAAGDEETFAAKMAESNEIRKQAYAKLHHDMQHFVNEASVEQLTQIKEAIAASAARAQQAGIDAIEVHGDRLVGSLCSAILNKRTDEYGGSFENRVRYALEVVAAIKEAAPGLMVEYKLPVIMENPDGTPRGKGGLLPDEACEFAKLLEGAGIDMIQVAQANHTGNMGDTIPPMGAMPYNWTLPVAERVKALVSVPVATVGRVVSVEAGEKILEDGVADIIAYGRSLMCDPDIALKAATGEPIRECLNCNKGCVDAIQNRKYISCVLNAE…
GCA_018376905.1	d__Bacteria	p__Actinobacteriota	c__Coriobacteriia	o__Coriobacteriales	f__Coriobacteriaceae	g__Collinsella	s__Collinsella sp018376905	Long	MTAPASKLLQPITVGPLELKNRIMFPPLTTGYEERDGSIGERSLAFYERLARGGVSYIVIGDVAPVMTASPTPKLATDAQIPTFKALADVVHKHGAKVALQLFHPEYDVPGVGRMVMGSMAAAKAAQEAKAAGDEETFAAKMAESNEIRNQAYAKLHHDMQHFVNEASVEQLTQIKEAIAASAARAQQAGIDAIEVHGDRLVGSLCSAILNHRTDEYGGSFENRVRYALEVVAAIKEAAPQLMVEYKLPVIMENPDGTPRGKGGLQPDEACEFAKLLEGAGIDMIQVAQANHTGNMGDTIPPMGAMPYNWTLPVAERVKALVSVPVATVGRVVSVEAGEKILEDGAADIIAYGRSLMCDPDIALKAATGEPIRECLNCNKGCVDAIQNRKYISCVLNAE…
GCA_018378775.1	d__Bacteria	p__Actinobacteriota	c__Coriobacteriia	o__Coriobacteriales	f__Coriobacteriaceae	g__Collinsella	s__Collinsella sp018378775	Long	MTAPASKLLQPITVGPLELKNRIMFPPLTTGYEERDGSIGERSLAFYERLARGGVSYIVIGDVAPVMTASPTPKLATDAQIPTFKALADAVHKHGAKVALQLFHPEYDVPGVGRMVMGSMAAAKAAQEAKAAGDEETFAAKMAESNEIRNQAYAKLHHDMQHFVNEASVEQLTQIKEAIAASAARAQQAGIDAIEVHGDRLVGSLCSAILNQRTDEYGGSFENRVRYALEVVAAIKEAAPQLMVEYKLPVIMENPDGTPRGKGGLQPDEACEFAKLLEGAGIDMIQVAQANHTGNMGDTIPPMGAMPYNWTLPVAERVKALVSVPVATVGRVVSVEAGEKILEGGAADIIAYGRSLMCDPDIALKAATGEPIRECLNCNKGCVDAIQNRKYISCVLNAE…
GCA_018380015.1	d__Bacteria	p__Actinobacteriota	c__Coriobacteriia	o__Coriobacteriales	f__Coriobacteriaceae	g__Collinsella	s__Collinsella sp018380015	Long	MTAPASKLLQPITVGPLELKNRIMFPPLTTGYEERDGSIGERSLAFYERLARGGVSYIVIGDVAPVMTASPTPKLATDAQIPTFKALADAVHKHGAKVALQLFHPEYDVPGVGRMVMSSMVAAKAAQEAKAAGDEETFAAKMAESNEIRKQAYAKLHHDMQHFVNEASVEQLTQIKEAIAASAARAQQAGIDAIEVHGDRLVGSLCSAILNQRTDEYGGSFESRVRYALEVVAAIKEAAPQLMVEYKLPVIMENPDGTPRGKGGLQPDEACEFAKLLEGAGIDMIQVAQANHTGNMGDTIPPMGAMPYNWTLPVAERVKALVSVPVATVGRVVSVEAGEKILEDGAADIIAYGRSLMCDPDIALKAATGEPIRECLNCNKGCVDAIQNRKYISCVLNAE…
GCA_018380195.1	d__Bacteria	p__Actinobacteriota	c__Coriobacteriia	o__Coriobacteriales	f__Coriobacteriaceae	g__Collinsella	s__Collinsella sp018380195	Long	MTAPASKLLQPITVGPLELKNRIMFPPLTTGYEERDGSIGERSLAFYERLARGGVSYIVIGDVAPVMTASPTPKLATDAQIPTFKALADAVHKHGAKVALQLFHPEYDVPGVGRMVMGSMAAAKAAQEAKAAGDEETFAAKMAESNEIRNQAYAKLHHDMQHFVNEASVEQLTQIKEAIAASAARAQQAGIDAIEVHGDRLVGSLCSAILNQRTDEYGGSLENRVRYALEVVAAIKEAAPQLMVEYKLPVIMENPDGTPRGKGGLQPDEACEFAKLLEGAGIDMIQVAQANHTGNMGDTIPPMGAMPYNWTLPVAERVKALVSVPVATVGRVVSVEAGEKILEDGAADIIAYGRSLMCDPDIALKAASGEPIRECLNCNKGCVDAIQNRKYISCVLNAE…
GCA_018381235.1	d__Bacteria	p__Actinobacteriota	c__Coriobacteriia	o__Coriobacteriales	f__Coriobacteriaceae	g__Collinsella	s__Collinsella sp018381235	Long	MTAPASKLLQPITVGPLELKNRIMFPPLTTGYEERDGSIGERSLAFYERLARGGVSYIVIGDVAPVMTASPTPKLATDAQIPTFKALADAVHKHGAKVALQLFHPEYDVPGVGRMVMGSMAAAKAAQEAKAAGDEETFAAKMAESNEIRNQAYAKLHHDMQHFVNEASVEQLTQIKEAIAASAARAQQAGIDAIEVHGDRLVGSLCSAILNQRTDEYGGSFENRVRYALEVVAAIKEAAPQLMVEYKLPVIMENPDGTPRGKGGLQPDEACEFAKLLEGAGIDMIQVAQANHTGNMGDTIPPMGAMPYNWTLPVAERVKALVSVPVATVGRVVSVEAGEKILEDGAADIIAYGRSLMCDPDIALKAATGEPIRECLNCNKGCVDAIQNRKYISCVLNAE…
GCA_018382125.1	d__Bacteria	p__Actinobacteriota	c__Coriobacteriia	o__Coriobacteriales	f__Coriobacteriaceae	g__Collinsella	s__Collinsella sp018382125	Long	MTAPASKLLQPITVGPLELKTRIMFPPLTTGYEERDGSIGERSLAFYERLARGGVSYIVIGDVAPVMTASPTPKLATDAQIPTFKALADAVHKHGAKVALQLFHPEYDVPGVGRMVMGSMAAAKAAQEAKAAGDEETFAAKMAESNEIRNQAYAKLHHDMQHFVNEASVEQLTQIKEAIAASAARAQQAGIDAIEVHGDRLVGSLCSAILNQRTDEYGGSFENRVRYALEVVAAIKEAAPQLMVEYKLPVIMENPDGTPRGKGGLQPDEACEFAKLLEGAGIDMIQVAQANHTGNMGDTIPPMGAMPYNWTLPVAERVKALVSVPVATVGRVVSVEAGEKILEDGAADIIAYGRSLMCDPDIALKAATGEPIRECLNCNKGCVDAIQNRKYISCVLNAE…
GCA_018382295.1	d__Bacteria	p__Actinobacteriota	c__Coriobacteriia	o__Coriobacteriales	f__Coriobacteriaceae	g__Collinsella	s__Collinsella sp018382295	Long	MTAPASKLLQPITVGPLELKNRIMFPPLTTGYEERDGSIGERSLAFYERLARGGVSYIVIGDVAPVMTASPTPKLATDAQIPTFKALADAVHKHGAKVALQLFHPEYDVPGVGRMVMGSMAAAKAAQEAKAAGDEEAFAAKMAESNEIRNQAYAKLHHDMQHFVNEASVEQLTQIKEAIAASAARAQQAGIDAIEVHGDRLVGSLCSAILNQRTDEYGGSFENRVRYALEVVAAIKEAAPQLMVEYKLPVIMKNPDGTPRGKGGLQPDEACEFAKLLEGAGIDMIQVAQANHTGNMGDTIPPMGAMPYNWTLPVAERVKALVSVPVATVGRVVSVEAGEKILEDGAADIIAYGRSLMCDPDIALKAATGEPIRECLNCNKGCVDAIQNRKYISCVLNAE…
GCA_019117265.1	d__Bacteria	p__Actinobacteriota	c__Coriobacteriia	o__Coriobacteriales	f__Atopobiaceae	g__Thermophilibacter	s__Thermophilibacter pullicola	Long	MTTSKLLEPIEVGNLTLKNRIMFPPLTTGYEERDGSIGPRSLAFYERLAKGGVSYIVIGDVAPVNTASPTPKLCDDSQIPSFAALADVVHAHGAKLALQLFHPEYDVPGVGRLIMTSRMAAMEGQKAQAAGDMETFQAKMAESKEIANQAYAKLHHDMQHFVSEATVEQLAQIKDAIAACAARAERAGVDAIEVHGDRLVGSLCSTELNHRTDEYGGPFENRVRYALEVVAAIKEAAPDLMVEYKLPVIMTNPDGSKRGKGGLEPDEACELAVLLERAGVDMIQVAQANHTGNMGDTIPPMGTMPYNWTLPVAERVKALVGIPVATVGRVITPEAGEKIIEDGQADVIGYGRSLLADPDIALKVASGEPVRLCLNCNKGCVDAIQGRRYISCVLNAENG…
GCA_900112995.1	d__Bacteria	p__Firmicutes_A	c__Clostridia	o__Lachnospirales	f__Lachnospiraceae	g__Lachnospira	s__Lachnospira rogosae_A	Long	MKLLEPIKVGNIEFKNRIMFPPLTTGYEEKDGSIGEQSFRFYERLAKGGVGYIVIGDVAPLPTFSPTPKLYSPEQVQSFKRLADACHENGAKLGIQLFHPDYNVKALNDLFHQGKMQEARAKLHHDMQHFVNEVTAEELDEIIKHMENCAILAHEAGVDCIEVHGDRLVGSLCSPILNHRTDEYGGDLANRTRFALTLVKRLKTIVPDMVIDYKLPIVTPLGENSFRGKGGLPLDEACIFAKELEACGVDTLHVAQANHTGNMGDTIPAMGTQPYGFMVSYSKKIKELVSIPVSVVGRIVTPEAAEAVIANGSADIIGLGRSLLTDPDFANKCADGHCCNVRTCMMCNKGCTDNIQNRAFLSCVLNAENGYEATRHITPAAASKKIAIIGAGIAGLEAA…
GCA_900538465.1	d__Bacteria	p__Firmicutes	c__Bacilli	o__Erysipelotrichales	f__Coprobacillaceae	g__Longibaculum	s__Longibaculum sp900538465	Long	MMKLLEPIQVGKITLKNRIMFPPMTTGYEDRDGTIGKQSFNFYKRLAQGGVAYIVLGDVAPVNTVSPTPKLYHDEQIPAYQALADALHEYDCKLGIQIFHPEYDVDALAELFKKGDMQAARAKLHHDMIHYIDEVSEEQLTVILDKIAACVKRAKQAGVDVVEVHGDRLVGALCSTILNHRTDQYGGSFENRTRFALAVVRTIKENAPDICIDYKLPIVTENPLRGKGGLKIDEAVTFAKILEKAGVDMIHVGQANHTGNMNDTIPAMGTQPYCFMSQYTKQIKAAVSIPVSSVGRILTPENGEALIESGVCDIIGLGRSLLADPDYVDKLIHGQAKRIRHCMMCNKGCTDAIQNRQFLSCVLNAENGYEYERVITPSEHKKKVVVVGGGVAGMEAARV…
GCA_900539035.1	d__Bacteria	p__Actinobacteriota	c__Coriobacteriia	o__Coriobacteriales	f__Coriobacteriaceae	g__Collinsella	s__Collinsella sp900539035	Long	MTAPASKLLQPITVGPLELKNRIMFPPLTTGYEERDGSIGERSLAFYERLARGGVSYIVIGDVAPVMTASPTPKLATDAQIPTFKALADTVHKHGAKVALQLFHPEYDVPGVGRMVMGSMAAAKAAQEAKAAGDEETFAAKMAESNEIRNQAYAKLHHDMQHFVNEASVEQLTQIKEAIAASAARAQQAGIDAIEVHGDRLVGSLCSAILNQRTDEYGGSFENRVRYALEVVAAIKEAAPQLMVEYKLPVIMENPDGTPRGKGGLLPDEACEFAKLLEGAGIDMIQVAQANHTGNMGDTIPPMGAMPYNWTLPVAERVKALVSVPVATVGRVVSVEAGEKILEDGAADIIAYGRSLMCDPDIALKAATGEPIRECLNCNKGCVDAIQNRKYISCVLNAE…
GCA_900539735.1	d__Bacteria	p__Actinobacteriota	c__Coriobacteriia	o__Coriobacteriales	f__Coriobacteriaceae	g__Collinsella	s__Collinsella sp900539735	Long	MTTPASKLLQPITVGPLELKNRIMFPPLTTGYEERDGSIGERSLAFYERLARGGVSYIVIGDVAPVMTASPTPKLATDAQIPTFKALADAVHKHGAKVALQLFHPEYDVPGVGRMVMGSMAAAKAAQEAKAAGDEETFAAKMAESNEIRNQAYAKLHHDMQHFVNEASVEQLTQIKEAIAASAARAQQAGIDAIEVHGDRLVGSLCSAILNQRTDEYGGSFENRVRYALEVVAAIKEAAPQLMVEYKLPVIMENPDGTPRGKGGLQPDEACEFAKLLEGTGIDMIQVAQANHTGNMGDTIPPMGAMPYNWTLPVAERVKALVSVPVATVGRVVSVEAGEKILEDGAADIIAYGRSLMCDPDIALKAATGEPIRECLNCNKGCVDAIQNRKYISCVLNAE…
GCA_900539885.1	d__Bacteria	p__Firmicutes_A	c__Clostridia	o__Oscillospirales	f__Ruminococcaceae	g__Faecalibacterium	s__Faecalibacterium sp900539885	Long	MQDVILQPIEVGGQTFKNRIMFPPLTTGYEKNGMISEQDMGFYTRLAKGGVGYIVMGDVAPINSFSPTPKLFDDSQIPAFKALADSVHAYGTKLGVQLFHPEYDVDAINNLFMQKKFDEMRQRLHHDMMFFTDEVSEEMLMAIIDKMCACAVRAQKAGVDVIQIHGDRLNGCLCSTRMNHRTDKFGGSLENRARFARMLTRAIRKAVPDMVIDYKLSIVTPQRGKGGIDEADAVQFAQWLVEDGVDMLHVAQANHTGNMADTIPPMGVQPYGFFVKIAGDIKKAVNVPVSAVGRIVDAEMAARVIESGMADMVAVGRPLLADPDWGTKIAAGKACDIRRCISCNKGCTDAIQNRQFLSCVLNAENGYENTRSIQPAAQKKKIAVLGGGPAGLEAARVAA…
GCA_900540095.1	d__Bacteria	p__Actinobacteriota	c__Coriobacteriia	o__Coriobacteriales	f__Coriobacteriaceae	g__Collinsella	s__Collinsella sp900540095	Long	MTAPASKLLQPITVGPLELKNRIMFPPLTTGYEERDGSIGERSLAFYERLARGGVSYIVIGDVAPVMTASPTPKLATDAQIPTFKALADTVHKHGAKVALQLFHPEYDVPGVGRMVMGSMAAAKAAQEAKVAGDEETFAAKMAESNEIRNQAYAKLHHDMQHFVNEASVEQLTQIKEAIAASAARAQQAGIDAIEVHGDRLVGSLCSAILNKRTDEYGGSFENRVRYALEVVAAIKEAAPQLMVEYKLPVIMENPDGTPRGKGGLQPDEACEFAKLLEGAGIDMIQVAQANHTGNMGDTIPPMGAMPYNWTLPVAERVKALVSVPVATVGRVVSVEAGEKILEDGAADIIAYGRSLMCDPDIALKAATGEPIRECLNCNKGCVDAIQNRKYISCVLNAE…
GCA_900540665.1	d__Bacteria	p__Firmicutes	c__Bacilli	o__Erysipelotrichales	f__Coprobacillaceae	g__Catenibacterium	s__Catenibacterium sp900540665	Long	MKLLEPIKVGPITLKNRIMFPPMTTGYEERDGSISKQSFNFYKRIAEGGVSYIVLGDVAPVNTVSPTPKLFKDEQIPAYKELADALHKFDCKLGIQIFHPEYDVQALAEMFKKGDMQAARAKLHHDMLHFTDEVTPEALDTILTQMGECVRRAYEAGVDVVEVHGDRLVGALCSTVLNHRTDEYGGSFENRTRFALQVVESIKKHAPHICIDYKLPIITDNPLRGKGGLKIDEAVEFAKKLEEAGVNMIHVGQANHTGNLNDTIPAMGTQPYCFMQSYTKRVKDAVSIPVSAVGRIVTPQNGEALIENGVCDIVGYGRSLLADPDYVKKIEDGQPCRIRLCMMCNKGCTDSIQNRKFLSCVLNAENGYEYERTITPADTKKKVVIVGAGPAGLEAARVA…
GCA_900540685.1	d__Bacteria	p__Firmicutes	c__Bacilli	o__Erysipelotrichales	f__Coprobacillaceae	g__Catenibacterium	s__Catenibacterium sp900540685	Long	MKLLEPIKVGPITLKNRIMFPPMTTGYEERDGSISKQSFNFYKRIAEGGVSYIVLGDVAPVNTVSPTPKLFKDEQIPAYKELADALHEFDCKLGIQIFHPEYDVQALAEMFKKGDMQAARAKLHHDMLHFTDEVSPEALNTILKQMGECVRRAYEAGVDVVEVHGDRLVGALCSTVLNHRTDEYGGSFENRTRFALQVVESIKEHAPHICIDYKLPIITDNPLRGKGGLKIDEAVEFAKKLEEAGVNMIHVGQANHTGNLNDTIPAMGTQPYCFMQSYTKRVKDAVSIPVSAVGRIVTPQNGEALIENGVCDIVGYGRSLLADPDYVKKIEDGQPCRIRLCMMCNKGCTDSIQNRKFLSCVLNAENGYEYERTITPADNKKKVVIVGAGPAGLEAARVA…
GCA_900540705.1	d__Bacteria	p__Firmicutes	c__Bacilli	o__Acholeplasmatales	f__Anaeroplasmataceae	g__Pelethenecus	s__Pelethenecus sp900540705	Long	MKLLEPIRIGNIELKNRVMFPPLTTGYEEKDGSIGEQSLNFYKRLAEGGVGYIVIGDVVPIPTFSPTPKLYTDVHVASFKRLADTLHNYDCKLGLQIFHPEYDAEALMQMFKENRSREEIFGKLHYDMLHFINEVTEEKLKKILEKITACIHRAIEAGVDVIEVHGDRLVGSLCSTILNKRTDSYGGSFENRIRFALEVIEAIKKASNQITIEYKLPIVTKRPDGSFQGKGGLVLEEAIEFAKILESHGVHALHIAQANHTGNMNDTIPAMGTRDYAFMKKECKAIKAVVSIPVSTVGRIVDVDMAEELLQEGICDYIGFGRPLLADPDIVNKTMNSKKHLIRKCIMCNKGCTDAIQNRRFLSCVLNAENGYEYKRIITPACEVHKVAVVGAGIAGLEA…
GCA_900540855.1	d__Bacteria	p__Actinobacteriota	c__Coriobacteriia	o__Coriobacteriales	f__Coriobacteriaceae	g__Collinsella	s__Collinsella sp900540855	Long	MTAPASKLLQPITVGPLELKNRIMFPPLTTGYEERDGSIGERSLAFYERLARGGVSYIVIGDVAPVMTASPTPKLATDAQIPTFKALADAVHKHGAKVALQLFHPEYDVPGVGRMVMGSMAAAKAAQEAKAAGDEETFAAKMAESNEIRKQAYAKLHHDMQHFVNEATVEQLTQIKEAIAASAARAQQAGIDAIEVHGDRLVGSLCSAILNMRTDEYGGSFENRVRYALEVVAAIKEAAPELMVEYKLPVIMENPDGTPRGKGGLQPDEACEFAKLLEGAGIDMIQVAQANHTGNMGDTIPPMGAMPYNWTLPVAERVKALVSVPVATVGRVVSVEAGEKILEDGAADIIAYGRSLMCDPDIALKAATGEPIRECLNCNKGCVDAIQNRKYISCVLNAE…
GCA_900540875.1	d__Bacteria	p__Actinobacteriota	c__Coriobacteriia	o__Coriobacteriales	f__Coriobacteriaceae	g__Collinsella	s__Collinsella sp900540875	Long	MTAPASKLLQPITVGPLELKNRIMFPPLTTGYEERDGSIGERSLAFYERLARGGVSYIVIGDVAPVMTASPTPKLATDAQIPTFKALADAVHKHGAKVALQLFHPEYDVPGVGRMVMGSMAAAKAAQEAKAAGDEETFAAKMAESNEIRKQAYAKLHHDMQHFVNEASVEQLTQIKEAIAASAARAQQAGIDAIEVHGDRLVGSLCSAILNQRTDEYGGSFENRVRYALEVVAAIKEAAPQLMVEYKLPVIMENPDGTPRGKGGLQPDEACEFAKLLEGAGIDMIQVAQANHTGNMGDTIPPMGAMPYNWTLPVAERVKALVSVPVATVGRVVSVEAGEKILEDGSADIVAYGRSLMCDPDIALKAATGEPIRECLNCNKGCVDAIQNRQYISCVLNAE…
GCA_900540895.1	d__Bacteria	p__Actinobacteriota	c__Coriobacteriia	o__Coriobacteriales	f__Coriobacteriaceae	g__Collinsella	s__Collinsella sp900540895	Long	MTTPASKLLQPITVGPLELKNRIMFPPLTTGYEERDGSIGERSLAFYERLARGGVSYIVIGDVAPVMTASPTPKLATDAQIPTFKALADAVHKHGAKVALQLFHPEYDVPGVGRMVMGSMAAAKAAQEAKAAGDEETFAAKMAESNEIRNQAYAKLHHDMQHFVNEASVEQLTQIKEAIAASAARAQQAGIDAIEVHGDRLVGSLCSAILNQRTDEYGGSFENRVRYALEVVAAIKEAAPQLMVEYKLPVIMENPDGTPRGKGGLQPDEACEFAKLLEGAGIDMIQVAQANHTGNMGDTIPPMGAMPYNWTLPVAERVKALVSVPVATVGRVVSVEAGEKILEDGAADIIAYGRSLMCDPDIALKAATGEPIRECLNCNKGCVDAIQNRKYISCVLNAE…
GCA_900540905.1	d__Bacteria	p__Actinobacteriota	c__Coriobacteriia	o__Coriobacteriales	f__Coriobacteriaceae	g__Collinsella	s__Collinsella sp900540905	Long	MTAPASKLLQPITVGPLELKNRIMFPPLTTGYEERDGSIGERSLAFYERLARGGVSYIVIGDVAPVMTASPTPKLATDAQIPTFKALADAVHKHGAKVALQLFHPEYDVPGVGRMVMGSMAAAKAAQEAKAAGDEETFAAKMVESNEIRNQAYAKLHHDMQHFVNEASVEQLTQIKEAIAASAARAQQAGIDAIEVHGDRLVGSLCSAILNQRTDEYGGSFESRVRYALEVVAAIKEAAPQLMVEYKLPVIMENPDGTPRGKGGLQPDEACEFAKLLEGAGIDMIQVAQANHTGNMGDTIPPMGAMPYNWTLPVAERVKALVSVPVATVGRVVSVEAGEKILEDGAADIIAYGRSLMCDPDIALKAATGEPIRECLNCNKGCVDAIQNRKYISCVLNAE…
GCA_900540935.1	d__Bacteria	p__Actinobacteriota	c__Coriobacteriia	o__Coriobacteriales	f__Coriobacteriaceae	g__Collinsella	s__Collinsella sp900540935	Long	MTAPAPKLLQPITVGPLELKNRIMFPPLTTGYEERDGSIGERSLAFYKRLARGGVSYIVIGDVAPVMTASPTPKLATDAQIPTFKALADAVHKHGAKVALQLFHPEYDVPGVGRMVMGSMTAAKAAQEAKAAGDEETFAAKMAESNEIRNQAYAKLHHDMQHFVNEASVEQLTQIKEAIAASAARAQQAGIDAIEVHGDRLVGSLCSAILNQRTDEYGGSFENRVRYALEVVAAIKEAAPQLMVEYKLPVIMENPDGTPRGKGGLQPDEACEFAKLLEGAGIDMIQVAQANHTGNMGDTIPPMGAMPYNWTLPVAERVKALVSVPVATVGRVVSVEAGEKILEDGAADIIAYGRSLMCDPDIALKAATGEPIRECLNCNKGCVDAIQNRKYISCVLNAE…
GCA_900540985.1	d__Bacteria	p__Actinobacteriota	c__Coriobacteriia	o__Coriobacteriales	f__Coriobacteriaceae	g__Collinsella	s__Collinsella sp900540985	Long	MTAPASKLLQPITVGPLEFKNRIMFPPLTTGYEERDGSIGERSLAFYERLARGGVSYIVIGDVAPVMTASPTPKLATDAQIPTFKALADAVHKHGAKVALQLFHPEYDVPGVGRMVMGSMAAAKAAQEAKAVGDEETFAAKMAESNEIRNQAYAKLHHDMQHFVNEASVEQLTQIKEAIAASAARAQQAGIDAIEVHGDRLVGSLCSAILNKRTDEYGGSFENRVRYALEVVAAIKEAAPHLMVEYKLPVIMENPDGTPRGKGGLQPDEACEFAKLLEGAGIDMIQVAQANHTGNMGDTIPPMGAMPYNWTLPVAERVKALVSVPVATVGRVVSVEAGEKILEDGAADIIAYGRSLMCDPDIALKAATGEPIRECLNCNKGCVDAIQNRKYISCVLNAE…
GCA_900540995.1	d__Bacteria	p__Actinobacteriota	c__Coriobacteriia	o__Coriobacteriales	f__Coriobacteriaceae	g__Collinsella	s__Collinsella sp900540995	Long	MTTPASKLLQPITVGPLELKNRIMFPPLTTGYEERDGSIGERSLAFYERLARGGVSYIVIGDVAPVMTASPTPKLATDAQIPTFKALADAVHKHGAKVALQLFHPEYDVPGVGRMVMGSMAAAKAAQEAKAAGDEETFAAKMAESNEIRNQAYAKLHHDMQHFVNEASVEQLTQIKEAIAASAARAQQAGIDAIEVHGDRLVGSLCSAILNQRTDEYGGSFENRVRYALEVVAAIKEAAPQLMVEYKLPVIMENPDGTPRGKGGLLPDEACEFAKLLEGAGIDMIQVAQANHTGNMGDTIPPMGAMPYNWTLPVAERVKALVSVPVATVGRVVSVEAGEKILEDGAADIIAYGRSLMCDPDIALKAATGEPIRECLNCNKGCVDAIQNRKYISCVLNAE…
GCA_900541015.1	d__Bacteria	p__Actinobacteriota	c__Coriobacteriia	o__Coriobacteriales	f__Coriobacteriaceae	g__Collinsella	s__Collinsella sp900541015	Long	MTAPVSKLLQPITVGPLELKNRIMFPPLTTGYEERDGSIGERSLAFYERLARGGVSYIVIGDVAPVMTASPTPKLATDAQIPTFKALADAVHKHGAKVALQLFHPEYDVPGVGRMVMGSMAAAKAAQEAKAAGDEETFAAKMAESNEIRKQAYAKLHHDMQHFVNEASVEQLTQIKEAIAASAARAQQAGIDAIEVHGDRLVGSLCSAILNKRTDEYGGSFENRVRYALEVVAAIKEAAPQLMVEYKLPVIMENPDGTPRGKGGLQPDEACEFAKLLEGAGIDMIQVAQANHTGNMGDTIPPMGAMPYNWTLPVAERVKALVSVPVATVGRVVSVEAGEKILEDGSADIVAYGRSLMCDPDIALKAATGEPIRECLNCNKGCVDAIQNRKYISCVLNAE…
GCA_900541025.1	d__Bacteria	p__Actinobacteriota	c__Coriobacteriia	o__Coriobacteriales	f__Coriobacteriaceae	g__Collinsella	s__Collinsella sp900541025	Long	MTAPASKLLQPITVGPLELKNRIMFPPLTTGYEERDGSIGERSLAFYERLARGGVSYIVIGDVAPVMTASPTPKLATDAQIPTFKALADAVHKHGAKVALQLFHPEYDVPGVGRMVMGSMAAAKAAQEAKAAGDEETFAAKMAESNEIRNQAYAKLHHDMQHFVNEASVEQLTQIKEAIAASAARAQQAGIDAIEVHGDRLVGSLCSAILNQRTDEYGGSFENRVRYALEVVAAIKEAAPQLMVEYKLPVIMENPDGTPRGKGGLLPDEACEFAKLLEGAGIDMIQVAQANHTGNMGDTIPPMGAMPYNWTLPVAERVKALVSVPVATVGRVVSVEAGEKILEDGAADIIAYGRSLMCDPDIALKAATGEPIRECLNCNKGCVDAIQNRKYISCVLNAE…
GCA_900541035.1	d__Bacteria	p__Actinobacteriota	c__Coriobacteriia	o__Coriobacteriales	f__Coriobacteriaceae	g__Collinsella	s__Collinsella sp900541035	Long	MTTPASKLLQPITVGPLELKNRIMFPPLTTGYEERDGSIGERSLAFYERLARGGVSYIVIGDVAPVMTASPTPKLATDAQIPTFKALADAVHKHGAKVALQLFHPEYDVPGVGRMVMGSMAAAKAAQEAKAAGDEETFAAKMAESNEIRKQAYAKLHHDMQHFVNEASVEQLTQIKEAIAASAARAQQAGIDAIEVHGDRLVGSLCSAILNQRTDEYGGSFENRVRYALEVVAAIKEAAPQLMVEYKLPVIMENPDGTPRGKGGLQPDEACEFAKLLEGAGIDMIQVAQANHTGNMGDTIPPMGAMPYNWTLPVAERVKALVSVPVATVGRVVSVEAGEKILEDGSADIIAYGRSLMCDPDIALKAATGEPIRECLNCNKGCVDAIQNRKYISCVLNAE…
GCA_900541045.1	d__Bacteria	p__Actinobacteriota	c__Coriobacteriia	o__Coriobacteriales	f__Coriobacteriaceae	g__Collinsella	s__Collinsella sp900541045	Long	MTAPASKLLQPITVGPLELKNRIMFPPLTTGYEERDGSIGERSLAFYERLARGGVSYIVIGDVAPVMTASPTPKLATDAQIPTFKALADAVHKHGAKVALQLFHPEYDVPGVGRMVMGSMAAAKAAQEAKAAGDEETFAAKMAESNEIRKQAYAKLHHDMQHFVNEASVEQLTQIKEAIAASAARAQQAGIDAIEVHGDRLVGSLCSAILNKRTDEYGGSFENRVRYALEVVAAIKEAAPELMVEYKLPVIMENPDGTPRGKGGLQPDEACEFAKMLEGAGIDMIQVAQANHTGNMGDTIPPMGAMPYNWTLPVAERVKALVSVPVATVGRVVSVEAGEKILEDGAADIIAYGRSLMCDPDIALKAATGEPIRECLNCNKGCVDAIQNRKYISCVLNAE…
GCA_900541055.1	d__Bacteria	p__Actinobacteriota	c__Coriobacteriia	o__Coriobacteriales	f__Coriobacteriaceae	g__Collinsella	s__Collinsella sp900541055	Long	MTAPASKLLQPITVGPLELKNRIMFPPLTTGYEERDGSIGERSLAFYERLARGGVSYIVIGDVAPVMTASPTPKLATDAQIPTFKALADAVHKHGAKVALQLFHPEYDVPGVGRMVMGSMAAAKAAQEAKAAGDEETFAAKMAESNEIRNQAYAKLHHDMQHFVNEASVEQLTQIKEAIAASAARAQQAGIDAIEVHGDRLVGSLCSAILNQRTDEYGGSFENRVRYALEVVAAIKEAAPQLMVEYKLPVIMENPDGTPRGKGGLQPDEACEFAKLLEGAGIDMIQVAQANHTGNMGDTIPPMGAMPYNWTLPVAERVKALVSVPVATVGRVVSVEAGEKILEDGAADIIAYGRSLMCDPDIALKAATGEPIRECLNCNKGCVDAIQNRKYISCVLNAE…
GCA_900541065.1	d__Bacteria	p__Actinobacteriota	c__Coriobacteriia	o__Coriobacteriales	f__Coriobacteriaceae	g__Collinsella	s__Collinsella sp900541065	Long	MTTPASKLLQPITVGPLELKNRIMFPPLTTGYEERDGSIGERSLAFYERLARGGVSYIVIGDVAPVMTASPTPKLATDAQIPTFKALADAVHKHGAKVALQLFHPEYDVPGVGRMVMGSMAAAKAAQEAKAAGDEETFAAKMAESNEIRNQAYAKLHHDMQHFVNEASVEQLTQIKEAIAASAARAQQAGIDAIEVHGDRLVGSLCSAILNQRTDEYGGSFENRVRYALEVVAAIKEAAPQLMVEYKLPVIMENPDGTPRGKGGLQPDEACGFAKLLEGAGIDMIQVAQANHTGNMGDTIPPMGAMPYNWTLPVAERVKALVSVPVATVGRVVSVEAGEKILEDGAADIIAYGRSLMCDPDIALKAATGEPIRECLNCNKGCVDAIQNRKYISCVLNAE…
GCA_900541125.1	d__Bacteria	p__Actinobacteriota	c__Coriobacteriia	o__Coriobacteriales	f__Coriobacteriaceae	g__Collinsella	s__Collinsella sp900541125	Long	MTAPASKLLQPITVGPLELKNRIMFPPLTTGYEERDGSIGERSLAFYERLARGGVSYIVIGDVAPVMTASPTPKLATDAQIPTFKALADAVHKHGAKVALQLFHPEYDVPGVGRMVMGSMVAAKAAQEAKAAGDEETFAAKMAESNEIRKQAYAKLHHDMQHFVNEASVEQLTQIKEAIAASAARAQQAGIDAIEVHGDRLVGSLCSAILNQRTDEYGGSFENRVRYALEVVAAIKEAAPQLMVEYKLPVIMENPDGTPRGKGGLQPDEACAFAKLLEGAGIDMIQVAQANHTGNMGDTIPPMGAMPYNWTLPVAERVKALVSVPVATVGRVVSVEAGEKILEDGAADIIAYGRSLMCDPDIALKAATGEPIRECLNCNKGCVDAIQNRKYISCVLNAE…
GCA_900541135.1	d__Bacteria	p__Actinobacteriota	c__Coriobacteriia	o__Coriobacteriales	f__Coriobacteriaceae	g__Collinsella	s__Collinsella sp900541135	Long	MTAPASKLLQPITVGPLELKNRIMFPPLTTGYEERDGSIGERSLAFYERLARGGVSYIVIGDVAPVMTASPTPKLASDAQIPTFKALADVVHKHGAKVALQLFHPEYDVPGVGRMVMGSMTAAKAAQEAKAAGDEETFAAKMAESNEIRKQAYAKLHHDMQHFVNEASAEQLTQIKEAIAASAARAQQAGIDAIEVHGDRLVGSLCSAILNKRADEYGGSFENRVRYALEVVAAIKEAAPQLMVEYKLPVIMENPDGTPRGKGGLQPDEACEFAKLLEGTGIDMIQVAQANHTGNMGDTIPPMGAMPYNWTLPVAERVKALVSVPVATVGRVVSVEAGEKILEDGAADIIAYGRSLMCDPDIALKAATGEPIRECLNCNKGCVDAIQNRKYISCVLNAE…
GCA_900541145.1	d__Bacteria	p__Actinobacteriota	c__Coriobacteriia	o__Coriobacteriales	f__Coriobacteriaceae	g__Collinsella	s__Collinsella sp900541145	Long	MTAPASKLLQPITVGPLELKNRIMFPPLTTGYEERDGSIGERSLAFYERLARGGVSYIVIGDVAPVMTASPTPKLATDAQIPTFKALADAVHKHGARVALQLFHPEYDVPGVGRMVMGSMAAAKAAQEAKAAGDEETFAAKMAESNEIRKQAYAKLHHDMQHFVNEASVEQLTQIKEAIAASAARAQQAGIDAIEVHGDRLVGSLCSAILNQRTDEYGGSFENRVRYALEVVAAIKEAAPQLMVEYKLPVIMENPDGTPRGKGGLLPDEACEFAKLLEGAGIDMIQVAQANHTGNMGDTIPPMGAMPYNWTLPVAERVKALVSVPVATVGRVVSVEAGEKILEDGSADIIAYGRSLMCDPDIALKAATGEPIRECLNCNKGCVDAIQNRKYISCVLNAE…
GCA_900541175.1	d__Bacteria	p__Actinobacteriota	c__Coriobacteriia	o__Coriobacteriales	f__Coriobacteriaceae	g__Collinsella	s__Collinsella sp900541175	Long	MTAPASKLLQPITVGPLELKNRIIFPPLTTGYEERDGSIGERSLAFYERLARGGVSYIVIGDVAPVMTASPTPKLATDAQIPTFKALADTVHKHGAKVALQLFHPEYDVPGVGRMVMGSMAAAKAAQEAKAAGDEEAFAAKMAESNEIRNQAYAKLHHDMQHFVNEASVDQLTQIKEAIAASAARAQQAGIDAIEVHGDRLVGSLCSAILNQRTDEYGGSFENRVRYALEVVAAIKEAAPQLMVEYKLPVIMENPDGTPRGKGGLQPDEACEFAKLLEGAGIDMIQVAQANHTGNMGDTIPPMGAMPYNWTLPVAERVKALVSVPVATVGRVVSVEAGEKILEDGAADIIAYGRSLMCDPDIALKAATGEPIRECLNCNKGCVDAIQNRKYISCVLNAE…
GCA_900541185.1	d__Bacteria	p__Actinobacteriota	c__Coriobacteriia	o__Coriobacteriales	f__Coriobacteriaceae	g__Collinsella	s__Collinsella sp900541185	Long	MTTPASKLLQPITVGPLELKNRIMFPPLTTGYEERDGSIGERSLAFYERLARGGVSYIVIGDVAPVMTASPTPKLATDAQIPTFKALADAVHKHGAKVALQLFHPEYDVPGVGRMVMGSMAAAKAAQEAKAVGDEETFAAKMAESNEIRNQAYAKLHHDMQHFVNEASVEQLTQIKEAIAASAARAQQAGIDAIEVHGDRLVGSLCSAILNQRTDEYGGSFENRVHYALEVVAAIKEAAPQLMVEYKLPVIMENPDGTPRGKGGLQPDEACEFAKLLEGAGIDMIQVAQANHTGNMGDTIPPMGAMPYNWTLPVAERVKALVSVPVATVGRVVSVEAGEKILEDGAADIIAYGRSLMCDPDIALKAATGEPIRECLNCNKGCVDAIQNRKYISCVLNAE…
GCA_900541195.1	d__Bacteria	p__Actinobacteriota	c__Coriobacteriia	o__Coriobacteriales	f__Coriobacteriaceae	g__Collinsella	s__Collinsella sp900541195	Long	MTAPASKLLQPITVGPLELKNRIMFPPLTTGYEERDGSIGERSLAFYERLARGGVSYIVIGDVAPVMTASPTPKLATDAQIPTFKALADAVHKHGAKVALQLFHPEYDVPGVGRMVMGSMAAAKAAQEAKAAGDEETFAAKMAESNEIRKQAYAKLHHDMQHFVNEASVEQLTQIKEAIAASAARAQQAGIDAIEVHGDRLVGSLCSAILNQRTDEYGGSFENRVRYALEVVAAIKEAAPQLMVEYKLPVIMENPDGTPRGKGGLQPDEACEFAKLLEGAGIDMIQVAQANHTGNMGDTIPPMGAMPYNWTLPVAERVKALVSVPVATVGRVVSVEAGEKILEDGAADIVAYGRSLMCDPDIALKAATGEPIRECLNCNKGCVDAIQNRKYISCVLNAE…
GCA_900541205.1	d__Bacteria	p__Actinobacteriota	c__Coriobacteriia	o__Coriobacteriales	f__Coriobacteriaceae	g__Collinsella	s__Collinsella sp900541205	Long	MTASASKLLQPITVGPLELKNRIMFPPLTTGYEERDGSIGERSLAFYERLARGGVSYIVIGDVAPVMTASPTPKLATDAQISTFKALADTVHKHGAKVALQLFHPEYDVPGVGRMVMGSMAAAKAAQEAKAAGDEETFAAKMAESNEIRNQAYAKLHHDMQHFVNEASVEQLAQIKEAIAASAARAQQAGIDAIEVHGDRLVGSLCSAILNQRTDEYGGSFENRVRYALEVVAAIKEAAPQLMVEYKLPVIMENPDGTPRGKGGLQPDEACEFAKLLEGAGIDMIQVAQANHTGNMGDTIPPMGAMPYNWTLPVAERVKALVSVPVATVGRVVSVEAGEKILEDGAADIIAYGRSLMCDPDIALKAATGEPIRECLNCNKGCVDAIQNRKYISCVLNAE…
GCA_900541235.1	d__Bacteria	p__Actinobacteriota	c__Coriobacteriia	o__Coriobacteriales	f__Coriobacteriaceae	g__Collinsella	s__Collinsella sp900541235	Long	MTTPASKLLQPITVGPLELKNRIMFPPLTTGYEERDGSIGERSLAFYERLARGGVSYIVIGDVAPVMTASPTPKLATDAQIPTFKALADAVHKHGAKVALQLFHPEYDVPGVGRMVMGSMAAAKAAQEAKAAGDEETFAAKMAESNEIRNQAYAKLHHDMQHFVNEASVEQLTQIKEAIAASAARAQQAGIDAIEVHGDRLVGSLCSAILNQRTDEYGGSFENRVRYALEVVAAIKEAAPQLMVEYKLPVIMENPDGTPRGKGGLQPDEACEFAKLLEGAGIDMIQVAQANHTGNMGDTIPPMGAMPYNWTLPVAERVKALVSVPVATVGRVVSVEAGEKILEDGAADIIAYGRSLMCDPDIALKAATGEPIRECLNCNKGCVDAIQNRKYISCVLNAE…
GCA_900541245.1	d__Bacteria	p__Actinobacteriota	c__Coriobacteriia	o__Coriobacteriales	f__Coriobacteriaceae	g__Collinsella	s__Collinsella sp900541245	Long	MTTPASKLLQPITVGPLELKNRIMFPPLTTGYEERDGSIGERSLAFYERLARGGVSYIVIGDVAPVMTASPTPKLATDAQIPTFKALADAVHKHGAKVALQLFHPEYDVPGVGRMVMGSMAAAKAAQEAKAAGDEETFAAKMAESNEIRNQAYAKLHHDMQHFVNEASVEQLTQIKEAIAASAARAQQAGIDAIEVHGDRLVGSLCSAILNQRTDEYGGSFESRVRYALEVVAAIKEAAPQLMVEYKLPVIMENPDGTPRGKGGLLPDEACEFAKLLEGAGIDMIQVAQANHTGNMGDTIPPMGAMPYNWTLPVAERVKALVSVPVATVGRVVSVEAGEKILEDGAADIIAYGRSLMCDPDIALKAATGEPIRECLNCNKGCVDAIQNRKYISCVLNAE…
GCA_900541285.1	d__Bacteria	p__Actinobacteriota	c__Coriobacteriia	o__Coriobacteriales	f__Coriobacteriaceae	g__Collinsella	s__Collinsella sp900541285	Long	MTAPASKLLQPITVGPLELKNRIMFPPLTTGYEERDGSIGERSLAFYERLARGGVSYIVIGDVAPVMTASPTPKLATDAQIPTFKALADAVHKHGAKVALQLFHPEYDVPGVGRMVMGSMAAAKAAQEAKAAGDEETFAAKMAESNEIRKQAYAKLHHDMQHFVNEATVEQLTQIKEAIAASAARAQQAGIDAIEVHGDRLVGSLCSAILNQRTDEYGGSFENRVRYALEVVAAIKEAAPQLMVEYKLPVIMENPDGTPRGKGGLQPDEACEFAKLLEGAGIDMIQVAQANHTGNMGDTIPPMGAMPYNWTLSVAERVKALVSVPVATVGRVVSVEAGEKILEDGAADIIAYGRSLMCDPDIALKAATGEPIRECLNCNKGCVDAIQNRKYISCVLNAE…
GCA_900541475.1	d__Bacteria	p__Actinobacteriota	c__Coriobacteriia	o__Coriobacteriales	f__Coriobacteriaceae	g__Collinsella	s__Collinsella sp900541475	Long	MTAPASKLLQPITVGPLELKNRIMFPPLTTGYEERDGSIGERSLAFYERLARGGVSYIVIGDVAPVMTASPTPKLATDAQIPTFKALADAVHKHGAKVALQLFHPEYDVPGVGRMVMGSMAAAKAAQEAKAAGDEETFAAKMAESNEIRKQAYAKLHHDMQHFVNEASVEQLTQIKEAIAASAARAQQAGIDAIEVHGDRLVGSLCSAILNQRTDEYGGSFENRVRYALEVVAAIKEAAPQLMVEYKLPVIMENPDGTPRGKGGLQPDEACEFAKLLEGAGIDMIQVAQANHTGNMGDTIPPMGAMPYNWTLPVAERVKALVSVPVATVGRVVSVEAGEKILEDGAADIIAYGRSLMCDPDIALKAATGEPIRECLNCNKGCVDAIQNRKYISCVLNAE…
GCA_900541645.1	d__Bacteria	p__Actinobacteriota	c__Coriobacteriia	o__Coriobacteriales	f__Coriobacteriaceae	g__Collinsella	s__Collinsella sp900541645	Long	MTTPASKLLQPITVGPLELKNRIMFPPLTTGYEERDGSIGERSLAFYERLARGGVSYIVIGDVAPVMTASPTPKLATDAQIPTFKALADAVHKHGAKIALQLFHPEYDVPGVGRMVMGSMAAAKAAQEAKAAGDEETFAAKMAESNEIRNQAYAKLHHDMQHFVNEASVEQLTQIKEAIAASAARAQQADIDAIEVHGDRLVGSLCSAILNQRTDEYGGSFENRVRYALEVVAAIKEAAPQLMVEYKLPVIMENPDGTPRGKGGLLPDEACEFAKLLEGAGIDMIQVAQANHTGNMGDTIPPMGAMPYNWTLPVAERVKALVSVPVATVGRVVSVEAGEKILEDGSADIVAYGRSLMCDPDIALKAATGEPIRECLNCNKGCVDAIQNRQYISCVLNAE…
GCA_900541665.1	d__Bacteria	p__Actinobacteriota	c__Coriobacteriia	o__Coriobacteriales	f__Coriobacteriaceae	g__Collinsella	s__Collinsella sp900541665	Long	MTAPASKLLQPITVGPLELKNRIMFPPLTTGYEERDGSIGERSLAFYERLARGGVSYIVIGDVAPVMTASPTPKLATDAQIPTFKALADAVHKHGARVALQLFHPEYDVPGVGRMVMGSMAAAKAAQEAKAAGDEETFAAKMAESNEIRNQAYAKLHHDMQHFVNEASVEQLTQIKEAIAASAARAQQAGIDAIEVHGDRLVGSLCSAILNQRTDEYGGSFENRVRYALEVVAAIKEAAPQLMVEYKLPVIMENPDGTPRGKGGLLPDEACEFAKLLEGAGIDMIQVAQANHTGNMGDTIPPMGAMPYNWTLPVAERVKALVSVPVATVGRVVSVEAGEKILEDGSADIIAYGRSLMCDPDIALKAATGEPIRECLNCNKGCVDAIQNRKYISCVLNAE…
GCA_900541675.1	d__Bacteria	p__Actinobacteriota	c__Coriobacteriia	o__Coriobacteriales	f__Coriobacteriaceae	g__Collinsella	s__Collinsella sp900541675	Long	MTAPASKLLQPITVGPLELKNRIMFPPLTTGYEERDGSIGERSLAFYERLARGGVSYIVIGDVAPVMTASPTPKLATDAQIPTFKALADAVHKHGAKVALQLFHPEYDVPGVGRTVMGSMAAAKAAQEAKAAGDEETFAAKMAESNEIRKQAYAKLHHDMQHFVNEASVEQLTQIKEAIAASAARAQQAGIDAIEVHGDRLVGSLCSAILNKRTDEYGGSFENRVRYALEVVAAIKEAAPQLMVEYKLPVIMENPDGTPRGKGGLQPDEACEFAKLLEGAGIDMIQVAQANHTGNMGDTIPPMGAMPYNWTLPVAERVKALVSVPVATVGRVVSVEAGEKILEDGSADIVAYGRSLMCDPDIALKAATGEPIRECLNCNKGCVDAIQNRKYISCVLNAE…
GCA_900541685.1	d__Bacteria	p__Actinobacteriota	c__Coriobacteriia	o__Coriobacteriales	f__Coriobacteriaceae	g__Collinsella	s__Collinsella sp900541685	Long	MTAPASKLLQPITVGPLELKNRIMFPPLTTGYEERDGSIGERSLAFYERLARGGVSYIVIGDVAPVMTASPTPKLATDAQIPTFKALADAVHKHGAKVALQLFHPEYDVPGVGRMVMGSMAAAKAAQEAKAAGDEETFAAKMAESNEIRKQAYAKLHHDMQHFVNEASVEQLTQIKEAIAASAARAQQAGIDAIEVHGDRLVGSLCSAILNQRTDEYGGSFENRVRYALEVVAAIKEAAPQLMVEYKLPVIMENPDGTPRGKGGLQPDEACEFAKLLEGAGIDMIQVAQANHTGNMGDTIPPMGAMPYNWTLPVAERVKALVSVPVATVGRVVSVEAGEKILEDGAADIIAYGRSLMCDPDIALKAATGEPIRECLNCNKGCVDAIQNRKYISCVLNAE…
GCA_900541695.1	d__Bacteria	p__Actinobacteriota	c__Coriobacteriia	o__Coriobacteriales	f__Coriobacteriaceae	g__Collinsella	s__Collinsella sp900541695	Long	MTAPASKLLQPITVGPLELKNRIMFPPLTTGYEERDGSIGERSLAFYERLARGGVSYIVIGDVAPVMTASPTPKLATDAQIPTFKALADAVHKHGAKIALQLFHPEYDVPGVGRMVMGSMAAAKAAQEAKAAGDEETFAAKMAESNEIRKQAYAKLHHDMQHFVNEASVEQLTQIKEAIAASAARAQQAGIDAIEVHGDRLVGSLCSAILNKRTDEYGGSFENRVRYALEVVAAIKEAAPQLMVEYKLPVIMENPDGTPRGKGGLQPDEACEFAKLLESAGIDMIQVAQANHTGNMGDTIPPMGAMPYNWTLPVAERVKALVSVPVATVGRVVSVEAGEKILEDGSADIVAYGRSLMCDPDIALKAATGEPIRECLNCNKGCVDAIQNRKYISCVLNAE…
GCA_900541715.1	d__Bacteria	p__Actinobacteriota	c__Coriobacteriia	o__Coriobacteriales	f__Coriobacteriaceae	g__Collinsella	s__Collinsella sp900541715	Long	MTAPASKLLQPITVGPLELKNRIMFPPLTTGYEERDGSIGERSLAFYERLARGGVSYIVIGDVAPVMTASPTPKLATDAQIPTFKALADAVHKHGAKVALQLFHPEYDVPGVGRMVMGSMAAAKAAQEAKAAGDEETFAAKMAESNEIRNQAYAKLHHDMQHFVNEASVEQLTQIKEAIAASAARAQQAGIDAIEVHGDRLVGSLCSAILNQRTDEYGGSFENRVRYALEVVAAIKEAAPQLMVEYKLPVIMENPDGTPRGKGGLRPDEACEFAKLLEGAGIDMIQIAQANHTGNMGDTIPPMGAMPYNWTLPVAECVKALVSVPVATVGRVVSVEAGEKILEDGAADIIAYGRSLMCDPDIALKAATGEPIRECLNCNKGCVDAIQNRKYISCVLNAE…
GCA_900541725.1	d__Bacteria	p__Actinobacteriota	c__Coriobacteriia	o__Coriobacteriales	f__Coriobacteriaceae	g__Collinsella	s__Collinsella sp900541725	Long	MTTPASKLLQPITVGPLELKNRIMFPPLTTGYEERDGSIGERSLAFYERLARGGVSYIVIGDVAPVMTASPTPKLATDAQIPTFKALADVVHKHGAKVALQLFHPEYDVPGVGRMVMGSMAAAKAAQEAKAAGDEETFAAKMAESNEIRNQAYAKLHHDMQHFVNEASVEQLTQIKEAIAASAARAQQAGIDAIEVHGDRLVGSLCSAILNQRTDEYGGSFENRVRYALEVVAAIKEAAPQLMVEYKLPVIMENPDGTPRGKGGLQPDEACEFAKLLEGAGIDMIQVAQANHTGNMGDTIPPMGAMPYNWTLPVAERVKALVSVPVATVGRVVSVEAGEKILEDGAADIIAYGRSLMCDPDIALKAATGEPIRECLNCNKGCVDAIQNRKYISCVLNAE…
GCA_900541745.1	d__Bacteria	p__Actinobacteriota	c__Coriobacteriia	o__Coriobacteriales	f__Coriobacteriaceae	g__Collinsella	s__Collinsella sp900541745	Long	MTAPASKLLQPITVGPLELKNRIMFPPLTTGYEERDGSIGERSLAFYERLARGGVSYIVIGDVAPVMTASPTPKLATDAQIPTFKALADAVHKHGAKVALQLFHPEYDVPGVGRMVMGSMAAAKAAQEAKAAGDEETFAAKMAESNEIRNQAYAKLHHDMQHFVNEASVEQLTQIKEAIAASAARAQQAGIDAIEVHGDRLVGSLCSAILNQRTDEYGGSFENRVRYALEVVAAIKEAAPQLMVEYKLPVIMENPDGTPRGKGGLQPDEACEFAKLLEGAGIDMIQVAQANHTGNMGDTIPPMGAMPYNWTLPVAERVKALVSVPVATVGRVVSVEAGEKILEDGAADIIAYGRSLMCDPDIALKAATGEPIRECLNCNKGCVDAIQNRKYISCVLNAE…
GCA_900541785.1	d__Bacteria	p__Actinobacteriota	c__Coriobacteriia	o__Coriobacteriales	f__Coriobacteriaceae	g__Collinsella	s__Collinsella sp900541785	Long	MTAPASKLLQPITVGPLELKNRIMFPPLTTGYEERDGSIGERSLAFYERLARGGVSYIVIGDVAPVMTASPTPKLATDAQIPTFKALADAVHKHSAKVALQLFHPEYDVPGVGRMVMGSMAAAKAAQEAKAAGDEETFAAKMAESNEIRNQAYAKLHHDMQHFVNEASVEQLTQIKEAIAASAARAQQAGIDAIEVHGDRLVGSLCSAILNKRTDEYGGSFENRVRYALEVVAAIKEAAPQLMVEYKLPVIMENPDGTPRGKGGLQPDEACEFAKLLEGAGIDMIQVAQANHTGNMGDTIPPMGAMPYNWTLPVAERVKALVSVPVATVGRVISVEAGEKILEDGAADIIAYGRSLMCDPDIALKAATGEPIRECLNCNKGCVDAIQNRKYISCVLNAE…
GCA_900541795.1	d__Bacteria	p__Actinobacteriota	c__Coriobacteriia	o__Coriobacteriales	f__Coriobacteriaceae	g__Collinsella	s__Collinsella sp900541795	Long	MTTPASKLLQPITVGPLELKNRIMFPPLTTGYEERDGSIGKRSLAFYERLARGGVSYIVIGDVAPVMTASPTPKLATDAQIPTFKALADAVHKHGAKVALQLFHPEYDVPGVGRMVMGSMAAAKAAQEAKAAGDEETFAAKMAESNEIRNQAYAKLHHDMQHFVNEASVEQLTQIKEAIAASAARAQQAGIDAIEVHGDRLVGSLCSAILNQRTDEYGGSFENRVRYALEVVAAIKEAAPQLMVEYKLPVIMENPDGTPRGKGGLQPDEACEFAKLLEGAGIDMIQVAQANHTGNMGDTIPPMGAMPYNWTLPVAERVKALVSVPVATVGRVVSVEAGEKILEDGAADIIAYGRSLMCDPDIALKAATGEPIRECLNCNKGCVDAIQDRKYISCVLNAE…
GCA_900541855.1	d__Bacteria	p__Actinobacteriota	c__Coriobacteriia	o__Coriobacteriales	f__Coriobacteriaceae	g__Collinsella	s__Collinsella sp900541855	Long	MTTPASKLLQPITVGPLELKNRIMFPPLTTGYEERDGSIGERSLAFYERLARGGVSYIVIGDVAPVMTASPTPKLATDAQIPTFKALADAVHKHGAKVALQLFHPEYDVPGVGRMVMGSMAAAKAAQEAKAAGDEETFAAKMAESNEIRKQAYAKLHHDMQHFVNEASVEQLTQIKEAIAASAARAQQAGIDAIEVHGDRLVGSLCSAILNKRTDEYGGSFENRVRYALEVVAAIKEAAPGLMVEYKLPVIMENPDGTPRGKGGLLPDEACEFAKLLEGAGIDMIQVAQANHTGNMGDTIPPMGAMPYNWTLPVAERVKALVSVPVATVGRVVSVEAGEKILEDGAADIIAYGRSLMCDPDIALKAATGEPIRECLNCNKGCVDAIQNRKYISCVLNAE…
GCA_900541875.1	d__Bacteria	p__Actinobacteriota	c__Coriobacteriia	o__Coriobacteriales	f__Coriobacteriaceae	g__Collinsella	s__Collinsella sp900541875	Long	MTTPASKLLQPITVGPLELKNRIMFPPLTTGYEERDGSIGERSLAFYERLARGGVSYIVIGDVAPVMTASPTPKLATDAQIPTFKALADVVHKHGAKVALQLFHPEYDVPGVGRMVMGSMAAAKAAQEAKAAGDEETFAAKMAESNEIRNQAYAKLHHDMQHFVNEASVEQLTQIKEAIAASAARAQQAGIDAIEVHGDRLVGSLCSAILNQRTDEYGGSFENRVRYALEVVAAIKEAAPQLMVEYKLPVIMENPDGTPRGKGGLQPDEACEFAKLLEGAGIDMIQVAQANHTGNMGDTIPPMGAMPYNWTLPVAERVKALVSVPVATVGRVVSVEAGEKILEDGAADIIAYGRSLMCDPDIALKAATGEPIRECLNCNKGCVDAIQNRKYISCVLNAE…
GCA_900541885.1	d__Bacteria	p__Actinobacteriota	c__Coriobacteriia	o__Coriobacteriales	f__Coriobacteriaceae	g__Collinsella	s__Collinsella sp900541885	Long	MTAPASKLLQPITVGPLELKNRIMFPPLTTGYEERDGSIGERSLAFYERLARGGVSYIVIGDVAPVMTASPTPKLATDAQIPTFKALADAVHKHGAKVALQLFHPEYDVPGVGRMVMESMAAAKAAQEAKAAGDEETFAAKMAESNEIRDQAYAKLHHDMQHFVNEASVEQLTQIKEAIAASAARAQQAGIDAIEVHGDRLVGSLCSAILNQRTDEYGGSFENRVRYALEVVAAIKEAAPQLMVEYKLPVIMENPDGTPRGKGGLQPDEACEFAKLLEGAGIDMIQVAQANHTGNMGDTIPPMGAMPYNWTLPVAERVKALVSVPVATVGRVVSVEAGEKILEDGAADIIAYGRSLMCDPDIALKAATGEPIRECLNCNKGCVDAIQNRKYISCVLNAE…
GCA_900542085.1	d__Bacteria	p__Actinobacteriota	c__Coriobacteriia	o__Coriobacteriales	f__Coriobacteriaceae	g__Collinsella	s__Collinsella sp900542085	Long	MTAPASKLLQPITVGPLELKNRIMFPPLTTGYEERDGSIGERSLAFYERLARGGVSYIVIGDVAPVMTASPTPKLATDAQIPTFKALADAVHKHGAKVALQLFHPEYDVPGVGRMVMGSMAAAKAAQEAKAAGDEEAFAAKMAESNEIRKQAYAKLHHDMQHFVNEASVEQLTQIKEAIAASAARAQQAGIDAIEVHGDRLVGSLCSAILNKRTDEYGGSFENRVRYALEVVAAIKEAAPQLMVEYKLPVIMENPDGTPRGKGGLQPDEACEFAKLLEGAGIDMIQVAQANHTGNMGDTIPPMGAMPYNWTLPVAERVKALVSVPVATVGRVVSVEAGEKILEDGAADIIAYGRSLMCDPDIALKAATGEPIRECLNCNKGCVDAIQNRKYISCVLNAE…
GCA_900542155.1	d__Bacteria	p__Actinobacteriota	c__Coriobacteriia	o__Coriobacteriales	f__Coriobacteriaceae	g__Collinsella	s__Collinsella sp900542155	Long	MTAPASKLLQPITVGPLELKNRIMFPPLTTGYEERDGSIGERSLAFYERLARGGVSYIVIGDVAPVMTASPTPKLATDAQIPTFKALADAVHKHGAKVALQLFHPEYDVPGVGRMVMGSMAAAKAAQEAKAAGDEETFAAKMAESNEVRNQAYAKLHHDMQHFVNEATVEQLTQIKEAIAASAARAQQAGIDAIEVHGDRLVGSLCSAILNQRTDEYGGSFENRVRYALEVVAAIKEAAPELMVEYKLPVIMENPDGTPRGKGGLLPDEACEFAKLLEGVGIDMIQVAQANHTGNMGDTIPPMGAMPYNWTLPVAERVKALVSVPVATVGRVVSVEAGEKILEDGAADIIAYGRSLMCDPDIALKAATGEPIRECLNCNKGCVDAIQNRKYISCVLNAE…
GCA_900542165.1	d__Bacteria	p__Actinobacteriota	c__Coriobacteriia	o__Coriobacteriales	f__Coriobacteriaceae	g__Collinsella	s__Collinsella sp900542165	Long	MTAPASKLLQPITVGPLELKNRIMFPPLTTGYEERDGSIGERSLAFYERLARGGVSYIVIGDVAPVMTASPTPKLATDAQIPTFKALADAVHKHGAKVALQLFHPEYDVPGVGRMVMGSMAAAKAAQEAKAAGDEETFAAKMAESNEIRNQAYAKLHHDMQHFVNEASVEQLTQIKEAIAASAARAQQAGIDAIEVHGDRLVGSLCSAILNQRTDEYGGSFENRVRYALEVVAAIKEAAPQLMVEYKLPVIMENPDGTPRGKGGLQPDEACEFAKLLEGAGIDMIQVAQANHTGNMGDTIPPMGAMPYNWTLPVAERVKALVSVPVATVGRVVSVEAGEKILEDGAADIIAYGRSLMCDPDIALKAATGEPIRECLNCNKGCVDAIQNRKYISCVLNAE…
GCA_900542175.1	d__Bacteria	p__Actinobacteriota	c__Coriobacteriia	o__Coriobacteriales	f__Coriobacteriaceae	g__Collinsella	s__Collinsella sp900542175	Long	MTAPASKLLQPITVGPLELKNRIMFPPLTTGYEERDGSIGERSLAFYERLARGGVSYIVIGDVAPVMTASPTPKLATDAQITTFKALADAVHKHGAKVALQLFHPEYDVPGVGRMVMGSMAAAKAAQEAKAAGDEETFAAKMAESNEIRKQAYAKLHHDMQHFVNEASVEQLTQIKEAIAASAARAQQAGIDAIEVHGDRLVGSLCSAILNQRTDEYGGSFENRVRYALEVVAAIKEAAPELMVEYKLPVIMENPDGTPRGKGGLLPDEACEFAKLLEGAGIDMIQVAQANHTGNMGDTIPPMGAMPYNWTLPVAERVKALVSVPVATVGRVVSVEAGEKILEDGAADIIAYGRSLMCDPDIALKAATGEPIRECLNCNKGCVDAIQNRKYISCVLNAE…
GCA_900542235.1	d__Bacteria	p__Actinobacteriota	c__Coriobacteriia	o__Coriobacteriales	f__Coriobacteriaceae	g__Collinsella	s__Collinsella sp900542235	Long	MTAPASKLLQPITVGPLELKNRIMFPPLTTGYEERDGSIGERSLAFYERLARGGVSYIVIGDVAPVMTASPTPKLATDAQIPTFKALADAVHKHGAKVALQLFHPEYDVPGVGRMVMGSMAAAKAAQEAKAAGDEETFAAKMAESNEIRKQAYAKLHHDMQHFVNEASVEQLTQIKEAIAASAARAQQAGIDAIEVHGDRLVGSLCSAILNQRTDEYGGSFENRVRYALEVVAAIKEAAPQLMVEYKLPVIMENPDGTPRGKGGLQPDEACEFAKLLEGAGIDMIQVAQANHTGNMGDTIPPMGAMPYNWTLPVAERVKALVSVPVATVGRVVSVEAGEKILEDGSADIIAYGRSLMCDPDIALKAATGEPIRECLNCNKGCVDAIQNRKYISCVLNAE…
GCA_900542275.1	d__Bacteria	p__Actinobacteriota	c__Coriobacteriia	o__Coriobacteriales	f__Coriobacteriaceae	g__Collinsella	s__Collinsella sp900542275	Long	MTAPASKLLQPITVGPLELKNRIMFPPLTTGYEERDGSIGERSLAFYERLARGGVSYIVIGDVAPVMTASPTPKLATDAQIPTFKALADAVHKHGAKVALQLFHPEYDVPGVGRMVMGSMAAAKAAQEAKAAGDEETFAAKMAESNEIRKQAYAKLHHDMQHFVNEASVEQLTQIKEAIAASAARAQQAGIDAIEVHGDRLVGSLCSAILNKRTDEYGGSFENRVRYALEVVAAIKEAAPELMVEYKLPVIMENPDGTSRGKGGLLPDEACEFAKLLEGAGIDMIQVAQANHTGNMGDTIPPMGAMPYNWTLPVAERVKALVSVPVATVGRVVSVEAGEKILEDGSADIIAYGRSLMCDPDIALKAATGEPIRECLNCNKGCVDAIQNRKYISCVLNAE…
GCA_900542305.1	d__Bacteria	p__Actinobacteriota	c__Coriobacteriia	o__Coriobacteriales	f__Coriobacteriaceae	g__Collinsella	s__Collinsella sp900542305	Long	MTAPASKLLQPITVGPLELKNRIMFPPLTTGYEERDGSIGERSLAFYERLARGGVSYIVIGDVAPVMTASPTPKLATDAQIPTFKALADAVHKHGAKVALQLFHPEYDVPGVGRMVMGSMAAAKAAQEAKAAGDEETFAAKMAESNEIRNQAYAKLHHDMQHFVNEASVEQLTQIKEAIAASAARAQQAGIDAIEVHGDRLVGSLCSAILNQRTDEYGGSFENRVRYALEVVAAIKEAAPQLMVEYKLPVIMENPDGTPRGKGGLQPDEACEFAKLLEGAGIDMIQVAQANHTGNMGDTIPPMGAMPYNWTLPVAERVKALVSVPVATVGRVVSVEAGEKILEDGAADIIAYGRSLMCDPDIALKAATGEPIRECLNCNKGCVDAIQNRKYISCVLNAE…
GCA_900542315.1	d__Bacteria	p__Actinobacteriota	c__Coriobacteriia	o__Coriobacteriales	f__Coriobacteriaceae	g__Collinsella	s__Collinsella sp900542315	Long	MTAPASKLLQPITVGPLELKNRIMFPPLTTGYEERDGSIGERSLAFYERLARGGVSYIVIGDVAPVMTASPTPKLATDAQIPTFKALADAVHKHGAKVALQLFHPEYDVPGVGRMVMGSMTAAKAAQEAKAAGDEETFAAKMAESNEIRNQAYAKLHHDMQHFVNEASVEQLTQIKEAIAASAARAQQAGIDAIEVHGDRLVGSLCSAILNQRTDEYGGSFENRVRYALEVVAAIKEAAPQLMVEYKLPVIMENPDGTPRGKGGLQPDEACEFAKLLEGAGIDMIQVAQANHTGNMGDTIPPMGAMPYNWTLPVAERVKALVSVPVATVGRVVSVEAGEKILEDGAADIIAYGRSLMCDPDIALKAATGEPIRECLNCNKGCVDAIQNRKYISCVLNAE…
GCA_900542325.1	d__Bacteria	p__Actinobacteriota	c__Coriobacteriia	o__Coriobacteriales	f__Coriobacteriaceae	g__Collinsella	s__Collinsella sp900542325	Long	MTAPASKLLQPITVGPLELKNRIMFPPLTTGYEERDGSIGERSLAFYERLARGGVSYIVIGDVAPVMTASPTPKLAADAQIPTFKALADAVHKHGAKVALQLFHPEYDVPGVGRMVMGSMAAAKAAQEAKAAGDEETFAAKMAESNEIRKQAYAKLHHDMQHFVNEATVEQLTQIKEAIAASAARAQQAGIDAIEVHGDRLVGSLCSAILNKRTDEYGGSFENRVRYALEVVAAIKEAAPQLMVEYKLPVIMENPDGTPRGKGGLLPDEACEFAKLLEGAGIDMIQVAQANHTGNMGDTIPPMGAMPYNWTLPVAERVKALVSVPVATVGRVVSVEAGEKILEDGSADIVAYGRSLMCDPDIALKAATGEPIRECLNCNKGCVDAIQNRQYISCVLNAE…
GCA_900542555.1	d__Bacteria	p__Actinobacteriota	c__Coriobacteriia	o__Coriobacteriales	f__Coriobacteriaceae	g__Collinsella	s__Collinsella sp900542555	Long	MTAPASKLLQPITVGPLELKNRIMFPPLTTGYEERDGSIGERSLAFYERLARGGVSYIVIGDVAPVMTASPTPKLATDAQIPTFKALADAVHKHGAKVALQLFHPEYDVPGVGRMVMGSMAAAKAAQEAKAAGDEETFAAKMAESNEIRNQAYAKLHHDMQHFVNEASVEQLTQIKEAIAASAARAQQAGIDAIEVHGDRLVGSLCSAILNQRTDEYGGSFENRVRYALEVVAAIKEAAPQLMVEYKLPVIMENPDGTPRGKGGLLPDEACEFAKLLEGAGIDMIQVAQANHTGNMGDTIPPMGAMPYNWTLPVAERVKALVSVPVATVGRVVSVEAGEKILEDGAADIIAYGRSLMCDPDIALKAATGEPIRECLNCNKGCVDAIQNRKYISCVLNAE…
GCA_900542635.1	d__Bacteria	p__Actinobacteriota	c__Coriobacteriia	o__Coriobacteriales	f__Coriobacteriaceae	g__Collinsella	s__Collinsella sp900542635	Long	MTAPASKLLQPITVGPLELKNRIMFPPLTTGYEERDGSIGERSLAFYERLARGGVSYIVIGDVAPVMTASPTPKLASDAQIPTFKALADVVHKHGAKVALQLFHPEYDVPGVGRMVMGSMAAAKAAQEAKAAGDEETFAAKMAESNEIRKQAYAKLHHDMQHFVNEASAEQLTQIKEAIAASAARAQQAGIDAIEVHGDRLVGSLCSAILNKRTDEYGGSFENRVRYALEVVAAIKEAAPQLMVEYKLPVIMENPDGTPRGKGGLQPDEACEFAKLLEGAGIDMIQVAQANHTGNMGDTIPPMGAMPYNWTLPVAERVKALVSVPVATVGRVVSVEAGEKILEDGSADIIAYGRSLMCDPDIALKAATGEPIRECLNCNKGCVDAIQNRKYISCVLNAE…
GCA_900542825.1	d__Bacteria	p__Actinobacteriota	c__Coriobacteriia	o__Coriobacteriales	f__Coriobacteriaceae	g__Collinsella	s__Collinsella sp900542825	Long	MTAPASKLLQPITVGPLELKNRIMFPPLTTGYEERDGSIGERSLAFYERLARGGVSYIVIGDVAPVMTASPTPKLATDAQIPTFKALADAVHKHGAKVALQLFHPEYDVPGVGRMVMGSMAAAKAAQEAKAAGDEETFAAKMAESNEIRKQAYAKLHHDMQHFVNEASVEQLTQIKEAIAASATRAQQAGIDAIEVHGDRLVGSLCSAILNKRTDEYGGSFENRVRYALEVVAAIKEAAPQLMVEYKLPVIMENPDGTPRGKGGLQPDEACEFAKLLEGAGIDMIQVAQANHTGNMGDTIPPMGAMPYNWTLPVAERVKALVSVPVATVGRVVSVEAGEKILEDGAADIIAYGRSLMCDPDIALKAATGEPIRECLNCNKGCVDAIQNRKYISCVLNAE…
GCA_900542905.1	d__Bacteria	p__Actinobacteriota	c__Coriobacteriia	o__Coriobacteriales	f__Coriobacteriaceae	g__Collinsella	s__Collinsella sp900542905	Long	MTAPASKLLQPITVGPLELKNRIMFPPLTTGYEERDGSIGERSLAFYERLARGGVSYIVIGDVAPVMTASPTPKLATDAQIPTFKALADAVHKHGAKVALQLFHPEYDVPGVGRMVMGSMAAAKAAQEAKAAGDEETFAAKMAESNEIRNQAYAKLHHDMQHFVNEASVEQLTQIKEAIAASAARAQQAGIDAIEVHGDRLVGSLCSAILNQRTDEYGGSFENRVRYALEVVAAIKEAAPQLMVEYKLPVIMENPDGTPRGKGGLQPDEACEFAKLLEGAGIDMIQVAQANHTGNMGDTIPPMGAMPYNWTLPVAERVKALVSVPVATVGRVVSVEAGEKILEDGAADIIAYGRSLMCDPDIALKAATGEPIRECLNCNKGCVDAIQNRKYISCVLNAE…
GCA_900542945.1	d__Bacteria	p__Actinobacteriota	c__Coriobacteriia	o__Coriobacteriales	f__Coriobacteriaceae	g__Collinsella	s__Collinsella sp900542945	Long	MTAPASKLLQPITVGPLELKNRIMFPPLTTGYEERDGSIGERSLAFYERLARGGVSYIVIGDVAPVMTASPTPKLATDAQIPTFKALADAVHKHGAKIALQLFHPEYDVPGVGRMVMGSMAAAKAAQEAKAAGDEETFAAKMAESNEIRKQAYAKLHHDMQHFVNEASVEQLAQIKEAIAASAARAQQAGIDAIEVHGDRLVGSLCSAILNQRTDEYGGSFENRVRYALEVVAAIKEAAPQLMVEYKLPVIMENPDGTPRGKGGLQPDEACEFAKLLEGAGIDMIQVAQANHTGNMGDTIPPMGAMPYNWTLPVAERVKALVSVPVATVGRVVSVEAGEKILEDGSADIIAYGRSLMCDPDIALKAATGEPIRECLNCNKGCVDAIQNRKYISCVLNAE…
GCA_900542965.1	d__Bacteria	p__Actinobacteriota	c__Coriobacteriia	o__Coriobacteriales	f__Coriobacteriaceae	g__Collinsella	s__Collinsella sp900542965	Long	MTAPASKLLQPITVGPLELKNRIMFPPLTTGYEERDGSIGERSLAFYERLARGGVSYIVIGDVAPVMTASPTPKLATDAQIPTFKALADTVHKHGAKVALQLFHPEYDVPGVGRMVMGSMAAAKAAQEAKAAGDEETFAAKMAESNEIRNQAYAKLHHDMQHFVNEASVEQLTQIKEAIAASAARAQQAGIDAIEVHGDRLVGSLCSAILNQRTDEYGGSFENRVRYALEVVAAIKEAAPQLMVEYKLPVIMENPDGTPRGKGGLQPDEACEFAKLLEGAGIDMIQVAQANHTGNMGDTIPPMGAMPYNWTLPVAERVKALVSVPVATVGRVVSVEAGEKILEDGAADIIAYGRSLMCDPDIALKAATGEPIRECLNCNKGCVDAIQNRKYISCVLNAE…
GCA_900543025.1	d__Bacteria	p__Actinobacteriota	c__Coriobacteriia	o__Coriobacteriales	f__Coriobacteriaceae	g__Collinsella	s__Collinsella sp900543025	Long	MTAPASKLLQPITVGPLELKNRIMFPPLTTGYEERDGSIGERSLAFYERLARGGVSYIVIGDVAPVMTASPTPKLATDAQIPTFKALADAVHKHGAKVALQLFHPEYDVPGVGRMVMGSMAAAKAAQEAKAAGDEETFAAKMAESNEIRNQAYAKLHHDMQHFVNEASVEQLTQIKEAIAASAARAQQAGIDAIEVHGDRLVGSLCSAILNQRTDEYGGSFENRVRYALEVVAAIKEAAPQLMVEYKLPVIMENPDGTPRGKGGLQPDEACEFAKLLEGAGIDMIQVAQANHTGNMGDTIPPMGAMPYNWTLPVAERVKALVSVPVATVGRVVSVEAGEKILEDGAADIIAYGRSLMCDPDIALKAATGEPIRECLNCNKGCVDAIQNRKYISCVLNAE…
GCA_900543275.1	d__Bacteria	p__Actinobacteriota	c__Coriobacteriia	o__Coriobacteriales	f__Coriobacteriaceae	g__Collinsella	s__Collinsella sp900543275	Long	MTAPVSKLLQPITVGPLELKNRIMFPPLTTGYEERDGSIGERSLAFYERLARGGVSYIVIGDVAPVMTASPTPKLATDAQIPTFKALADAVHKHGAKVALQLFHPEYDVPGVGRMVMGSMAAAKAAQEAKAAGDEETFAAKMAESNEIRKQAYAKLHHDMQHFVNEASVEQLTQIKEAIAASAARAQQAGIDAIEVHGDRLVGSLCSAILNKRTDEYGGSFENRVRYALEVVAAIKEAAPQLMVEYKLPVIMENPDGTPRGKGGLQPDEACEFAKLLEGAGIDMIQVAQANHTGNMGDTIPPMGAMPYNWTLPVAERVKALVSVPVATVGRVVSVEAGEKILEDGAADIIAYGRSLMCDPDIALKAATGEPIRECLNCNKGCVDAIQNRKYISCVLNAE…
GCA_900543605.1	d__Bacteria	p__Actinobacteriota	c__Coriobacteriia	o__Coriobacteriales	f__Coriobacteriaceae	g__Collinsella	s__Collinsella sp900543605	Long	MTAPASKLLQPITVGPLELKNRIMFPPLTTGYEERDGSIGERSLAFYERLARGGVSYIVIGDVAPVMTASPTPKLATDAQIPTFKALADTVHKHGAKVALQLFHPEYDVPGVGRMVMGSMAAAKAAQEAKAAGDEETFAAKMAESNEIRNQAYAKLHHDMQHFVNEASVEQLTQIKEAIAASAARAQQAGIDAIEVHGDRLVGSLCSAILNQRTDEYGGSFENRVRYALEVVAAIKEAAPQLMVEYKLPVIMENPDGTPRGKGGLQPDEACEFAKLLEGAGIDMIQVAQANHTGNMGDTIPPMGAMPYNWTLPVAERVKALVSVPVATVGRVVSVEAGEKILEDGAADIIAYGRSLMCDPDIALKAATGEPIRECLNCNKGCVDAIQNRKYISCVLNAE…
GCA_900543615.1	d__Bacteria	p__Actinobacteriota	c__Coriobacteriia	o__Coriobacteriales	f__Coriobacteriaceae	g__Collinsella	s__Collinsella sp900543615	Long	MTAPASKLLQPITVGPLELKNRIMFPPLTTGYEERDGSIGERSLAFYERLARGGVSYIVIGDVAPVMTASPTPKLATDAQIPTFKALADAVHKHGAKVALQLFHPEYDVPGVGRMVMGSMAAAKAAQEAKAAGDEETFAAKMAESNEIRNQAYAKLHHDMQHFVNEASVEQLTQIKEAIAASAARAQQAGIDAIEVHGDRLVGSLCSAILNQRTDEYGGSFENRVRYALEVVAAIKEAAPQLMVEYKLPVIMENPDGTPRGKGGLQPDEACEFAKLLEGAGIDMIQVAQANHTGNMGDTIPPMGAMPYNWTLPVAERVKALVSVPVATVGRVVSVEAGEKILEDGAADIIAYGRSLMCDPDIALKAATGEPIRECLNCNKGCVDAIQNRKYISCVLNAE…
GCA_900543705.1	d__Bacteria	p__Firmicutes_A	c__Clostridia	o__Oscillospirales	f__Ruminococcaceae	g__Pseudoruminococcus_B	s__Pseudoruminococcus_B sp900543705	Long	MKILEPIQVGKITLKNRIMFPPMTTGYEDKDGTISEQSFNFYKRIAQGGVAYIVLGDVAPVNTVSPTPKLFHDGQIPAYKKLADAVHKYDCKLGIQIFHPEYDVDALAELFKKGDMQAARAKLHHDMLHYIDEVTEEQLNNILKKIGDCVKRASQAGVDIVEIHGDRLVGSLCSTILNKRTDAYGGSFENRIKFALKVVKTIKDNAPDMCIDYKLPIITENPLRGKGGLKIEEAVKFAKILEDTGVNMIHVGQANHTGNMNDTIPAMGTQPYCFMSKYTKQIKDAVSIPVSSVGRILTPENAEALIENGICDIVGLGRSLLADPDYVKKLENGESSRIRHCMMCNKGCTDAIQSRRFLSCVLNAENGHEYERVISPAKDKKKVVVIGGGVAGMEAARVA…
GCA_900543845.1	d__Bacteria	p__Actinobacteriota	c__Coriobacteriia	o__Coriobacteriales	f__Coriobacteriaceae	g__Collinsella	s__Collinsella sp900543845	Long	MTAPASKLLQPITVGPLELKNRIMFPPLTTGYEERDGSIGERSLAFYERLARGGVSYIVIGDVAPVMTASPTPKLATDAQIPTFKALADAVHKHSAKVALQLFHPEYDVPGVGRMVMGSMAAAKAAQEAKAAGDEETFAAKMAESNEIRNQAYAKLHHDMQHFVNEASVEQLTQIKEAIAASAARAQQAGIDAIEVHGDRLVGSLCSAILNQRTDEYGGSFENRVRYALEVVAAIKEAAPQLMVEYKLPVIMENPDGTPRGKGGLQPDEACEFAKLLEGAGIDMIQVAQANHTGNMGDTIPPMGAMPYNWTLPVAERVKALVSVPVATVGRVVSVEAGEKILEDGAADIVAYGRSLMCDPDIALKAATGEPIRECLNCNKGCVDAIQNRKYISCVLNAE…
GCA_900543945.1	d__Bacteria	p__Actinobacteriota	c__Coriobacteriia	o__Coriobacteriales	f__Coriobacteriaceae	g__Collinsella	s__Collinsella sp900543945	Long	MTAPASKLLQPITVGPLELKNRIMFPPLTTGYEERDGSIGERSLAFYERLARGGVSYIVIGDVAPVMTASPTPKLATDAQIPTFKALADAVHKHGAKVALQLFHPEYDVPGVGRMVMGSMAAAKAAQEAKAAGDEEAFAAKMAESNEIRKQAYAKLHHDMQHFVNEASVEQLTQIKEAIAASAARAQQAGIDAIEVHGDRLVGSLCSAILNQRTDEYGGSFENRVRYALEVVAAIKEAAPQLMVEYKLPVIMENPDGTPRGKGGLQPDEACEFAKLLEGAGIDMIQVAQANHTGNMGDTIPPMGAMPYNWTLPVAERVKALVSVPVATVGRVVSVEAGEKILEDGAADIIAYGRSLMCDPDIALKAATGEPIRECLNCNKGCVDAIQNRKYISCVLNAE…
GCA_900544065.1	d__Bacteria	p__Actinobacteriota	c__Coriobacteriia	o__Coriobacteriales	f__Coriobacteriaceae	g__Collinsella	s__Collinsella sp900544065	Long	MTAPASKLLQPITVGPLELKNRIMFPPLTTGYEERDGSIGERSLAFYERLARGGVSYIVIGDVAPVMTASPTPKLATDAQIPTFKALADTVHKHGAKVALQLFHPEYDVPGVGRMVMGSMAAAKAAQEAKAAGDEETFAAKMAESNEIRKQAYAKLHHDMQHFVNEASVEQLTQIKEAIAASAARAQQAGIDAIEVHGDRLVGSLCSAILNHRTDEYGGSFENRVRYALEVVAAIKEAAPQLMVEYKLPVIMENPDGTPRGKGGLQPDEACEFAKLLEGAGIDMIQVAQANHTGNMGDTIPPMGAMPYNWTLPVAERVKALVSVPVATVGRVVSVEAGEKILEDGAADIIAYGRSLMCDPDIALKAATGEPIRECLNCNKGCVDAIQNRKYISCVLNAE…
GCA_900544095.1	d__Bacteria	p__Actinobacteriota	c__Coriobacteriia	o__Coriobacteriales	f__Coriobacteriaceae	g__Collinsella	s__Collinsella sp900544095	Long	MTAPASKLLQPITVGPLELKNRIMFPPLTTGYEERDGSIGERSLAFYERLARGGVSYIVIGDVAPVMTASPTPKLATDAQIPTFKALADAVHKHGAKVALQLFHPEYDVPGVGRMVMGSMAAAKAAQEAKAAGDEETFAAKMAESNEIRKQAYAKLHHDMQHFVNEASVEQLTQIKEAIAASAARAQQAGIDAIEVHGDRLVGSLCSAILNQRTDEYGGSFENRVRYALEVVAAIKEAAPQLMVEYKLPVIMENPDGTPRGKGGLQPDEACEFAKLLEGAGIDMIQVAQANHTGNMGDTIPPMGAMPYNWTLPVAERVKALVSVPVATVGRVVSVEAGEKILEDGSADIIAYGRSLMCDPDIALKAATGEPIRECLNCNKGCVDAIQNRKYISCVLNAE…
GCA_900544115.1	d__Bacteria	p__Actinobacteriota	c__Coriobacteriia	o__Coriobacteriales	f__Coriobacteriaceae	g__Collinsella	s__Collinsella sp900544115	Long	MTAPATKLLQPITVGPLELKNRIMFPPLTTGYEERDGSIGERSLAFYERLARGGVSYIVIGDVAPVMTASPTPKLATDAQIPTFKALADAVHKHGAKVALQLFHPEYDVPGVGRMVMGSMAAAKAAQEAKAAGDEEAFAAKMAESNEIRKQAYAKLHHDMQHFVNEATVEQLTQIKEAIAASAARAQQAGIDAIEVHGDRLVGSLCSAILNKRTDEYGGSFENRVRYALEVVAAIKEAAPQLMVEYKLPVIMENPDGTPRGKGGLLPDEACEFAKLLEGAGIDMIQVAQANHTGNMGDTIPPMGAMPYNWTLSVAERVKALVSVPVATVGRVVSVEAGEKILEDGAADIIAYGRSLMCDPDIALKAATGEPIRECLNCNKGCVDAIQNRQYISCVLNAE…
GCA_900544135.1	d__Bacteria	p__Actinobacteriota	c__Coriobacteriia	o__Coriobacteriales	f__Coriobacteriaceae	g__Collinsella	s__Collinsella sp900544135	Long	MTAPASKLLQPITVGPLELKNRIMFPPLTTGYEERDGSIGERSLAFYERLARGGVSYIVIGDVAPVMTASPTPKLATDAQIPTFKALADAVHKHGAKIALQLFHPEYDVPGVGRMVMGSMAAAKAAQEAKAAGDEETFAAKMAESNEIRNQAYAKLHHDMQHFVNEASVEQLTQIKEAIAASAARAQQAGIDAIEVHGDRLVGSLCSAILNQRTDEYGGSFENRVRYALEVVAAIKEVAPQLMVEYKLPVIMENPDGTPRGKGGLQPDEACEFAKLLEGAGIDMIQVAQANHTGNMGDTIPPMGAMPYNWTLPVAERVKALVSVPVATVGRVVSVEAGEKILEDGAADIIAYGRSLMCDPDIALKAATGEPIRECLNCNKGCVDAIQNRKYISCVLNAE…
GCA_900544205.1	d__Bacteria	p__Actinobacteriota	c__Coriobacteriia	o__Coriobacteriales	f__Coriobacteriaceae	g__Collinsella	s__Collinsella sp900544205	Long	MTAPAPKLLQPITVGPLELKNRIMFPPLTTGYEERDGSIGERSLAFYERLARGGVSYIVIGDVAPVMTASPTPKLATDAQIPTFKALADAVHKHGAKVALQLFHPEYDVPGVGRMVMGSMAAAKAAQEAKAAGDEETFAAKMAESNEIRNQAYAKLHHDMQHFVNEASVEQLTQIKEAIAASAARAQQAGIDAIEVHGDRLVGSLCSAILNQRTDEYGGSFENRVRYALEVVAAIKEAAPQLMVEYKLPVIMENPDGTPRGKGGLQPDEACEFAKLLEGARIDMIQVAQANHTGNMGDTIPPMGAMPYNWTLPVAERVKALVSVPVATVGRVVSVEAGEKILEDGAADIIAYGRSLMCDPDIALKAATGEPIRECLNCNKGCVDAIQNRKYISCVLNAE…
GCA_900544225.1	d__Bacteria	p__Actinobacteriota	c__Coriobacteriia	o__Coriobacteriales	f__Coriobacteriaceae	g__Collinsella	s__Collinsella sp900544225	Long	MTAPASKLLQPITVGPLELKNRIMFPPLTTGYEERDGSIGERSLAFYERLARGGVSYIVIGDVAPVMTASPTPKLATDAQIPTFKALADAVHKHGAKVALQLFHPEYDVPGVGRMVMGSMAAAKAAQEAKAAGDEETFAAKMAESNEIRKQAYAKLHHDMQHFVNEASVEQLTQIKEAIAASAARAQQAGIDAIEVHGDRLVGSLCSAILNKRTDEYGGSFENRVRYALEVVAAIKEAAPQLMVEYKLPVIMENPDGTPRGKGGLQPDEACEFAKLLEGAGIDMIQVAQANHTGNMGDTIPPMGAMPYNWTLPVAERVKALVSVPVATVGRVVSVEAGEKILEDGSADIIAYGRSLMCDPDIALKAATGEPIRECLNCNKGCVDAIQNRKYISCVLNAE…
GCA_900544235.1	d__Bacteria	p__Actinobacteriota	c__Coriobacteriia	o__Coriobacteriales	f__Coriobacteriaceae	g__Collinsella	s__Collinsella sp900544235	Long	MTAPASKLLQPITVGPLELKNRIMFPPLTTGYEERDGSIGERSLAFYERLARGGVSYIVIGDVAPVMTASPTPKLATDAQIPTFKALADAVHKHGAKVALQLFHPEYDVPGVGRMVMGSMAAAKAAQEAKAAGDEETFAAKMAESNEIRNQAYAKLHHDMQHFVNEASVEQLTQIKEAIAASAARAQQAGIDAIEVHGDRLVGSLCSAILNQRTDEYGGSFENRVRYALEVVAAIKEAAPQLMVEYKLPVIMENPDGTPRGKGGLQPDEACEFAKLLEGAGIDMIQVAQANHTGNMGDTIPPMGAMPYNWTLPVAERVKALVSVPVATVGRVVSVEAGEKILEDGAADIIAYGRSLMCDPDIALKAATGEPIRECLNCNKGCVDAIQNRKYISCVLNAE…
GCA_900544385.1	d__Bacteria	p__Actinobacteriota	c__Coriobacteriia	o__Coriobacteriales	f__Coriobacteriaceae	g__Collinsella	s__Collinsella sp900544385	Long	MTTPASKLLQPITVGPLELKNRIMFPPLTTGYEERDGSIGERSLAFYERLARGGVSYIVIGDVAPVMTASPTPKLATDAQIPTFKALADAVHKHGAKVALQLFHPEYDVPGVGRMVMGSMAAAKAAQEAKAAGDEETFAAKMAESNEIRNQAYAKLHHDMQHFVNEASVEQLTQIKEAIAASAARAQQAGIDAIEVHGDRLVGSLCSAILNQRTDEYGGSFENRVRYALEVVAAIKEAAPQLMVEYKLPVIMENPDGTPRGKGGLQPDEACEFAKLLEGAGIDMIQVAQANHTGNMGDTIPPMGAMPYNWTLPVAERVKALVSVPVATVGRVVSVEAGEKILEDGSADIIAYGRSLMCDPDIALKAATGEPIRECLNCNKGCVDAIQNRKYISCVLNAE…
GCA_900544395.1	d__Bacteria	p__Firmicutes_A	c__Clostridia	o__Lachnospirales	f__Lachnospiraceae	g__Ruminococcus_B	s__Ruminococcus_B sp900544395	Long	MRLLEPIKVGKIELKNRVMFPPMTTGYEGRDGTIVEQSFNFYKRLAEGGVAYIVLGDVAPVNTISPTPKLFHDGQIEAFKKLADAVHEFDCKLGIQVFHPEYDVDALAELFRKGDMEGGRAKMRHDMVHFIQEVTEEQLDGILEKIGECVKRAQSAGVDIVEVHGDRLIGSFCSTLINQRTDAYGGSFENRIRFALRVVETIRKAAPEICIDYKLPVVTENPLRGKGGLMIKEAVEFAKILEKSGVDMIHVGQANHTGNMNDTIPAMGTQPYCFMSKYTKQIKEAVSIPVSSVGRIVTPENAEALIENGVCDIVGLGRSLLADPDYVKKLEAGEGRRIRHCMMCNKGCTDAIQNRKFLSCVLNAENGYEYERVITPSKEKKKVVVVGGGAAGMEAARVA…
GCA_900544425.1	d__Bacteria	p__Actinobacteriota	c__Coriobacteriia	o__Coriobacteriales	f__Coriobacteriaceae	g__Collinsella	s__Collinsella sp900544425	Long	MTTPASKLLQPITVGPLELKNRIMFPPLTTGYEERDGSIGERSLAFYERLARGGVSYIVIGDVAPVMTASPTPKLATDAQIPTFKALADAVHKHGAKVALQLFHPEYDVPGVGRMVMGSMAAAKAAQEAKAAGDEETFAAKMAESNEIRNQAYAKLHHDMQHFVNEASVEQLTQIKEAIAASAARAQQAGIDAIEVHGDRLVGSLCSAILNQRTDEYGGSFENRVRYALEVVAAIKEAAPQLMVEYKLPVIMENPDGTPRGKGGLQPDEACEFAKLLEGTGIDMIQVAQANHTGNMGDTIPPMGAMPYNWTLPVAERVKALVSVPVATVGRVVSVEAGEKILEDGAADIIAYGRSLMCDPDIALKAATGEPIRECLNCNKGCVDAIQNRKYISCVLNAE…
GCA_900544435.1	d__Bacteria	p__Firmicutes	c__Bacilli	o__Erysipelotrichales	f__Coprobacillaceae	g__Faecalibacillus	s__Faecalibacillus sp900544435	Long	MKLLEPIQVGKMTLKNRIMFPPLTTGYEERDGSIGQRSLSFYERLAKGGASYVVIGDVAPVRTASPTPKLYSEEQIPAFKKLADTLHQYDCKVALQIFHPEYDVPGVGKMIMEAGMARQNAAKAKAEGNEEEALKQTELAQKITKDAYAKLHHDMQHFVSEATVEQLNQIKESIASCAHKAMLAGIDAIEVHGDRLLGSLCSEVLNHRSDEYGGSFENRIRYALEVVKAIKEAAPDLTIEYKLPIITLNKDGSLRGKGGLKEAEGIAFAKKLEEAGVDMIQVAQANHTGNMGDTIPPMGDVPYNWTLPVARKVKEVVSIPVATVGRVVSVEAGEKILNDGDADMIGYGRSLLTDPDIALKVKKGECIRECLNCNKGCVDAIQNRQYISCVLNAENGNEA…
GCA_900544465.1	d__Bacteria	p__Actinobacteriota	c__Coriobacteriia	o__Coriobacteriales	f__Coriobacteriaceae	g__Collinsella	s__Collinsella sp900544465	Long	MTAPASKLLQPITVGPLELKNRIMFPPLTTGYEERDGSIGERSLAFYERLARGGVSYIVIGDVAPVMTASPTPKLATDAQIPTFKALADAVHKHGAKVALQLFHPEYDVPGVGRMVMGSMAAAKAAQEAKAAGDEETFAAKMAESNEIRNQAYAKLHHDMQHFVNEASVEQLTQIKEAIAASAARAQQAGIDAIEVHGDRLVGSLCSAILNQRTDEYGGSFENRVRYALEVVAAIKEAAPQLMVEYKLPVIMENPDGTPRGKGGLQPDEACEFAKLLEGAGIDMIQVAQANHTGNMGDTIPPMGAMPYNWTLPVAERVKALVSVPVATVGRVVSVEAGEKILEDGAADIIAYGRSLMCDPDIALKAATGEPIRECLNCNKGCVDAIQNRKYISCVLNAE…
GCA_900544645.1	d__Bacteria	p__Actinobacteriota	c__Coriobacteriia	o__Coriobacteriales	f__Coriobacteriaceae	g__Collinsella	s__Collinsella sp900544645	Long	MTTPASKLLQPITVGPLELKNRIMFPPLTTGYEERDGSIGERSLAFYERLARGGVSYIVIGDVAPVMTASPTPKLATDAQIPTFKALADAVHKHGAKVALQLFHPEYDVPGVGRMVMGSMAAAKAAQEAKAAGDEETFAAKMAESNEIRNQAYAKLHHDMQHFVNEASVEQLTQIKEAIAASAARAQQAGIDAIEVHGDRLVGSLCSAILNQRTDEYGGSFENRVRYALEVVAAIKEAAPQLMVEYKLPVIMENPDGTPRGKGGLRPDEACEFAKLLEGAGIDMIQIAQANHTGNMGDTIPPMGAMPYNWTLPVAERVKALVSVPVATVGRVVSVEAGEKILEDGAADIIAYGRSLMCDPDIALKAATGEPIRECLNCNKGCVDAIQNRKYISCVLNAE…
GCA_900544725.1	d__Bacteria	p__Actinobacteriota	c__Coriobacteriia	o__Coriobacteriales	f__Coriobacteriaceae	g__Collinsella	s__Collinsella sp900544725	Long	MTAPVSKLLQPITVGPLELKNRIMFPPLTTGYEERDGSIGERSLAFYERLARGGVSYIVIGDVAPVMTASPTPKLATDAQIPTFKALADVVHKHGAKVALQLFHPEYDVPGVGRMVMGSMAAAKAAQEAKAAGDEETFAAKMAESNEIRNQAYAKLHHDMQHFVNEASVEQLTQIKEAIAASAARAQQAGIDAIEVHGDRLVGSLCSAILNQRTDEYGGSFENRVRYALEVVAAIKEAAPQLMVEYKLPVIMENPDGTPRGKGGLQPDEACEFAKLLEGAGIDMIQVAQANHTGNMGDTIPPMGAMPYNWTLPVAERVKALVSVPVATVGRVVSVEAGEKILEDGSADIIAYGRSLMCDPDIALKAATGEPIRECLNCNKGCVDAIQNRKYISCVLNAE…
GCA_900544755.1	d__Bacteria	p__Actinobacteriota	c__Coriobacteriia	o__Coriobacteriales	f__Coriobacteriaceae	g__Collinsella	s__Collinsella sp900544755	Long	MTAPASKLLQPITVGPLELKNRIMFPPLTTGYEERDGSIGERSLAFYERLARGGVSYIVIGDVAPVMTASPTPKLATDTQIPTFKALADAVHKHGAKVALQLFHPEYDVPGVGRMVMGSMAAAKAAQEAKAAGDEETFAAKMAESNEIRKQAYAKLHHDMQHFVNEATVEQLTQIKEAIAASAARAQQAGIDAIEVHGDRLVGSLCSAILNKRTDEYGGSFENRVRYALEVVAAIKEAAPELMVEYKLPVIMENPDGTPRGKGGLQPDEACEFAKLLEGAGIDMIQVAQANHTGNMGDTIPPMGAMPYNWTLPVAERVKALVSVPVATVGRVVSVEAGEKILEDGAADIIAYGRSLMCDPDIALKAATGEPIRECLNCNKGCVDAIQNRKYISCVLNAE…
GCA_900544845.1	d__Bacteria	p__Actinobacteriota	c__Coriobacteriia	o__Coriobacteriales	f__Coriobacteriaceae	g__Collinsella	s__Collinsella sp900544845	Long	MTTPASKLLQPITVGPLELKNRIMFPPLTTGYEERDGSIGERSLAFYERLARGGVSYIVIGDVAPVMTASPTPKLATDAQIPTFKALADAVHKHGAKVALQLFHPEYDVPGVGRMVMGSMAAAKAAQEAKAAGDEETFAAKMAESNEIRNQAYAKLHHDMQHFVNEASVEQLTQIKEAIAASAARAQQAGIDAIEVHGDRLVGSLCSAILNQRTDEYGGSFENRVRYALEVVAAIKEAAPQLMVEYKLPVIMENPDGTPRGKGGLQPDEACEFAKLLEGAGIDMIQVAQANHTGNMGDTIPPMGAMPYNWTLPVAERVKALVSVPVATVGRVVSVEAGEKILEDGAADIIAYGRSLMCDPDIALKAATGEPIRECLNCNKGCVDAIQNRKYISCVLNAE…
GCA_900544865.1	d__Bacteria	p__Actinobacteriota	c__Coriobacteriia	o__Coriobacteriales	f__Coriobacteriaceae	g__Collinsella	s__Collinsella sp900544865	Long	MTTPASKLLQPITVGPLELKNRIMFPPLTTGYEERDGSIGERSLAFYERLARGGVSYIVIGDVAPVMTASPTPKLATDAQIPTFKALADVVHKHGAKVALQLFHPEYDVPGVGRMVMGSMAAAKAAQEAKAAGDEETFAAKMAESNEIRNQAYAKLHHDMQHFVNEASVEQLTQIKEAIAASAARAQQAGIDAIEVHGDRLVGSLCSAILNQRTDEYGGSFENRVRYALEVVAAIKEAAPQLMVEYKLPVIMENPDGTPRGKGGLQPDEACEFAKLLEGAGIDMIQVAQANHTGNMGDTIPPMGAMPYNWTLPVAERVKALVSVPVATVGRVVSVEAGEKILEDGAADIIAYGRSLMCDPDIALKAATGEPIRECLNCNKGCVDAIQNRKYISCVLNAE…
GCA_900544875.1	d__Bacteria	p__Actinobacteriota	c__Coriobacteriia	o__Coriobacteriales	f__Coriobacteriaceae	g__Collinsella	s__Collinsella sp900544875	Long	MTAPASKLLQPITVGPLELKNRIMFPPLTTGYEERDGSIGERSLAFYERLARGGVSYIVIGDVAPVMTASPTPKLATDAQIPTFKALADAVHKHGAKVALQLFHPEYDVPGVGRMVMGSMAAAKAAQEAKAAGDEETFAAKMAESNEIRNQAYAKLHHDMQHFVNEASVEQLTQIKEAIAASAARAQQAGIDAIEVHGDRLVGSLCSAILNQRTDEYGGSFENRVRYALEVVAAIKEAAPQLMVEYKLPVIMENPDGTPRGKGGLQPDEACEFAKLLEGAGIDMIQVAQANHTGNMGDTIPPMGAMPYNWTLPVAERVKALVSVPVATVGRVVSVEAGEKILEDGAADIIAYGRSLMCDPDIALKAATGEPIRECLNCNKGCVDAIQNRKYISCVLNAE…
GCA_900544995.1	d__Bacteria	p__Actinobacteriota	c__Coriobacteriia	o__Coriobacteriales	f__Coriobacteriaceae	g__Collinsella	s__Collinsella sp900544995	Long	MTAPASKLLQPITVGPLELKNRIMFPPLTTGYEERDGSIGERSLAFYERLARGGVSYIVIGDVAPVMTASPTPKLATDAQIPTFKALADAVHKHGAKIALQLFHPEYDVPGVGRMVMGSMAAAKAAQEAKAAGDEETFAAKMAESNEIRNQAYAKLHHDMQHFVNEASVEQLTQIKEAIAASAARAQQAGIDAIEVHGDRLVGSLCSAILNQRTDEYGGSFENRVRYALEVVAAIKEAAPQLMVEYKLPVIMENPDGTPRGKGGLQPDEACEFAKLLEGAGIDMIQVAQANHTGNMGDTIPPMGAMPYNWTLPVAERVKALVSVPVATVGRVVSVEAGEKILEDGAADIIAYGRSLMCDPDIALKAATGEPIRECLNCNKGCVDAIQNRKYISCVLNAE…
GCA_900545055.1	d__Bacteria	p__Actinobacteriota	c__Coriobacteriia	o__Coriobacteriales	f__Coriobacteriaceae	g__Collinsella	s__Collinsella sp900545055	Long	MTAPAPKLLQPITVGPLEFKNRIMFPPLTTGYEERDGSIGERSLAFYERLARGGVSYIVIGDVAPVMTASPTPKLATDAQIPTFKALADAVHKHGAKVALQLFHPEYDVPGVGRMVMGSMAAAKAAQEAKAAGDEETFAAKMAESNEIRKQAYAKLHHDMQHFVNEASVEQLTQIKEAIAASAARAQQAGIDAIEVHGDRLVGSLCSAILNQRTDEYGGSFENRVRYALEVVAAIKEAAPQLMVEYKLPVIMENPDGTPRGKGGLQPDEACEFAKLLEGAGIDMIQVAQANHTGNMGDTIPPMGAMPYNWTLPVAERVKALVSVPVATVGRVVSVEAGEKILEDGAADIIAYGRSLMCDPDIALKAATGEPIRECLNCNKGCVDAIQNRKYISCVLNAE…
GCA_900545075.1	d__Bacteria	p__Actinobacteriota	c__Coriobacteriia	o__Coriobacteriales	f__Coriobacteriaceae	g__Collinsella	s__Collinsella sp900545075	Long	MTAPASKLLQPITVGPLELKNRIMFPPLTTGYEERDGSIGERSLAFYERLARGGVSYIVIGDVAPVMTASPTPKLATDAQIPTFKALADAVHKHGAKVALQLFHPEYDVPGVGRMVMGSMAAAKAAQEAKAAGDEETFAAKMAESNEIRNQAYAKLHHDMQHFVNEASVEQLTQIKEAIAASAARAQQAGIDAIEVHGDRLVGSLCSAILNQRTDEYGGSFENRVRYALEVVAAIKEAAPQLMVEYKLPVIMENPDGTPRGKGGLQPDEACEFAKLLEGAGIDMIQVAQANHTGNMGDTIPPMGAMPYNWTLPVAERVKALVSVPVATVGRVVSVEAGEKILEDGAADIIAYGRSLMCDPDIALKAATGEPIRECLNCNKGCVDAIQNRKYISCVLNAE…
GCA_900545165.1	d__Bacteria	p__Actinobacteriota	c__Coriobacteriia	o__Coriobacteriales	f__Coriobacteriaceae	g__Collinsella	s__Collinsella sp900545165	Long	MAAPASKLLQPITVGPLELKNRIMFPPLTTGYEERDGSIGERSLAFYERLARGGVSYIVIGDVAPVMTASPTPKLATDAQIPTFKALADAVHKHGAKVALQLFHPEYDVPGVGRMVMGSMAAAKAAQEAKAAGDEETFAAKMAESNEIRNQAYAKLHHDMQHFVNEASVEQLTQIKEAIAASAARAQQAGIDAIEVHGDRLVGSLCSAILNQRTDEYGGSFENRVRYALEVVAAIKEAAPELMVEYKLPVIMENPDGTPRGKGGLQPDEACEFAKLLEDAGIDMIQVAQANHTGNMGDTIPPMGAMPYNWTLPVAERVKALVSVPVATVGRVVSVEAGEKILEDGAADIIAYGRSLMCDPDIALKAATGEPIRECLNCNKGCVDAIQNRKYISCVLNAE…
GCA_900545175.1	d__Bacteria	p__Firmicutes_A	c__Clostridia	o__Lachnospirales	f__Lachnospiraceae	g__CAG-882	s__CAG-882 sp900545175	Long	MDNRLLEPIKVGKLTFKNRIMFPPLTTGYEERDGSIGDRSLSFYERLAKGGTAYVVIGDVAPVRTASPTPKLYDDSQIPVYKKLADTLHAYDCKVALQLFHPEYDVPGVGRMIMQAGMARQAAAKAQADGNTDEAAKQTQLAEQLTKDAYAKLHHDMQHFVSEASVEQLGQIKDSIAVCAKRAAQAGIDAIEVHGDRLVGSLCSKVLNHRTDEYGGSFENRVRYALEVVKAIKEAAPGLMIEYKLPIITVNPDGTLRGKGGLEADDGVEFAKLLEKAGVDMIQVAQANHTGNMGDTIPPMGDVPYNWTLPVASRVKKVVSIPVATVGRVVSVAAGEKILEDGDADIIAYGRSLLTDPDIANKAATGECIRECLNCNKGCVDAIQGRRYISCVLNAENGN…
GCA_900545445.1	d__Bacteria	p__Actinobacteriota	c__Coriobacteriia	o__Coriobacteriales	f__Coriobacteriaceae	g__Collinsella	s__Collinsella sp900545445	Long	MTAPASKLLQPITVGPLELKNRIMFPPLTTGYEERDGSIGERSLAFYERLARGGVSYIVIGDVAPVMTASPTPKLATDAQIPTFKALADAVHKHGAKVALQLFHPEYDVPGVGRMVMGSMAAAKAAQEAKAAGDEETFAAKMAESNEIRKQAYAKLHHDMQHFVNEASVEQLTQIKEAIAASAARAQQAGIDAIEVHGDRLVGSLCSAILNKRTDEYGGSFENRVRYALEVVAAIKEAAPQLMVEYKLPVIMENPDGTPRGKGGLQPDEACEFAKLLEGAGIDMIQVAQANHTGNMGDTIPPMGAMPYNWTLPVAERVKALVSVPVATVGRVISVEAGEKILEDGAADIIAYGRSLMCDPDIALKAATGEPIRECLNCNKGCVDAIQNRKYISCVLNAE…
GCA_900545555.1	d__Bacteria	p__Actinobacteriota	c__Coriobacteriia	o__Coriobacteriales	f__Coriobacteriaceae	g__Collinsella	s__Collinsella sp900545555	Long	MTAPASKLLQPITVGPLELKNRIMFPPLTTGYEERDGSIGERSLAFYERLARGGVSYIVIGDVAPVMTASPTPKLATDAQIPTFKALADAVHKHGARVALQLFHPEYDVPGVGRMVMGSMAAAKAAQEAKAAGDEETFAAKMAESNEIRKQAYAKLHHDMQHFVNEASVEQLTQIKEAIAASAARAQQAGIDAIEVHGDRLVGSLCSAILNQRTDEYGGSFENRVRYALEVVAAIKEAAPQLMVEYKLPVIMENPDGTPRGKGGLQPDEACEFAKLLEGAGIDMIQVAQANHTGNMGDTIPPMGAMPYNWTLPVAERVKALVSVPVATVGRVVSVEAGEKILEDGAADIIAYGRSLMCDPDIALKAATGEPIRECLNCNKGCVDAIQNRKYISCVLNAE…
GCA_900545605.1	d__Bacteria	p__Actinobacteriota	c__Coriobacteriia	o__Coriobacteriales	f__Coriobacteriaceae	g__Collinsella	s__Collinsella sp900545605	Long	MTAPASKLLQPITVGPLELKNRIMFPPLTTGYEERDGSIGERSLAFYERLARGGVSYIVIGDVAPVMTASPTPKLATDAQIPTFKALADAVHKHGAKVALQLFHPEYDVPGVGRMVMGSMAAAKAAQEAKAAGDEEAFAAKMAESNEIRNQAYAKLHHDMQHFVNEASVEQLTQIKEAIAASAARAQQAGIDAIEVHGDRLVGSLCSVILNQRTDEYGGSFENRVRYALEVVAAIKEAAPQLMVEYKLPVIMENPDGTPRGKGGLLPDEACEFAKLLEGAGIDMIQVAQANHTGNMGDTIPPMGAMPYNWTLPVAERVKALVSVPVATVGRVVSVEAGEKILEDGAADIIAYGRSLMCDPDIALKAATGEPIRECLNCNKGCVDAIQNRKYISCVLNAE…
GCA_900545615.1	d__Bacteria	p__Actinobacteriota	c__Coriobacteriia	o__Coriobacteriales	f__Coriobacteriaceae	g__Collinsella	s__Collinsella sp900545615	Long	MTTPASKLLQPITVGPLELKNRIMFPPLTTGYEERDGSIGERSLAFYERLARGGVSYIVIGDVAPVMTASPTPKLATDAQIPTFKALADAVHKHGAKVALQLFHPEYDVPGVGRMVMGSMAAAKAAQEAKAAGDEETFAAKMAESNEIRNQAYAKLHHDMQHFVNEASVEQLTQIKEAIAASAARAQQAGIDAIEVHGDRLVGSLCSAILNQRTDEYGGSFENRVRYALEVVAAIKEAAPQLMVEYKLPVIMENPDGTPRGKGGLQPDEACEFAKLLEGAGIDMIQVAQANHTGNMGDTIPPMGAMPYNWTLPVAERVKALVSVPVATVGRVVSVEAGEKILEDGAADIIAYGRSLMCDPDIALKAATGEPIRECLNCNKGCVDAIQNRKYISCVLNAE…
GCA_900545665.1	d__Bacteria	p__Actinobacteriota	c__Coriobacteriia	o__Coriobacteriales	f__Coriobacteriaceae	g__Collinsella	s__Collinsella sp900545665	Long	MTAPASKLLQPITVGPLELKNRIMFPPLTTGYEERDGSIGERSLAFYERLARGGVSYIVIGDVAPVMTASPTPKLATDAQIPTFKALADAVHKHGAKIALQLFHPEYDVPGVGRMVMGSMVAAKAAQEAKAAGDEETFAAKMAESNEIRKQAYAKLHHDMQHFVNEASVEQLTQIKEAIAASAARAQQAGIDAIEVHGDRLVGSLCSAILNQRTDEYGGSFENRVRYALEVVAAIKEAAPQLMVEYKLPVIMENPDGTPRGKGGLQPDEACEFAKLLEGAGIDMIQVAQANHTGNMGDTIPPMGAMPYNWTLPVAERVKALVSVPVATVGRVVSVEAGEKILEDGSADIVAYGRSLMCDPDIALKAATGEPIRECLNCNKGCVDAIQNRKYISCVLNAE…
GCA_900545745.1	d__Bacteria	p__Actinobacteriota	c__Coriobacteriia	o__Coriobacteriales	f__Coriobacteriaceae	g__Collinsella	s__Collinsella sp900545745	Long	MTTPASKLLQPITVGPLELKNRIMFPPLTTGYEERDGSIGERSLAFYERLARGGVSYIVIGDVAPVMTASPTPKLATDAQIPTFKALADAVHKHGAKVALQLFHPEYDVPGVGRMVMGSMAAAKAAQEAKAAGDEETFAAKMAESNEIRKQAYAKLHHDMQHFVNEASVEQLTQIKEAIAASAARAQQAGIDAIEVHGDRLVGSLCSAILNQRTDEYGGSFENRVRYALEVVAAIKEAAPQLMVEYKLPVIMENPDGTPRGKGGLQPDEACEFAKLLEGAGIDMIQVAQANHTGNMGDTIPPMGAMPYNWTLPVAERVKALVSVPVATVGRVVSVEAGEKILEDGAADIIAYGRSLMCDPDIALKAATGEPIRECLNCNKGCVDAIQDRKYISCVLNAE…
GCA_900545835.1	d__Bacteria	p__Actinobacteriota	c__Coriobacteriia	o__Coriobacteriales	f__Coriobacteriaceae	g__Collinsella	s__Collinsella sp900545835	Long	MTTPASKLLQPITVGPLELKNRIMFPPLTTGYEERDGSIGERSLAFYERLARGGVSYIVIGDVAPVMTASPTPKLATDAQIPTFKALADAVHKHGAKVALQLFHPEYDVPGVGRMVMGSMAAAKAAQEAKAAGDEETFAAKMAESNEIRNQAYAKLHHDMQHFVNEASVEQLTQIKEAIAASAARAQQAGIDAIEVHGDRLVGSLCSAILNQRTDEYGGSFENRVRYALEVVAAIKEAAPQLMVEYKLPVIMENPDGTPRGKGGLQPDEACEFAKLLEGTGIDMIQVAQANHTGNMGDTIPPMGAMPYNWTLPVAERVKALVSVPVATVGRVVSVEAGEKILEDGAADIIAYGRSLMCDPDIALKAATGEPIRECLNCNKGCVDAIQNRKYISCVLNAE…
GCA_900545875.1	d__Bacteria	p__Actinobacteriota	c__Coriobacteriia	o__Coriobacteriales	f__Coriobacteriaceae	g__Collinsella	s__Collinsella sp900545875	Long	MTTPASKLLQPITVGPLELKNRIMFPPLTTGYEERDGSIGERSLAFYERLARGGVSYIVIGDVAPVMTASPTPKLATDAQIPTFKALADAVHKHGAKVALQLFHPEYDVPGVGRMVMGSMAAAKAAQEAKAAGDEETFAAKMAESNEIRNQAYAKLHHDMQHFVNEASVEQLTQIKEAIAASAARAQQAGIDAIEVHGDRLVGSLCSAILNQRTDEYGGSFENRVRYALEVVAAIKEAAPQLMVEYKLPVIMENPDGTPRGKGGLQPDEACEFAKLLEGTGIDMIQVAQANHTGNMGDTIPPMGAMPYNWTLPVAERVKALVSVPVATVGRVVSVEAGEKILEDGAADIIAYGRSLMCDPDIALKAATGEPIRECLNCNKGCVDAIQNRKYISCVLNAE…
GCA_900545995.1	d__Bacteria	p__Actinobacteriota	c__Coriobacteriia	o__Coriobacteriales	f__Coriobacteriaceae	g__Collinsella	s__Collinsella sp900545995	Long	MTAPASKLLQPITVGPLELKNRIMFPPLTTGYEERDGSIGERSLAFYERLARGGVSYIVIGDVAPVMTASPTPKLATDAQIPTFKALADAVHKHGAKVALQLFHPEYDVPGVGRMVMGSMAAAKAAQEAKAAGDEETFAAKMAESNEIRNQAYAKLHHDMQHFVNEASVEQLTQIKEAIAASAARAQQAGIDAIEVHGDRLVGSLCSAILNQRTDEYGGSFENRVRYALEVVAAIKEAAPQLMVEYKLPVIMENPDGTPRGKGGLQPDEACEFAKLLEGAGIDMIQVAQANHTGNMGDTIPPMGAMPYNWTLPVAERVKALVSVPVATVGRVVSVEAGEKILEDGAADIIAYGRSLMCDPDIALKAATGEPIRECLNCNKGCVDAIQNRKYISCVLNAE…
GCA_900546085.1	d__Bacteria	p__Actinobacteriota	c__Coriobacteriia	o__Coriobacteriales	f__Coriobacteriaceae	g__Collinsella	s__Collinsella sp900546085	Long	MTAPASKLLQPITVGPLELKNRIMFPPLTTGYEERDGSIGERSLAFYERLARGGVSYIVIGDVAPVMTASPTPKLATDAQIPTFKALADAVHKHGAKVALQLFHPEYDVPGVGRMVMGSMAAAKAAQEAKAAGDEETFAAKMAESNEIRKQAYAKLHHDMQHFVNEATVEQLTQIKEAIAASAARAQQAGIDAIEVHGDRLVGSLCSAILNQRTDEYGGSFENRVRYALEVVAAIKEAAPQLMVEYKLPVIMENPDGTPRGKGGLLPDEACEFAKLLEGAGTDMIQVAQANHTGNMGDTIPPMGAMPYNWTLPVAERVKALVSVPVATVGRVVSVEAGEKILEDGSADIVAYGRSLMCDPDIALKAATGEPIRECLNCNKGCVDAIQNRQYISCVLNAE…
GCA_900546105.1	d__Bacteria	p__Actinobacteriota	c__Coriobacteriia	o__Coriobacteriales	f__Coriobacteriaceae	g__Collinsella	s__Collinsella sp900546105	Long	MTAPAPKLLQPITVGPLELKNRIMFPPLTTGYEERDGSIGERSLAFYERLARGGVSYIVIGDVAPVMTASPTPKLATDAQIPTFKALADAVHKHGAKVALQLFHPEYDVPGVGRMVMGSMAAAKAAQEAKAAGDEETFAVKMAESNEIRNQAYAKLHHDMQHFVNEASVEQLTQIKEAIAASAARAQQAGIDAIEVHGDRLVGSLCSAILNQRTDEYGGSFENRVRYALEVVAAIKEAAPQLMVEYKLPVIMENPDGTPRGKGGLQPDEACEFAKLLEGAGIDMIQVAQANHTGNMGDTIPPMGAMPYNWTLPVAERVKALVSVPVATVGRVVSVEAGEKILEDGAADIIAYGRSLMCDPDIALKAATGEPIRECLNCNKGCVDAIQNRKYISCVLNAE…
GCA_900546115.1	d__Bacteria	p__Actinobacteriota	c__Coriobacteriia	o__Coriobacteriales	f__Coriobacteriaceae	g__Collinsella	s__Collinsella sp900546115	Long	MTAPASKLLQPITVGPLELKNRIMFPPLTTGYEERDGSIGERSLAFYERLARGGVSYIVIGDVAPVMTASPTPKLATDAQIPTFKALADAVHKHGAKVALQLFHPEYDVPGVGRMVMGSMAAAKAAQEAKAAGDEETFAAKMAESNEIRKQAYAKLHHDMQHFVNEASVEQLTQIKEAIAASAARAQQAGIDAIEVHGDRLVGSLCSAILNKRTDEYGGSFENRVRYALEVVAAIKEAAPQLMVEYKLPVIMENPDGTPRGKGGLQPDEACEFAKLLEGAGIDMIQVAQANHTGNMGDTIPPMGAMPYNWTLPVAERVKALVSVPVATVGRVVSVEAGEKILEAGAADIIAYGRSLMCDPDIALKAATGEPIRECLNCNKGCVDAIQNRKYISCVLNAE…
GCA_900546325.1	d__Bacteria	p__Firmicutes_A	c__Clostridia	o__Lachnospirales	f__Lachnospiraceae	g__Faecalimonas	s__Faecalimonas sp900546325	Long	MKLLESIQVGNTTLKNRIMFPPLTTGYEAKDGSITPQSQAFYERLAEGGAAYIVLGDVAPIKTFTPVPKLCDDSQIESFRKLADAVHKHGAKIGVQIFHPEYDTASITELFLKGDFEGLRAKMKHDMTHFIDEVSEESLHEIIEKMCECAKRAKAAGIDAIQVHGDRLVGALSSTILNHRTDKYGGSLENRTRFAIELVTALRKAVPDMIIDYKLAVVTPQRGKGGVIAEEAVVFAKWLEEAGVDMLHVAQANHTGNMADTIPPMGVQPYAFFADIAGKVKEQVNIPVSTVGRIVSPALAESILESGKADIIGLGRPLLADPDWGKKLAEGNGNQIRQCIMCNKGCTDRIQNRQFLSCVLNAENGYELERKITPAETPKKVVVVGGGPAGLEAARVAAL…
GCA_900546435.1	d__Bacteria	p__Firmicutes_A	c__Clostridia	o__Lachnospirales	f__Lachnospiraceae	g__AM51-8	s__AM51-8 sp900546435	Long	MKLLEPIAVGKTTFKNRLMFPPLTTGYEEKDGSIGEQSFRFYERLAKGGVGYIVIGDVAPLATFSPTPKLFSPAQAEGFKRLADACHENGAKLGIQLFHPDYNVAALNDLFHQGKMQEARAKLHHDMQHFVNEVTAEELEEIIQHMEKCAILAQEAGVDCIEVHGDRLVGSLCSPILNHRTDAYGGDLANRTRFALTLVKRLKTVVPDMVIDYKLPIVTPLGENAFRGKGGLPFDEACIFAKELESAGVDTLHVAQANHTGNMGDTIPAMGTQPYGFMVSYSKKIKEIVSIPVSVVGRIVTPEAAEAVLTSGSADIIALGRSLLADPDFAKKCADNHAGCVRTCMMCNKGCTDNIQNRAFLSCVLNAENGYEGSRQITPAATAKRVAIIGAGIAGLEAA…
GCA_900546455.1	d__Bacteria	p__Actinobacteriota	c__Coriobacteriia	o__Coriobacteriales	f__Coriobacteriaceae	g__Collinsella	s__Collinsella sp900546455	Long	MTAPASKLLQPITVGPLELKNRIMFPPLTTGYEERDGSIGERSLAFYERLARGGVSYIVIGDVAPVMTASPTPKLATDAQIPTFKALADVVHKHGAKVALQLFHPEYDVPGVGRMVMGSMAAAKAAQEAKAAGDEETFAAKMAESNEIRKQAYAKLHHDMQHFVNEATVEQLTQIKEAIAASAARAQQAGIDAIEVHGDRLVGSLCSAILNQRTDEYGGSFENRVRYALEVVAAIKEVAPQLMVEYKLPVIMENPDGTPRGKGGLQPDEACEFAKLLEGAGIDMIQVAQANHTGNMGDTIPPMGAMPYNWTLPVAERVKALVSVPVATVGRVVSVEAGEKILEDGAADIIAYGRSLMCDPDIALKAATGEPIRECLNCNKGCVDAIQNRKYISCVLNAE…
GCA_900546825.1	d__Bacteria	p__Actinobacteriota	c__Coriobacteriia	o__Coriobacteriales	f__Coriobacteriaceae	g__Collinsella	s__Collinsella sp900546825	Long	MTAPASKLLQPITVGPLELKNRIMFPPLTTGYEERDGSIGERSLAFYERLARGGVSYIVIGDVAPVMTASPTPKLATDAQIPTFKALADAVHKHGAKVALQLFHPEYDVPGVGRMVMGSMAAAKAAQEAKAAGDEETFAAKMAESNEIRKQAYAKLHHDMQHFVNEASVEQLTQIKEAIAASAARAQQAGIDAIEVHGDRLVGSLCSAILNKRTDEYGGSFENRVRYALEVVAAIKEAAPQLMVEYKLPVIMENPDGTPRGKGGLQPDEACEFAKLLEGAGIDMIQVAQANHTGNMGDTIPPMGAMPYNWTLPVAERVKALVSVPVATVGRVVSVEAGEKILEDGAADIIAYGRSLMCDPDIALKAATGEPIRECLNCNKGCVDAIQNRKYISCVLNAE…
GCA_900547025.1	d__Bacteria	p__Actinobacteriota	c__Coriobacteriia	o__Coriobacteriales	f__Coriobacteriaceae	g__Collinsella	s__Collinsella sp900547025	Long	MTAPAPKLLQPITVGPLELKNRIMFPPLTTGYEERDGSIGERSLAFYERLARGGVSYIVIGDVAPVMTASPTPKLATDAQIPTFKALADAVHKHGAKVALQLFHPEYDVPGVGRMVMGSMAAAKAAQEAKAAGDEETFAAKMAESNEIRNQAYAKLHHDMQHFVNEASVEQLTQIKEAIAASAARAQQAGIDAIEVHGDRLVGSLCSAILNQRTDEYGGSFENRVRYALEVVAAIKEAAPQLMVEYKLPVIMENPDGTPRGKGGLQPDEACEFAKLLEGAGIDMIQVAQANHTGNMGDTIPPMGAMPYNWTLPVAERVKALVSVPVATVGRVVSVEAGEKILEDGAADIIAYGRSLMCDPDIALKAATGEPIRECLNCNKGCVDAIQNRKYISCVLNAE…
GCA_900547045.1	d__Bacteria	p__Firmicutes	c__Bacilli	o__Acholeplasmatales	f__Anaeroplasmataceae	g__CAG-307	s__CAG-307 sp900547045	Long	MKILEPLKIGNLTLKNRIMFPPLTTGYEEKDGSIGDHSFNFYVNLAKGGAGYVVIGDVTPIMTISPTPKLFADSQIPTYKRLADELHKYDCKLGVQIFHPEYHAEKIMQMFMKGQQKEGLELLHYDMVHFVTEVTHDELIEIASKIAACAKRAEAAGVDFIEIHGDRLCGSLCSTILNHRTDEFGGSFENRTRFALMVVDEIRKECPNIAIEYKLPIVTVMDNGALQGKGGLQIEEAVKFAKILEEHGVNAIHVAQANHTGNMNDTIPAMETRRYGFMLEETKAIKAAISIPVSFVGRIASVQMAEDLLERGVCDYVAFGRSLLTDPNLPSKVAAGDLGSIRRCMMCNKGCTDAIMGRRFISCVLNAENGYEGERHIEAAKTKKKVGVVGAGIAGLEAA…
GCA_900547125.1	d__Bacteria	p__Actinobacteriota	c__Coriobacteriia	o__Coriobacteriales	f__Coriobacteriaceae	g__Collinsella	s__Collinsella sp900547125	Long	MTAPASKLLQPITVGPLELKNRIMFPPLTTGYEERDGSIGERSLAFYERLARGGVSYIVIGDVAPVMTASPTPKLATDAQIPTFKALADAVHKHGAKVALQLFHPEYDVPGVGRMVMGSMAAAKAAQEAKAAGDEETFAAKMAESNEIRKQAYAKLHHDMQHFVNEASVEQLTQIKEAIAASAARAQQAGIDAIEVHGDRLVGSLCSAILNKRTDEYGGSFENRVRYALEVVAAIKEAAPQLMVEYKLPVIMENPDGTPRGKGGLQPDEACEFAKLLESAGIDMIQVAQANHTGNMGDTIPPMGAMPYNWTLPVAERVKALVSVPVATVGRVVSDEAGEKILEDGAADIIAYGRSLMCDPDIALKAATGEPIRECLNCNKGCVDAIQNRKYISCVLNAE…
GCA_900547285.1	d__Bacteria	p__Actinobacteriota	c__Coriobacteriia	o__Coriobacteriales	f__Coriobacteriaceae	g__Collinsella	s__Collinsella sp900547285	Long	MTAPASKLLQPITVGPLELKNRIMFPPLTTGYEERDGSIGERSLAFYERLARGGVSYIVIGDVAPVMTASPTPKLATDAQIPTFKALADAVHKHGAKVALQLFHPEYDVPGVGRMVMGSMAAAKAAQEAKAAGDEETFAAKMAESNEIRNQAYAKLHHDMQHFVNEASVEQLTQIKEAIAASAARAQQAGIDAIEVHGDRLVGSLCSAILNQRTDEYGGSFENRVRYALEVVAAIKEAAPQLMVEYKLPVIMENPDGTPRGKGGLRPDEACEFAELLEGAGIDMIQVAQANHTGNMGDTIPPMGAMPYNWTLPVAERVKALVSVPVATVGRVVSVEAGEKILEDGAADIIAYGRSLMCDPDIALKAATGEPIRECLNCNKGCVDAIQNRKYISCVLNAE…
GCA_900547345.1	d__Bacteria	p__Actinobacteriota	c__Coriobacteriia	o__Coriobacteriales	f__Coriobacteriaceae	g__Collinsella	s__Collinsella sp900547345	Long	MTAPASKLLQPITVGPLELKNRIMFPPLTTGYEERDGSIGERSLAFYERLARGGVSYIVIGDVAPVMTASPTPKLATDAQIPTFKALADAVHKHGAKVALQLFHPEYDVPGVGRMVMGSMAAAKAAQEAKAAGDEETFAAKMAESNEIRKQAYAKLHHDMQHFVNEASVEQLTQIKEAIAASAARAQQAGIDAIEVHGDRLVGSLCSAILNKRTDEYGGSFENRVRYALEVVAAIKEAAPQLMVEYKLPVIMENPDGTPRGKGGLQPDEACEFAKLLEGAGIDMIQVAQANHTGNMGDTIPPMGAMPYNWTLPVAERVKALVSVPVATVGRVVSVEAGEKILEDGAADIIAYGRSLMCDPDIALKAATGEPIRECLNCNKGCVDAIQNRKYISCVLNAE…
GCA_900547505.1	d__Bacteria	p__Actinobacteriota	c__Coriobacteriia	o__Coriobacteriales	f__Coriobacteriaceae	g__Collinsella	s__Collinsella sp900547505	Long	MTAPASKLLQPITVGPLELKNRIMFPPLTTGYEERDGSIGERSLAFYERLARGGVSYIVIGDVAPVMTASPTPKLATDAQIPTFKALADAVHKHGAKVALQLFHPEYDVPGVGRMVMGSMAAAKAAQEAKAAGDEETFAAKMAESNEIRNQAYAKLHHDMQHFVNEASVEQLTQIKEAIAASAARAQQAGIDAIEVHGDRLVGSLCSAILNKRTDEYGGSFENRVRYALEVVAAIKEAAPQLMVEYKLPVIMENPDGTPRGKGGLQPDEACEFAKLLEGAGIDMIQVAQANHTGNMGDTIPPMGAMPYNWTLPVAERVKALVSVPVATVGRVVSVEAGEKILEDGAADIIAYGRSLMCDPDIALKAATGEPIRECLNCNKGCVDAIQNRKYISCVLNAE…
GCA_900547765.1	d__Bacteria	p__Actinobacteriota	c__Coriobacteriia	o__Coriobacteriales	f__Coriobacteriaceae	g__Collinsella	s__Collinsella sp900547765	Long	MTAPASKLLQPITVGPLELKNRIMFPPLTTGYEERDGSIGERSLAFYERLARGGVSYIVIGDVAPVMTASPTPKLATDAQIPTFKALADAVHKHGAKVALQLFHPEYDVPGVGRMVMGSMAAAKAAQEAKAAGDEETFAAKMAESNEIRKQAYAKLHHDMQHFVNEATVEQLTQIKEAIAASAARAQQAGIDAIEVHGDRLVGSLCSAILNQRTDEYGGSFENRVRYALEVVAAIKEAAPELMVEYKLPVIMENPDGTPRGKGGLQPDEACEFAKLLEGAGIDMIQVAQANHTGNMGDTIPPMGAMPYNWTLPVAERVKALVSVPVATVGRVVSVEAGEKILEDGSADIVAYGRSLMCDPDIALKAATGEPIRECLNCNKGCVDAIQNRKYISCVLNAE…
GCA_900547805.1	d__Bacteria	p__Actinobacteriota	c__Coriobacteriia	o__Coriobacteriales	f__Coriobacteriaceae	g__Collinsella	s__Collinsella sp900547805	Long	MTAPASKLLQPITVGPLELKNRIMFPPLTTGYEERDGSIGERSLAFYERLARGGVSYIVIGDVAPVMTASPTPKLATDAQIPTFKALADVVHKHGAKVALQLFHPEYDVPGVGRMVMGSMAAAKAAQEAKAAGDEETFAAKMAESNEIRNQAYAKLHHDMQHFVNEASVEQLTQIKEAIAASAARAQQAGIDAIEVHGDRLVGSLCSAILNQRTDEYGGSLENRVRYALEVVAAIKEAAPQLMVEYKLPVIMENPDGTPRGKGGLQPDEACEFAKLLEGAGIDMIQVAQANHTGNMGDTIPPMGTMPYNWTLPVAERVKALVSVPVATVGRVVSVEAGEKILEDGAADIIAYGRSLMCDPDIALKAATGEPIRECLNCNKGCVDAIQNRKYISCVLNAE…
GCA_900547815.1	d__Bacteria	p__Firmicutes	c__Bacilli	o__Erysipelotrichales	f__Erysipelotrichaceae	g__Holdemanella	s__Holdemanella sp900547815	Long	MTSKLLQPIQVGNLTFKNRIMFPPLTTGYEERDGSIGPRSLAFYTRLAKGGCSYIVIGDVAPVRTASPTPKLYDESQIEMYKKLADALHEHDCKVALQLFHPEYDVQGVGKMIMEAGIAGQLAAKAKAANDLEEAEKQQKICDELTKGAYAKLHHDMQHFVTEASVEQLTAIKNSIAQCARKAQKAGIDAIEIHGDRLLGSLCSTVLNHRTDNYGGSLENRTRYALEVLQAIKEAAPSMMVEYKLPIITVNPDGSLRGKGGLLEDEAVEFAKMLDAAGIDMIQVAQANHTGNMGDTIPPMGAVPYNWTLGACEKVKAVVHCPVATVGRVVSVEAGEKILEDGTADIIGYGRSLLTDPDIANKVGSGECIRECLNCNKGCVDAIQSRRYLSCVLNAENGD…
GCA_900547835.1	d__Bacteria	p__Actinobacteriota	c__Coriobacteriia	o__Coriobacteriales	f__Coriobacteriaceae	g__Collinsella	s__Collinsella sp900547835	Long	MTAPASKLLQPITVGPLELKNRIMFPPLTTGYEERDGSIGERSLAFYERLARGGVSYIVIGDVAPVMTASPTPKLATDAQIPTFKALADAVHKHGAKVALQLFHPEYDVPGVGRMVMGSMAAAKAAQEAKAAGDEETFAAKMAESNEIRKQAYAKLHHDMQHFVNEASVEQLTQIKEAIAASAARAQQAGIDAIEVHGDRLVGSLCSAILNQRTDEYGGSFENRVRYALEVVAAIREAAPQLMVEYKLPVIMENPDGTPRGKGGLQPDEACEFAKLLEGAGIDMIQVAQANHTGNMGDTIPPMGAMPYNWTLPVAERVKALVSVPVATVGRVVSVEAGEKILEDGSADIIAYGRSLMCDPDIALKAATGEPIRECLNCNKGCVDAIQNRKYISCVLNAE…
GCA_900547855.1	d__Bacteria	p__Actinobacteriota	c__Coriobacteriia	o__Coriobacteriales	f__Coriobacteriaceae	g__Collinsella	s__Collinsella sp900547855	Long	MTAPASKLLQPITVGPLELKNRIMFPPLTTGYEERDGSIGERSLAFYERLARGGVSYIVIGDVAPVMTASPTPKLATDAQIPTFKALADAVHKHGAKVALQLFHPEYDVPGVGRMVMGSMAAAKAAQEAKAAGDEETFAAKMAESNEIRNQAYAKLHHDMQHFVNEASVEQLTQIKEAIAASAARAQQAGIDAIEVHGDRLVGSLCSAILNQRTDEYGGSFENRVRYALEVVAAIKEAAPQLMVEYKLPVIMENPDGTPRGKGGLQPDEACEFAKLLEGAGIDMIQVAQANHTGNMGDTIPPMGAMPYNWTLPVAERVKALVSVPVATVGRVVSVEAGEKILEDGAADIIAYGRSLMCDPDIALKAATGEPIRECLNCNKGCVDAIQNRKYISCVLNAE…
GCA_900548075.1	d__Bacteria	p__Actinobacteriota	c__Coriobacteriia	o__Coriobacteriales	f__Coriobacteriaceae	g__Collinsella	s__Collinsella sp900548075	Long	MSYIVIGDVAPVMTASPTPKLATDAQIPTFKALADVVHKHGAKVALQLFHPEYDVPGVGRMVMGSMAAAKAAQEAKAAGDEETFAAKMAESNEIRNQAYAKLHHDMQHFVNEASVEQLTQIKEAIAASAARAQQAGIDAIEVHGDRLVGSLCSAILNQRTDEYGGSFENRVRYALEVVAAIKEAAPQLMVEYKLPVIMENPDGTPRGKGGLLPDEACEFAKLLEGAGIDMIQVAQANHTGNMGDTIPPMGAMPYNWTLPVAERVKALVSVPVATVGRVVSVEAGEKILEDGAADIIAYGRSLMCDPDIALKAATGEPIRECLNCNKGCVDAIQNRKYISCVLNAENGDEATIAIKPGEGDKKIAVVGGGIAGLEAARVAAKRGYDVTIYEASDHLGGQI…
GCA_900548205.1	d__Bacteria	p__Firmicutes_A	c__Clostridia	o__Lachnospirales	f__Lachnospiraceae	g__Roseburia	s__Roseburia sp900548205	Long	MNILQPIKVGKTTFKNRMMFPPLTTGYEERDGSIGEQCFQFYRRLAEGGTGYIVIGDVAPVATFTPTPKLFREEHIPPFRRLADACHSYDCRLGIQLFHPEYDVDALNALFSQGKMAEVRQKLHHDLQHFINEVTEEQLQLLLDRMEVCAKLAARAGVDCIEIHGDRLVGSLCSKILNQRTDSYGGSFENRTRFALALVARLKQAVPDLVIDYKLPVITPLKGGGLRGKGGLELDEAKQLALLLEQAGVDMLHVAQANHTGNMADTIPPMGTQPYGFTVSCAAEIKKLVSIPVSCVGRIVSPSAAEAIVSSGKADIVGLGRSLLSDPDFARKCEEGHSACVRECIMCNKGCTDNIQNRAFLSCILNAENGYEGQRVITPAQTKKRIAVIGAGVAGLEAA…
GCA_900548255.1	d__Bacteria	p__Actinobacteriota	c__Coriobacteriia	o__Coriobacteriales	f__Coriobacteriaceae	g__Collinsella	s__Collinsella sp900548255	Long	MTAPASKLLQPITVGPLELKNRIMFPPLTTGYEERDGSIGERSLAFYERLARGGVSYIVIGDVAPVMTASPTPKLATDAQIPTFKALADTVHKHGAKVALQLFHPEYDVPGVGRMVMGSMAAAKAAQEAKAAGDEETFAAKMAESNEIRNQAYAKLHHDMQHFVNEASVEQLTQIKEAIAASAARAQQAGIDAIEVHGDRLVGSLCSAILNKRTDEYGGSFENRVRYALEVVAAIKEAAPQLMVEYKLPVIMENPDGTPRGKGGLQPDEACEFAKLLEGAGIDMIQVAQANHTGNMGDTIPPMGAMPYNWTLPVAERVKALVSVPVATVGRVVSVEAGEKILEDGSADIVAYGRSLMCDPDIALKAATGEPIRECLNCNKGCVDAIQNRKYISCVLNAE…
GCA_900548265.1	d__Bacteria	p__Actinobacteriota	c__Coriobacteriia	o__Coriobacteriales	f__Coriobacteriaceae	g__Collinsella	s__Collinsella sp900548265	Long	MTAPASKLLQPITVGPLELKNRIMFPPLTTGYEERDGSIGERSLAFYERLARGGVSYIVIGDVAPVMTASPTPKLATDAQIPTFKALADVVHKHGAKVALQLFHPEYDVPGVGRMVMGSMAAAKAAQEAKAAGDEETFAAKMAESNEIRNQAYAKLHHDMQHFVNEASVEQLTQIKEAIAASAARAQQAGIDAIEVHGDRLVGSLCSAILNQRTDEYGGSFENRVRYALEVVAAIKEAAPQLMVEYKLPVIMENPDGTPRGKGGLRPDEACEFAKLLEGAGIDMIQVAQANHTGNMGDTIPPMGAMPYNWTLPVAERVKALVSVPVATVGRVVSVEAGEKILEDGAADIIAYGRSLMCDPDIALKAATGEPIRECLNCNKGCVDAIQNRKYISCVLNAE…
GCA_900548365.1	d__Bacteria	p__Actinobacteriota	c__Coriobacteriia	o__Coriobacteriales	f__Coriobacteriaceae	g__Collinsella	s__Collinsella sp900548365	Long	MTKPDMRILDPITIGGVEFKNRIMFPPLTTGYEERDGSIGERSRGFYTRIAQGGASYIVLGDVAPIASFSPTPKLYCDEQIESFRLLADAVHEYGCKLGVQIFHPEYDCDAINALFQQGKMNEVRAQLHHDMEHFTDEVSEETLLKIIDKMCACAVRAEKAGVDVIQVHGDRLVGCLCSTRMNHRTDKFGGSLENRTRFALMLVRALREAVPDMIIDYKFPIVTPERGKGGIDLCDAPQFAQWLEEAGVDMLHVAQANHTGNMADTIPPMGVQPYGFFVDITGQIKEAVSVPVSAVGRIIDSKMAERVVVSGKADMVGIGRGFLADEDWVRKVEEGRADQIIRCLSCNKGCTDAIQRREGLSCVLNPENGFETVRHVVPAEETKRVAVIGGGIAGLTAA…
GCA_900548495.1	d__Bacteria	p__Actinobacteriota	c__Coriobacteriia	o__Coriobacteriales	f__Coriobacteriaceae	g__Collinsella	s__Collinsella sp900548495	Long	MTAPASKLLQPITVGPLELKNRIMFPPLTTGYEERDGSIGERSLAFYERLARGGVSYIVIGDVAPVMTASPTPKLATDAQIPTFKALADTVHKHGAKVALQLFHPEYDVSGVGRMVMGSMAAAKAAQEAKAAGDEETFAAKMAESNEIRNQAYAKLHHDMQHFVNEASVEQLTQIKEAIAASAARAQQAGIDAIEVHGDRLVGSLCSAILDQRTDEYGGSFENRVRYALEVVAAIKEAAPQLMVEYKLPVIMENPDGTPRGKGGLQPDEACEFAKLLEGAGIDMIQVAQANHTGNMGDTIPPMGAMPYNWTLPVAERVKALVSVPVATVGRVVSVEAGEKILEDGAADIVAYGRSLMCDPDIALKAATGEPIRECLNCNKGCVDAIQNRKYISCVLNAE…
GCA_900548515.1	d__Bacteria	p__Actinobacteriota	c__Coriobacteriia	o__Coriobacteriales	f__Coriobacteriaceae	g__Collinsella	s__Collinsella sp900548515	Long	MTTPASKLLQPITVGPLELKNRIMFPPLTTGYEERDGSIGERSLAFYERLARGGVSYIVIGDVAPVMTASPTPKLATDAQIPTFKALADAVHKHGAKVALQLFHPEYDVPGVGRMVMGSMAAAKVAQEAKAAGDEETFAAKMAESNEIRKQAYAKLHHDMQHFVNEASVEQLTQIKEAIAASAARAQQAGIDAIEVHGDRLVGSLCSAILNQRTDEYGGSFENRVRYALEVVAAIKEAAPQLMVEYKLPVIMENPDGTPRGKGGLQPDEACKFAKLLEGAGIDMIQVAQANHTGNMGDTIPPMGAMPYNWTLPVAERVKALVSVPVATVGRVVSVEAGEKILEDGAADIIAYGRSLMCDPDIALKAATGEPIRECLNCNKGCVDAIQNRKYISCVLNAE…
GCA_900548565.1	d__Bacteria	p__Actinobacteriota	c__Coriobacteriia	o__Coriobacteriales	f__Coriobacteriaceae	g__Collinsella	s__Collinsella sp900548565	Long	MTTPASKLLQPITVGPLELKNRIMFPPLTTGYEERDGSIGERSLAFYERLARGGVSYIVIGDVAPVMTASPTPKLATDAQIPTFKALADAVHKHGAKVALQLFHPEYDVPGVGRMVMGSMAAAKAAQEAKAAGDEETFAAKMAESNEIRNQAYAKLHHDMQHFVNEASVEQLTQIKEAIAASAARAQQAGIDAIEVHGDRLVGSLCSAILNQRTDEYGGSFENRVRYALEVVAAIKEAAPQLMVEYKLPVIMENPDGTPRGKGGLQPDEACEFAKLLEGAGIDMIQVAQANHTGNMGDTIPPMGAMPYNWTLPVAERVKALVSVPVATVGRVVSVEAGEKILEDGAADIIAYGRSLMCDPDIALKAATGEPIRECLNCNKGCVDAIQNRKYISCVLNAE…
GCA_900548815.1	d__Bacteria	p__Actinobacteriota	c__Coriobacteriia	o__Coriobacteriales	f__Coriobacteriaceae	g__Collinsella	s__Collinsella sp900548815	Long	MTTPASKLLQPITVGPLELKNRIMFPPLTTGYEERDGSIGERSLAFYERLARGGVSYIVIGDVAPVMTASPTPKLATDAQIPTFKALADAVHKHGAKVALQLFHPEYDVPGVGRMVMGSMAAAKAAQEAKAAGDEETFAAKMAESNEIRNQAYAKLHHDMQHFVNEASVEQLTQIKEAIAASAARAQQAGIDAIEVHGDRLVGSLCSAILNQRTDEYGGSFENRVRYALEVVAAIKEAAPQLMVEYKLPVIMENPDGTPRGKGGLRPDEACEFAKLLEGAGIDMIQVAQANHTGNMGDTIPPMGAMPYNWTLPVAERVKALVSVPVATVGRVVSVEAGEKILEDGAADIIAYGRSLMCDPDIALKAATGEPIRECLNCNKGCVDAIQNRKYISCVLNAE…
GCA_900548935.1	d__Bacteria	p__Actinobacteriota	c__Coriobacteriia	o__Coriobacteriales	f__Coriobacteriaceae	g__Collinsella	s__Collinsella sp900548935	Long	MTAPASKLLQPITVGPLELKNRIMFPPLTTGYEERDGSIGERSLAFYERLARGGVSYIVIGDVAPVMTASPTPKLATDAQIPTFKALADAVHKHGAKVALQLFHPEYDVPGVGRMVMGSMAAAKAAQEAKAAGDEETFAAKMAESNEIRNQAYAKLHHDMQYFVNEASVEQLTQIKEAIAASAARAQQAGIDAIEVHGDRLVGSLCSAILNQRTDEYGGSFENRVRYALEVIAAIKEAAPQPMVEYKLPVIMENPDGTPRGKGGLQPDEACEFAKLLEGAGIDMIQVAQANHTGNMGDTIPPMGAMPYNWTLPVAERVKALVSVPVATVGRVVSVEAGEKILEDGAADIIAYGRSLMCDPDIALKAATGEPIRECLNCNKGCVDAIQNRKYISCVLNAE…
GCA_900549085.1	d__Bacteria	p__Actinobacteriota	c__Coriobacteriia	o__Coriobacteriales	f__Coriobacteriaceae	g__Collinsella	s__Collinsella sp900549085	Long	MTAPASKLLQPITVGPLELKNRIMFPPLTTGYEERDGSIGERSLAFYERLARGGVSYIVIGDVAPVMTASPTPKLATDAQIPTFKALADAVHKHGAKVALQLFHPEYDVPGVGRMVMGSMAAAKAAQEAKAAGDEETFAAKMAESNEIRKQAYAKLHHDMQHFVNEASVEQLTQIKEAIAASAARAQQAGIDAIEVHGDRLVGSLCSAILNKRTDEYGGSFENRVRYALEVVAAIKEAAPQLMVEYKLPVIMENPDGTPRGKGGLQPDEACEFAKLLEGAGIDMIQVAQANHTGNMGDTIPPMGAMPYNWTLPVAERVKALVSVPVATVGRVVSVEAGEKILEDGSADIIAYGRSLMCDPDIALKAATGEPIRECLNCNKGCVDAIQNRKYISCVLNAE…
GCA_900549185.1	d__Bacteria	p__Actinobacteriota	c__Coriobacteriia	o__Coriobacteriales	f__Coriobacteriaceae	g__Collinsella	s__Collinsella sp900549185	Long	MTAPASKLLQPITVGPLELKNRIMFPPLTTGYEERDGSIGERSLAFYERLARGGVSYIVIGDVAPVMTASPTPKLATDAQIPTFKALADVVHKHGAKVALQLFHPEYDVPGVGRMVMGSMAAAKAAQEAKAAGDEETFAAKMAESNEIRNQAYAKLHHDMQHFVNEASVEQLTQIKEAIAASAARAQQAGIDAIEVHGDRLVGSLCSAILNQRTDEYGGSFENRVRYALEVVAAIKEAAPQLMVEYKLPVIMENPDGTPRGKGGLQPDEACEFAKLLEGAGIDMIQVAQANHTGNMGDTIPPMGAMPYNWTLPVAERVKALVSVPVATVGRVVSVEAGEKILEDGAADIIAYGRSLMCDPDIALKAATGEPIRECLNCNKGCVDAIQNRKYISCVLNAE…
GCA_900549195.1	d__Bacteria	p__Actinobacteriota	c__Coriobacteriia	o__Coriobacteriales	f__Coriobacteriaceae	g__Collinsella	s__Collinsella sp900549195	Long	MTTPASKLLQPITVGPLELKNRIMFPPLTTGYEERDGSIGERSLAFYERLARGGGSYIVIGDVAPVMTASPTPKLATDAQIPTFKALADAVHKHGAKVALQLFHPEYDVPGVGRMVMGSMAAAKAAQEAKAAGDEETFAAKMAESNEIRNQAYAKLHHDMQHFVNEASVEQLTQIKEAIAASAARAEQAGIDAIEVHGDRLVGSLCSAILNQRADEYGGSFENRVRYALEVVAAIKEAAPQLMVEYKLPVIMENPDGTPRGKGGLQPDEACEFAKLLEGAGIDMIQVAQANHTGNMGDTIPPMGAMPYNWTLPVAERVKALVSVPVATVGRVVSVEAGEKILEDGAADIIAYGRSLMCDPDIALKAATGEPIRECLNCNKGCVDAIQNRKYISCVLNAE…
GCA_900549215.1	d__Bacteria	p__Actinobacteriota	c__Coriobacteriia	o__Coriobacteriales	f__Coriobacteriaceae	g__Collinsella	s__Collinsella sp900549215	Long	MTTPASKLLQPITVGPLELKNRIMFPPLTTGYEERDGSIGERSLAFYERLARGGVSYIVIGDVAPVMTASPTPKLATDAQIPTFKALADAVHKHGAKVALQLFHPEYDVPGVGRMVMGSMAAAKAAQEAKAAGDEETFAAKMAESNEIRNQAYAKLHHDMQHFVNEASVEQLTQIKEAIAASAARAQQAGIDAIEVHGDRLVGSLCSAILNQRTDEYGGSFENRVRYALEVVAAIKEAAPQLMVEYKLPVIMENPDGTPRGKGGLQPDEACEFAKLLEGAGIDMIQVAQANHTGNMGDTIPPMGAMPYNWTLPVAERVKALVSVPVATVGRVVSVEAGEKILEDGSADIIAYGRSLMCDPDIALKAATGEPIRECLNCNKGCVDAIQNRKYISCVLNAE…
GCA_900549245.1	d__Bacteria	p__Actinobacteriota	c__Coriobacteriia	o__Coriobacteriales	f__Coriobacteriaceae	g__Collinsella	s__Collinsella sp900549245	Long	MTAPASKLLQPITVGPLELKNRIMFPPLTTGYEERDGSIGERSLAFYERLARGGVSYIVIGDVAPVMTASPTPKLATDAQIPTFKALADAVHKHVAKVALQLFHPEYDVPGVGRMVMGSMAAAKAAQEAKAAGDEETFAAKMAESNEIRKQAYAKLHHDMQHFVNEASVEQLTQIKEAIAASAARAQQAGIDAIEVHGDRLVGSLCSAILNKRTDEYGGSFENRVRYALEVVAAIKEAAPQLMVEYKLPVIMENPDGTPRGKGGLLPDEACEFAKLLEGAGIDMIQVAQANHTGNMGDTIPPMGAMPYNWTLPVAERVRALVSVPVATVGRVVSVEAGEKILEDGAADIIADGRSLMCDPDIALKAATGEPIRECLNCNKGCVDAIQNRKYISCVLNAE…
GCA_900549335.1	d__Bacteria	p__Actinobacteriota	c__Coriobacteriia	o__Coriobacteriales	f__Coriobacteriaceae	g__Collinsella	s__Collinsella sp900549335	Long	MTAPASKLLQPIMVGPLELKNRIMFPPLTTGYEERDGSIGERSLAFYERLARGGVSYIVIGDVAPVMTASPTPKLATDAQIPTFKALADAVHKYGAKVALQLFHPEYDVPGVGRMVMGSMAAAKAAQEAKAAGDEETFATKMAESNEIRKQAYAKLHHDMQHFVNEATVEQLTQIKEAIAASAARAQQAGIDAIEVHGDRLVGSLCSAILNKRTDEYGGSFENRVRYALEVVAAIKEAAPGLMVEYKLPVIMENPDGTPRGKGGLQPDEACEFAKLLEGAGIDMIQVAQANHTGNMGDTIPPMGAMPYNWTLPVAERVKALVSVPVATVGRVVSVEAGEKILEDGSADIIAYGRSLMCDPDIALKAATGEPIRECLNCNKGCVDAIQNRKYISCVLNAE…
GCA_900549345.1	d__Bacteria	p__Actinobacteriota	c__Coriobacteriia	o__Coriobacteriales	f__Coriobacteriaceae	g__Collinsella	s__Collinsella sp900549345	Long	MTAPASKLLQPITVGPLELKNRIMFPPLTTGYEERDGSIGERSLAFYERLARGGVSYIVIGDVAPVMTASPTPKLATDAQIPTFKALADAVHKHGAKVALQLFHPEYDVPGVGRMVMGSMAAAKAAQEAKAAGDEETFAAKMAESNEIRKQAYAKLHHDMQHFVNEASVEQLTQIKEAIAASAARAQQAGIDAIEVHGDRLVGSLCSAILNKRTDEYGGSFENRVRYALEVVAAIKEAAPELMVEYKLPVIMENPDGTSRGKGGLLPDEACEFAKLLEGAGIDMIQVAQANHTGNMGDTIPPMGAMPYNWTLPVAERVKALVSVPVATVGRVVSVEAGEKILEDGSADIIAYGRSLMCDPDIALKAATGEPIRECLNCNKGCVDAIQNRKYISCVLNAE…
GCA_900549355.1	d__Bacteria	p__Actinobacteriota	c__Coriobacteriia	o__Coriobacteriales	f__Coriobacteriaceae	g__Collinsella	s__Collinsella sp900549355	Long	MTAPASKLLQPITVGPLELKNRIMFPPLTTGYEERDGSIGERSLAFYERLARGGVSYIVIGDVAPVMTASPTPKLATDAQIPTFKALADAVHKHGAKVALQLFHPEYDVPGVGRMVMGSMAAAKAAQEAKAAGDEETFAAKMAESNEIRNQAYAKLHHDMQHFVNEASVEQLTQIKEAIAASAARAQQAGIDAIEVHGDRLVGSLCSAILNQRTDEYGGSFENRVRYALEVVAAIKEAAPQLMVEYKLPVIMENPDGTPRGKGGLQPDEACEFAKLLEGAGIDMIQVAQANHTGNMGDTIPPMGAMPYNWTLPVAERVKALVSVPVATVGRVVSVEAGEKILEDGAADIIAYGRSLMCDPDIALKAATGEPIRECLNCNKGCVDAIQNRKYISCVLNAE…
GCA_900549535.1	d__Bacteria	p__Actinobacteriota	c__Coriobacteriia	o__Coriobacteriales	f__Coriobacteriaceae	g__Collinsella	s__Collinsella sp900549535	Long	MTAPASKLLQPITVGPLELKNRIMFPPLTTGYEERDGSIGERSLAFYERLARGGVSYIVIGDVAPVMTASPTPKLATDAQIPTFKALADTVHKHGAKVALQLFHPEYDVPGVGRMVMGSMAAAKAAQEAKAAGDEETFAAKMAESNEIRKQAYAKLHHDMQHFVNEASVEQLTQIKEAIAASAARAQQAGIDAIEVHGDRLVGSLCSAILNQRTDEYGGSFENRVRYALEVVAAIKEAAPQLMVEYKLPVIMENPDGTPRGKGGLQPDEACEFAKLLEGAGIDMIQVAQANHTGNMGDTIPPMGAMPYNWTLPVAERVKALVSVPVATVGRVVSVEAGEKILEDGSADIIAYGRSLMCDPDIALKAATGEPIRECLNCNKGCVDAIQNRKYISCVLNAE…
GCA_900549555.1	d__Bacteria	p__Actinobacteriota	c__Coriobacteriia	o__Coriobacteriales	f__Coriobacteriaceae	g__Collinsella	s__Collinsella sp900549555	Long	MTTPASKLLQPITVGPLELKNRIMFPPLTTGYEERDGSIGERSLAFYERLARGGVSYIVIGDVAPVMTASPTPKLATDAQIPTFKALADAVHKHGAKVALQLFHPEYDVPGVGRMVMGSMAAAKAAQEAKAAGDEETFAAKMAESNEIRKQAYAKLHHDMQHFVNEASVEQLTQIKEAIAASAARAQQAGIDAIEVHGDRLVGSLCSAILNKRTDEYGGSFENRVRYALEVVAAIKEAAPQLMVEYKLPVIMENPDGTPRGKGGLQPDEACEFAKLLEGAGIDMIQVAQANHTGNMGDTIPPMGAMPYNWTLPVAERVKALVSVPVATVGRVVSVEAGEKILEDGAADIIAYGRSLMCDPDIALKAATGEPIRECLNCNKGCVDAIQNRKYISCVLNAE…
GCA_900549655.1	d__Bacteria	p__Actinobacteriota	c__Coriobacteriia	o__Coriobacteriales	f__Coriobacteriaceae	g__Collinsella	s__Collinsella sp900549655	Long	MTAPASKLLQPITVGPLELKNRIMFPPLTTGYEERDGSIGERSLAFYERLARGGVSYIVIGDVAPVMTASPTPKLATDAQIPTFKALADAVHKHGAKVALQLFHPEYDVPGVGRMVMGSMAAAKAAQEAKAAGDEETFAAKMAESNEIRNQAYAKLHHDMQHFVNEASVEQLTQIKEAIAASAARAQQAGIDAIEVHGDRLVGSLCSAILNQRTDEYGGSLENRVRYALEVVAAIKEAAPQLMVEYKLPVIMENPDGTPRGKGGLQPDEACEFAKLLEGAGIDMIQVAQANHTGNMGDTIPPMGAMPYNWTLPVAERVKALVSVPVATVGRVVSVEAGEKILEDGAADIIAYGRSLMCDPDIALKAATGEPIRECLNCNKGCVDAIQNRKYISCVLNAE…
GCA_900549715.1	d__Bacteria	p__Actinobacteriota	c__Coriobacteriia	o__Coriobacteriales	f__Coriobacteriaceae	g__Collinsella	s__Collinsella sp900549715	Long	MTAPASKLLQPITVGPLELKNRIMFPPLTTGYEERDGSIGERSLAFYERLARGGVSYIVIGDVAPVMTASPTPKLATDAQIPTFKALADAVHKHGAKIALQLFHPEYDVPGVGRMVMGSMAAAKAAQEAKAAGDEETFAAKMAESNEIRKQAYAKLHHDMQHFVNEATVEQLTQIKEAIAASAARAQQAGIDAIEVHGDRLVGSLCSAILNQRTDEYGGSFENRVRYALEVVAAIKEAAPQLMVEYKLPVIMENPDGTPRGKGGLLPDEACEFAKLLEGAGIDMIQVAQANHTGNMGDTIPPMGAMPYNWTLPVAERVKALVSVPVATVGRVVSVEAGEKILEDGAADIIAYGRSLMCDPDIALKAATGEPIRECLNCNKGCVDAIQNRKYISCVLNAE…
GCA_900549915.1	d__Bacteria	p__Firmicutes	c__Bacilli	o__RFN20	f__CAG-288	g__Enterosoma	s__Enterosoma sp900549915	Long	MKITEPIKVGKITLKNRIMFPPLTTGYEERDGSIGEHSRAFYTRLAKGGVGYIVIGDVVPVNTVSPTPKLFCDEQIGSFKALADSVHAYGAKLGLQLFHPEYDTEAIINFIKQGKRNEAFAKLHHDRLHFTDEVTPEKLASILEHIKACAHRAYEAGVDVIEVHGDRVVGSLCSTILNHRTDEYGGSFENRTRFALEFVKAIKEGAPDITIDYKLPIVTKRKDGTYQGKGGLVLEEAVKLAKLLEENGVDRIHVAQANHTGNRNDTIPARGTRAYGFRVEEAKAIKAAVSIPVSIVGRICTVKAAESLIEQNVCDIVAFGRNHLTDPDIANKIADGKDYLIRQCINCNKGCTDRIQKAQFLSCVLNAESGYEATRSITKAVNPRTVAVVGGGIAGLEAA…
GCA_900550195.1	d__Bacteria	p__Actinobacteriota	c__Coriobacteriia	o__Coriobacteriales	f__Coriobacteriaceae	g__Collinsella	s__Collinsella sp900550195	Long	MTAPASKLLQPITVGPLELKNRIMFPPLTTGYEERDGSIGERSLAFYERLARGGVSYIVIGDVAPVMTASPTPKLATDAQIPTFKALADAVHKHGAKVALQLFHPEYDVPGVGRMVMGSMAAAKVAQEAKAAGDEETFAAKMAESNEIRNQAYAKLHHDMQHFVNEASVEQLTQIKEAIAASAARAQQAGIDAIEVHGDRLVGSLCSAILNQRTDEYGGSFQNRVRYALEVVAAIKEAAPQLMVEYKLPVIMENPDGTPRGKGGLQPDEACEFAKLLEGAGIDMIQVAQANHTGNMGDTIPPMGAMPYNWTLPVAERVKALVSVPVATVGRVVSVEAGEKILEDGSADIIAYGRSLMCDPDIALKAATGEPIRECLNCNKGCVDAIQNRKYISCVLNAE…
GCA_900550355.1	d__Bacteria	p__Actinobacteriota	c__Coriobacteriia	o__Coriobacteriales	f__Coriobacteriaceae	g__Collinsella	s__Collinsella sp900550355	Long	MTAPASKLLQPITVGPLELKNRIMFPPLTTGYEERDGSIGERSLAFYERLARGGVSYIVIGDVAPVMTASPTPKLATDAQIPTFKALADAVHKHGAKVALQLFHPEYDVPGVGRMVMGSMAAAKAAQEAKAAGDEETFAAKMAESNEIRNQAYAKLHHDMQHFVNEASVEQLTQIKEAIAASAARAQQAGIDAIEVHGDRLVGSLCSAILNQRTDEYGRAFENRVRYALEVVAAIKEAAPQLMVEYKLPVIMENPDGTPRGKGGLQPDEACEFAKLLEGAGIDMIQVAQANHTGNMGDTIPPMGAMPYNWTLPVAERVKALVSVPVATVGRVVSVEAGEKILEDGSADIIAYGRSLMCDPDIALKAATGEPIRECLNCNKGCVDAIQNRKYISCVLNAE…
GCA_900550415.1	d__Bacteria	p__Actinobacteriota	c__Coriobacteriia	o__Coriobacteriales	f__Coriobacteriaceae	g__Collinsella	s__Collinsella sp900550415	Long	MTAPATKLLQPITVGPLELKNRIMFPPLTTGYEERDGSIGERSLAFYERLARGGVSYIVIGDVAPVMTASPTPKLATDAQIPTFKALADTVHKHGAKVALQLFHPEYDVPGVGRMVMGSMAAAKAAQEAKAAGDEETFAAKMAESNEIRKQAYAKLHHDMQHFVNEASVEQLTQIKEAIAASAARAQQAGIDAIEVHGDRLVGSLCSAILNQRTDEYGGSFENRVRYALEVVAAIKEAAPQLMVEYKLPVIMENPDGTPRGKGGLQPDEACEFAKLLEGAGIDMIQVAQANHTGNMGDTIPPMGAMPYNWTLPVAERVKALVSVPVATVGRVVSVEAGEKILEDGSADIVAYGRSLMCDPDIALKAATGEPIRECLNCNKGCVDAIQNRQYISCVLNAE…
GCA_900550595.1	d__Bacteria	p__Actinobacteriota	c__Coriobacteriia	o__Coriobacteriales	f__Coriobacteriaceae	g__Collinsella	s__Collinsella sp900550595	Long	MTAPASKLLQPITVGPLELKNRIMFPPLTTGYEERDGSIGERSLAFYERLARGGVSYIVIGDVAPVMTASPTPKLATDAQIPTFKALADAVHKHGAKVALQLFHPEYDVPGVGRMVMGSMAAAKAAQEAKAAGDEETFAAKMAESNEIRKQAYAKLHHDMQHFVNEASVEQLTQIKEAIAASAARAQQAGIDAIEVHGDRLVGSLCSAILNKRTDEYGGSFENRVRYALEVVAAIKEAAPQLMVEYKLPVIMENPDGTPRGKGGLQPDEACEFAKLLEGAGIDMIQVAQANHTGNMGDTIPPMGAMPYNWTLPVAERVKALVSVPVATVGRVVSVEAGEKILEDGSADIVAYGRSLMCDPDIALKAATGEPIRECLNCNKGCVDAIQNRKYISCVLNAE…
GCA_900550785.1	d__Bacteria	p__Actinobacteriota	c__Coriobacteriia	o__Coriobacteriales	f__Coriobacteriaceae	g__Collinsella	s__Collinsella sp900550785	Long	MTAPASKLLQPITVGSLELKNRIMFPPLTTGYEERDGSIGERSLAFYERLARGGVSYIVIGDVAPVMTASPTPKLATDAQIPTFKALADAVHKHGAKVALQLFHPEYDVPGVGRMVMGSMATAKAAQEAKAAGDEETFAAKMAESNEIRNQAYAKLHHDMQHFVNEASVEQLTQIKEAIAASAARAQQAGIDAIEVHGDRLVGSLCSAILNQRTDEYGGSFENRVRYALEVVAAIKEAAPQLMVEYKLPVIMENPDGTPRGKGGLQPDEACEFAKLLEGAGIDMIQVAQANHTGNMGDTIPPMGAMPYNWTLPVAERVKALVSVPVATVGRVVSVEAGEKILEDGAADIIAYGRSLMCDPDIALKAATGEPIRECLNCNKGCVDAIQNRKYISCVLNAE…
GCA_900550815.1	d__Bacteria	p__Actinobacteriota	c__Coriobacteriia	o__Coriobacteriales	f__Coriobacteriaceae	g__Collinsella	s__Collinsella sp900550815	Long	MTTPASKLLQPITVGPLELKNRIMFPPLTTGYEERDGSIGERSLAFYERLARGGVSYIVIGDVAPVMTASPTPKLATDAQIPTFKALADAVHKHGAKVALQLFHPEYDVPGVGRMVMGSMAAAKAAQEAKAAGDEETFAAKMAESNEIRNQAYAKLHHDMQHFVNEASVEQLTQIKEAIAASAARAQQAGIDAIEVHGDRLVGSLCSAILNQRTDEYGGSFENRVRYALEVVAAIKEAAPQLMVEYKLPVIMENPDGTPRGKGGLQPDEACEFAKLLEGAGIDMIQVAQANHTGNMGDTIPPMGAMPYNWTLPVAERVKALVSVPVATVGRVVSVEAGEKILEDGAADIIAYGRSLMCDPDIALKAATGEPIRECLNCNKGCVDAIQNRKYISCVLNAE…
GCA_900550825.1	d__Bacteria	p__Actinobacteriota	c__Coriobacteriia	o__Coriobacteriales	f__Coriobacteriaceae	g__Collinsella	s__Collinsella sp900550825	Long	MTTPASKLLQPITVGPLELKNRIMFPPLTTGYEERDGSIGERSLAFYERLARGGVSYIVIGDVAPVMTASPTPKLATDAQIPTFKALADAVHKHGAKVALQLFHPEYDVPGVGRMVMGSMAAAKAAQEAKAAGDEETFAAKMAESNEIRNQAYAKLHHDMQHFVNEASVEQLTQIKEAIAASAARAQQAGIDAIEVHGDRLVGSLCSAILNQRTDEYGGSFENRVRYALEVVAAIKEAAPQLMVEYKLPVIMENPDGTPRGKGGLQPDEACEFAKLLEGTGIDMIQVAQANHTGNMGDTIPPMGAMPYNWTLPVAERVKALVSVPVATVGRVVSVEAGEKILEDGAADIIAYGRSLMCDPDIALKAATGEPIRECLNCNKGCVDAIQNRKYISCVLNAE…
GCA_900550835.1	d__Bacteria	p__Actinobacteriota	c__Coriobacteriia	o__Coriobacteriales	f__Coriobacteriaceae	g__Collinsella	s__Collinsella sp900550835	Long	MTAPASKLLQPITVGPLELKNRIMFPPLTTGYEERDGSIGERSLAFYERLARGGVSYIVIGDVAPVMTASPTPKLATDAQIPTFKALADAVHKHGAKVALQLFHPEYDVPGVGRMVMGSMAAAKAAQEAKAAGDEETFAAKMAESNEIRKQAYAKLHHDMQHFVNEASVEQLTQIKEAIAASAARAQQAGIDAIEVHGDRLVGSLCSAILNKRTDEYGGSFENRVRYAAIKEAAPQLMVEYKLPVIMENPDGTPRGKGGLQPDEACEFAKLLEGAGIDMIQVAQANHTGNMGDTIPPMGAMPYNWTLPVAERVKALVSVPVATVGRVVSVEAGEKILEDGAADIIAYGRSLMCDPDIALKAATGEPIRECLNCNKGCVDAIQNRKYISCVLNAENGDEA…
GCA_900550935.1	d__Bacteria	p__Firmicutes_A	c__Clostridia	o__Lachnospirales	f__Lachnospiraceae	g__Roseburia	s__Roseburia sp900550935	Long	MKLLEPIKVGNITFKNRIMFPPLTTGYEEKDGSIGEQSFRFYERLAKGGVGYIVIGDVAPLSTFSPTPKLYSPKQAEGFKRLADACHVHGAKLGIQLFHPDYNVAALNDLFHQGKMQEARAKLHHDMQHFVNEVTAEELDEIIKHMENCAVLAHEAGVDCIEVHGDRLVGSLCSPILNHRTDEYGGDLSNRTRFALTLVKRLKTVVPDMVIDYKLPIVTPLGENGLRGKGGLPFDEACIFAKELEAAGVDTLHVAQANHTGNMGDTIPAMGTQPYGFMVSYSKKIKELVSIPVSVVGRIVTPEAAEAVITNGSADIIALGRSLLADPDFANKCAAGHCCNVRTCMMCNKGCTDNIQNRAFLSCVLNAENGYEASRQITPAASSKRVAVIGAGIAGLEAA…
GCA_900551015.1	d__Bacteria	p__Actinobacteriota	c__Coriobacteriia	o__Coriobacteriales	f__Coriobacteriaceae	g__Collinsella	s__Collinsella sp900551015	Long	MTAPASKLLQPITVGPLELKNRIMFPPLTTGYEERDGSIGERSLAFYERLARGGVSYIVIGDVAPVMTASPTPKLATDAQIPTFKALADAVHKHGAKVALQLFHPEYDVPGVGRMVMGSMAAAKAAQEAKAAGDEETFAAKMAESNEIRKQAYAKLHHDMQHFVNEASVEQLTQIKEAIAASAARAQQAGIDAIEVHGDRLVGSLCSAILNQRTDEYGGSFENRVRYALEVVASIKEAAPQLMVEYKLPVIMENPDGTPRGKGGLQPDEACEFAKLLEGAGIDMIQVAQANHTGNMGDTIPPMGAMPYNWTLPVAERVKALVSVPVATVGRVVSVEAGEKILEDGAADIIAYGRSLMCDPDIALKAATGEPIRECLNCNKGCVDAIQNRKYISCVLNAE…
GCA_900551185.1	d__Bacteria	p__Actinobacteriota	c__Coriobacteriia	o__Coriobacteriales	f__Coriobacteriaceae	g__Collinsella	s__Collinsella sp900551185	Long	MTTPASKLLQPITVGPLELKNRIMFPPLTTGYEERDGSIGERSLAFYERLARGGVSYIVIGDVAPVMTASPTPKLATDAQIPTFKALADAVHKHGAKVALQLFHPEYDVPGVGRMVMGSMAAAKAAQEAKAAGDEETFAAKMAESNEIRNQAYAKLHHDMQHFVNEASVEQLTQIKEAIAASAARAQQAGIDAIEVHGDRLVGSLCSAILNQRTDEYGGSFENRVRYALEVVAAIKEAAPQLMVEYKLPVIMENPDGTPRGKGGLQPDEACEFAKLLEGAGIDMIQVAQANHTGNMGDTIPPMGAMPYNWTLPVAERVKALVSVPVATVGRVVSVEAGEKILEDGAADIIAYGRSLMCDPDIALKAATGEPIRECLNCNKGCVDAIQNRKYISCVLNAE…
GCA_900551195.1	d__Bacteria	p__Actinobacteriota	c__Coriobacteriia	o__Coriobacteriales	f__Coriobacteriaceae	g__Collinsella	s__Collinsella sp900551195	Long	MTAPASKLLQPITVGPLELKNRIMFPPLTTGYEERDGSIGERSLAFYERLARGGVSYIVIGDVAPVMTASPTPKLATDAQIPTFKALADAVHKHGAKIALQLFHPEYDVPGVGRMVMGSMAAAKAAQEAKAAGDEETFAAKMAESNEIRKQAYAKLHHDMQHFVNEASVEQLTQIKEAIAASAARAQQAGIDAIEVHGDRLVGSLCSAILNQRTDEYGGSFENRVRYALEVVAAIKEAAPELMVEYKLPVIMENPDGTPRGKGGLQPDEACEFAKLLEGAGIDMIQVAQANHTGNMGDTIPPMGAMPYNWTLPVAERVKALVSVPVATVGRVVSVEAGEKILEDGAADIIAYGRSLMCDPDIALKAATGEPIRECLNCNKGCVDAIQNRKYISCVLNAE…
GCA_900551205.1	d__Bacteria	p__Actinobacteriota	c__Coriobacteriia	o__Coriobacteriales	f__Coriobacteriaceae	g__Collinsella	s__Collinsella sp900551205	Long	MTAPASKLLQPITVGPLELKNRIMFPPLTTGYEERDGSIGERSLAFYERLARGGVSYIVIGDVAPVMTASPTPKLATDAQIPTFKALADTVHKHGAKVALQLFHPEYDVPGVGRMVMGSMAAAKAAQEAKAAGDEETFAAKMAESNEIRNQAYAKLHHDMQHFVNEATVEQLTQIKEAIAASAARAQQAGIDAIEVHGDRLVGSLCSAILNKRTDEYGGSFENRVRYALEVVAAIKEAAPELMVEYKLPVIMENPDGTSRGKGGLLPDEACEFAKLLEGAGIDMIQVAQANHTGNMGDTIPPMGAMPYNWTLPVAERVKALVSVPVATVGRVVSVEAGEKILEDGSADIIAYGRSLMCDPDIALKAATGEPIRECLNCNKGCVDAIQNRKYISCVLNAE…
GCA_900551305.1	d__Bacteria	p__Actinobacteriota	c__Coriobacteriia	o__Coriobacteriales	f__Coriobacteriaceae	g__Collinsella	s__Collinsella sp900551305	Long	MTAPASKLLQPITVGPLELKNRIMFPPLTTGYEERDGSIGERSLAFYERLARGGVSYIVIGDVAPVMTASPTPKLATDAQIPTFKALADTVHKHGAKVALQLFHPEYDVPGVGRMVMGSMAAAKAAQEAKAAGDEETFAAKMAESNEIRNQAYAKLHHDMQHFVNEASVEQLTQIKEAIAASAARAQQAGIDAIEVHGDRLVGSLCSAILNQRTDEYGGSFENRVRYALEVVAAIKEAAPQLMVEYKLPVIMENPDGTPRGKGGLQPDEACEFAKLLEGAGIDMIQVAQANHTGNMGDTIPPMGAMPYNWTLPVAERVKALVSVPVATVGRVVSVEAGEKILEDGAADIIAYGRSLMCDPDIALKAATGEPIRECLNCNKGCVDAIQNRKYISCVLNAE…
GCA_900551365.1	d__Bacteria	p__Actinobacteriota	c__Coriobacteriia	o__Coriobacteriales	f__Coriobacteriaceae	g__Collinsella	s__Collinsella sp900551365	Long	MTTPASKLLQPITVGPLELKNRIMFPPLTTGYEERDGSIGERSLAFYERLARGGVSYIVIGDVAPVMTASPTPKLATDAQIPTFKALADAVHKHGAKVALQLFHPEYDVPGVGRMVMGSMAAAKAAQEAKAAGDEETFAAKMAESNEIRNQAYAKLHHDMQHFVNEASVEQLTQIKEAIAASAARAQQAGIDAIEVHGDRLVGSLCSAILNQRTDEYGGSFENRVRYALEVVAAIKEAAPQLMVEYKLPVIMENPDGTPRGKGGLQPDEACEFAKLLEGAGIDMIQVAQANHTGNMGDTIPPMGAMPYNWTLPVAERVKALVSVPVATVGRVVSVEAGEKILEDGAADIIAYGRSLMCDPDIALKAATGEPIRECLNCNKGCVDAIQNRKYISCVLNAE…
GCA_900551555.1	d__Bacteria	p__Actinobacteriota	c__Coriobacteriia	o__Coriobacteriales	f__Coriobacteriaceae	g__Collinsella	s__Collinsella sp900551555	Long	MTAPASKLLQPITVGPLELKNRIMFPPLTTGYEERDGSIGERSLAFYERLARGGVSYIVIGDVAPVMTASPTPKLATDTQIPTFKALADVVHKHGAKVALQLFHPEYDVPGVGRMVMGSMAAAKAAQEAKAAGDEETFAAKMAESNEIRNQAYAKLHHDMQHFVNEASVEQLTQIKEAIAASAARAQQAGIDAIEVHGDRLVGSLCSAILNQRTDEYGGSFENRVRYALEVVAAIKEAAPQLMVEYKLPVIMENPDGTPRGKGGLQPDEACEFAKLLEGAGIDMIQVAQANHTGNMGDTIPPMGAMPYNWTLPVAERVKALVSVPVATVGRVVSVEAGEKILEDGAADIIAYGRSLMCDPDIALKAATGEPIRECLNCNKGCVDAIQNRKYISCVLNAE…
GCA_900551605.1	d__Bacteria	p__Actinobacteriota	c__Coriobacteriia	o__Coriobacteriales	f__Coriobacteriaceae	g__Collinsella	s__Collinsella sp900551605	Long	MTAPASKLLQPITVGPLELKNRIMFPPLTTGYEERDGSIGERSLAFYERLARGGVSYIVIGDVAPVMTASPTPKLATDAQIPTFKALADAVHKHGAKVALQLFHPEYDVPGVGRMVMGSMAAAKAAQEAKAAGDEETFAAKMAESNEIRNQAYAKLHHDMQHFVNEASVEQLTQIKEAIAASAARAQQAGIDAIEVHGDRLVGSLCSAILNQRTDEYGGSFENRVRYALEVVAAIKEAAPQLMVEYKLPVIMENPDGTPRGKGGLQPDEACEFAKLLEGAGIDMIQVAQANHTGNMGDTIPPMGAMPYNWTLPVAERVKALVSVPVATVGRVVSVEAGEKILEDGSADIIAYGRSLMCDPDIALKAATGEPIRECLNCNKGCVDAIQNRKYISCVLNAE…
GCA_900551625.1	d__Bacteria	p__Actinobacteriota	c__Coriobacteriia	o__Coriobacteriales	f__Coriobacteriaceae	g__Collinsella	s__Collinsella sp900551625	Long	MTAPASKLLQPITVGPLELKNRIMFPPLTTGYEERDGSIGERSLAFYERLARGGVSYIVIGDVAPVMTASPTPKLATDAQIPTFKALADAVHKHGAKVALQLFHPEYDVPGVGRMVMGSMAAAKAAQEAKAAGDEETFAAKMAESNEIRKQAYAKLHHDMQHFVNEASVEQLTQIKEAIAASAARAQQAGIDAIEVHGDRLVGSLCSAILNKRTDEYGGSFENRVRYALEVVAAIKEAAPQLMVEYKLPVIMENPDGTPRGKGGLQPDEACEFAKLLESAGIDMIQVAQANHTGNMGDTIPPMGAMPYNWTLPVAERVKALVSVPVATVGRVVSVEAGEKILEDGSADIVAYGRSLMCDPDIALKAATGEPIRECLNCNKGCVDAIQNRKYISCVLNAE…
GCA_900551655.1	d__Bacteria	p__Actinobacteriota	c__Coriobacteriia	o__Coriobacteriales	f__Coriobacteriaceae	g__Collinsella	s__Collinsella sp900551655	Long	MTTPASKLLQPITVGPLELKNRIMFPPLTTGYEERDGSIGERSLAFYERLARGGVSYIVIGDVAPVMTASPTPKLATDAQIPTFKALADAVHKHGAKVALQLFHPEYDVPGVGRMVMGSMAAAKAAQEAKAAGDEETFAAKMAESNEIRKQAYAKLHHDMQHFVNEASVEQLTQIKEAIAASAARAQQAGIDAIEVHGDRLVGSLCSAILNQRTDEYGGSFENRVRYALEVVAAIKEAAPQLMVEYKLPVIMENPDGTPRGKGGLQPDEACEFAKLLEGAGIDMIQVAQANHTGNMGDTIPPMGAMPYNWTLPVAERVKALVSVPVATVGRVVSVEAGEKILEDGAADIIAYGRSLMCDPDIALKAATGEPIRECLNCNKGCVDAIQNRKYISCVLNAE…
GCA_900551665.1	d__Bacteria	p__Actinobacteriota	c__Coriobacteriia	o__Coriobacteriales	f__Coriobacteriaceae	g__Collinsella	s__Collinsella sp900551665	Long	MTKPDMRILDPITIGGVEFKNRIMFPPLTTGYEERDGSIGERSRGFYTRIAQGGASYIVLGDVAPIASFSPTPKLYCDEQIDSFKKLADAVHEYGCKLGVQIFHPEYDCDAINELFQQGKMAEVRERLHHDMMHFTDEVSEEGLFKIIDKMCDCARRAEKAGVDVIQVHGDRLTGCLCSTRMNHRTDKFGGSLENRTRFALMLVRALREAVPNMIIDYKFPIVTPERGKGGIDLCDAPQFAQWLEEAGVDMLHVAQANHTGNMADTIPPMGVQPYGFFVDITGQIKDAVNIPVSAVGRIIDPKMAERIVVSGKADMVGIGRGFLADEDWVRKVEEGRADQIIRCLSCNKGCTDAIQRREGLSCVLNPENGYETVRRIAPAREAKRVAVIGGGIAGLMAA…
GCA_900551815.1	d__Bacteria	p__Actinobacteriota	c__Coriobacteriia	o__Coriobacteriales	f__Coriobacteriaceae	g__Collinsella	s__Collinsella sp900551815	Long	MTAPASKLLQPITVGPLELKNRIMFPPLTTGYEERDGSIGERSLAFYERLARGGVSYIVIGDVAPVMTASPTPKLATDAQIPTFKALADTVHKHGAKVALQLFHPEYDVPGVGRMVMGSMVAAKAAQEAKAAGDEETFAAKMAESNEIRNQAYAKLHHDMQHFVNEASVEQLTQIKEAIAASAARAQQAGIDAIEVHGDRLVGSLCSAILNQRTDEYGGSFENRVRYALEVVAAIKEAAPQLMVEYKLPVIMENPDGTPRGKGGLQPDEACEFAKLLEGAGIDMIQVAQANHTGNMGDTIPPMGAMPYNWTLPVAERVKALVSVPVATVGRVVSVEAGEKILEDGAADIVAYGRSLMCDPDIALKAATGEPIRECLNCNKGCVDAIQNRKYISCVLNAE…
GCA_900552145.1	d__Bacteria	p__Actinobacteriota	c__Coriobacteriia	o__Coriobacteriales	f__Coriobacteriaceae	g__Collinsella	s__Collinsella sp900552145	Long	MTAPASKLLQPITVGPLELKNRIMFPPLTTGYEERDGSIGERSLAFYERLARGGVSYIVIGDVAPVMTASPTPKLATDAQIPTFKALADAVHKHGAKVALQLFHPEYDVPGVGRMVMGSMAAAKAAQEAKAAGDEETFAAKMAESNEIRNQAYAKLHHDMQHFVNEASVEQLTQIKEAIAASAARAQQAGIDAIEVHGDRLVGSLCSAILNQRTDEYGGSFENRVRYALEVVAAIKEAAPQLMVEYKLPVIMENPDGTPRGKGGLQPDEACEFAKLLEGAGIDMIQVAQANHTGNMGDTIPPMGAMPYNWTLPVAERVKALVSVPVATVGRVVSVEAGEKILEDGAADIIAYGRSLMCDPDIALKAATGEPIRECLNCNKGCVDAIQNRKYISCVLNAE…
GCA_900552155.1	d__Bacteria	p__Actinobacteriota	c__Coriobacteriia	o__Coriobacteriales	f__Coriobacteriaceae	g__Collinsella	s__Collinsella sp900552155	Long	MTTPASKLLQPITVGPLELKNRIMFPPLTTGYEERDGSIGERSLAFYERLARGGVSYIVIGDVAPVMTASPTPKLATDAQIPTFKALADAVHKHGAKVALQLFHPEYDVPGVGRMVMGSMAAAKAAQEAKAAGDEETFAAKMAESNEIRNQAYAKLHHDMQHFVNEASVEQFTQIKEAIAASAARAQQAGIDAIEVHGDRLVGSLCSAILNQRTDEYGGSFENRVRYALEVVAAIKEAAPQLMVEYKLPVIMENPDGTPRGKGGLQPDEACEFAKLLEGAGIDMIQVAQANHTGNMGDTIPPMGAMPYNWTLPVAERVKALVSVPVATVGRVVSVEAGEKILEDGAADIIAYGRSLMCDPDIALKAATGEPIRECLNCNKGCVDAIQNRKYISCVLNAE…
GCA_900552185.1	d__Bacteria	p__Actinobacteriota	c__Coriobacteriia	o__Coriobacteriales	f__Coriobacteriaceae	g__Collinsella	s__Collinsella sp900552185	Long	MTTPASKLLQPITVGPLELKNRIMFPPLTTGYEERDGSIGERSLAFYERLARGGVSYIVIGDVAPVMTASPTPKLATDAQIPTFKALADAVHKHGAKVALQLFHPEYDVPGVGRMVMGSMAAAKAAQEAKAAGDEEAFAAKMAESNEIRNQAYAKLHHDMQHFVNEASVDQLTQIKEAIAASAARAQQAGIDAIEVHGDRLVGSLCSAILNQRTDEYGGSFENRVRYALEVVAAIKEAAPQLMVEYKLPVIMENPDGTPRGKGGLQPDEACEFAKLLEGAGIDMIQVAQANHTGNMGDTIPPMGAMPYNWTLPVAERVKALVSVPVATVGRVVSVEAGEKILEDGAADIIAYGRSLMCDPDIALKAATGEPIRECLNCNKGCVDAIQNRKYISCVLNAE…
GCA_900552295.1	d__Bacteria	p__Actinobacteriota	c__Coriobacteriia	o__Coriobacteriales	f__Coriobacteriaceae	g__Collinsella	s__Collinsella sp900552295	Long	MTAPASKLLQPITVGPLELKNRIMFPPLTTGYEERDGSIGERSLAFYERLARGGVSYIVIGDVAPVMTASPTPKLATDAQIPTFKALADAVHKHGAKVALQLFHPEYDVPGVGRMVMGSMAAAKAAQEAKAAGDEETFAAKMAESNEIRNQAYAKLHHDMQHFVNEASVEQLTQIKEAIAASAARAQQAGIDAIEVHGDRLVGSLCSAILNQRTDEYGGSFENRVRYALEVVAAIKEAAPQLMVEYKLPVIMENPDGTPRGKGGLQPDEACEFAKLLEGAGIDMIQVAQANHTGNMGDTIPPMGAMPYNWTLPVAERVKALVSVPVATVGRVVSVEAGEKILEDGAADIVAYGRSLMCDPDIALKAATGEPIRECLNCNKGCVDAIQNRKYISCVLNAE…
GCA_900552345.1	d__Bacteria	p__Actinobacteriota	c__Coriobacteriia	o__Coriobacteriales	f__Coriobacteriaceae	g__Collinsella	s__Collinsella sp900552345	Long	MTAPASKLLQPITVGPLELKNRIMFPPLTTGYEERDGSIGERSLAFYERLARGGVSYIVIGDVAPVMTASPTPKLATDAQIPTFKALADAVHKHSAKVALQLFHPEYDVPGVGRMVMGSMAAAKAAQEAKAAGDEETFAAKMAESNEIRNQAYAKLHHDMQHFVNEASVEQLTQIKEAIAASAARAQQAGIDAIEVHGDRLVGSLCSAILNQRTDEYGGSFENRVRYALEVVAAIKEAAPQLMVEYKLPVIMENPDGTPRGKGGLQPDEACEFAKLLEGAGIDMIQVAQANHTGNMGDTIPPMGAMPYNWTLPVAERVKALVSVPVATVGRVISVEAGEKILEDGAADIIAYGRSLMCDPDIALKAATGEPIRECLNCNKGCVDAIQNRKYISCVLNAE…
GCA_900552395.1	d__Bacteria	p__Actinobacteriota	c__Coriobacteriia	o__Coriobacteriales	f__Coriobacteriaceae	g__Collinsella	s__Collinsella sp900552395	Long	MTTPASKLLQPITVGPLELKNRIMFPPLTTGYEERDGSIGERSLAFYERLARGGVSYIVIGAPVMTASPTPKLATDAQIPTFKALADAVHKHGAKVALQLFHPEYDVPGVGRMVMGSMAAAKAAQEAKAAGDEETFAAKMAESNEIRKQAYAKLHHDMQHFVNEATVEQLTQIKEAIAASAARAQQAGIDAIEVHGDRLVGSLCSAILNKRTDEYGGSFENRVRYALEVVAAIKEAAPELMVEYKLPVIMENPDGTPRGKGGLQPDEACEFAKLLEGAGIDMIQVAQANHTGNMGDTIPPMGAMPYNWTLPVAERVKALVSVPVATVGRVVSVEAGEKILEDGSADIVAYGRSLMCDPDIALKAATGEPIRECLNCNKGCVDAIQNRQYISCVLNAENG…
GCA_900552425.1	d__Bacteria	p__Actinobacteriota	c__Coriobacteriia	o__Coriobacteriales	f__Coriobacteriaceae	g__Collinsella	s__Collinsella sp900552425	Long	MPGVGRMVMGSMAAAKAAQEAKAAGDEETFAAKMAESNEIRKQAYAKLHHDMQHFVNEASVEQLTQIKEAIAASAARAQQAGIDAIEVHGDRLVGSLCSAILNQRTDEYGGSFENRVRYALEVVAAIKEAAPQLMVEYKLPVIMENPDGTPRGKGGLQPDEACEFAKLLEGAGIDMIQVAQANHTGNMGDTIPPMGAMPYNWTLPVAERVKALVSVPVATVGRVVSVEAGEKILEDGAADIIAYGRSLMCDPDIALKAATGEPIRECLNCNKGCVDAIQNRKYISCVLNAENGDEATIAIKPGEGDKKVAVVGGGIAGLEAARVAAKRGYDVTVYEASDHLGGQIVLAAAPPRKDEIMRSVEYYEKILPGLGVKVELNHAATAEDLNAADAAIVAVGAH…
GCA_900552705.1	d__Bacteria	p__Actinobacteriota	c__Coriobacteriia	o__Coriobacteriales	f__Coriobacteriaceae	g__Collinsella	s__Collinsella sp900552705	Long	MTTPASKLLQPITVGPLELKNRIMFPPLTTGYEERDGSIGERSLAFYERLARGGVSYIVIGDVAPVMTASPTPKLATDAQIPTFKALADAVHKHGAKIALQLFHPEYDVPGVGRMVMGSMAAAKAAQEAKAAGDEETFAAKMAESNEIRNQAYAKLHHDMQHFVNEASVEQLTQIKEAIAASAARAQQADIDAIEVHGDRLVGSLCSAILNQRTDEYGGSFENRVRYALEVVAAIKEAAPQLMVEYKLPVIMENPDGTPRGKGGLLPDEACEFAKLLEGAGIDMIQVAQANHTGNMGDTIPPMGAMPYNWTLPVAERVKALVSVPVATVGRVVSVEAGEKILEDGSADIVAYGRSLMCDPDIALKAATGEPIRECLNCNKGCVDAIQNRQYISCVLNAE…
GCA_900552735.1	d__Bacteria	p__Actinobacteriota	c__Coriobacteriia	o__Coriobacteriales	f__Coriobacteriaceae	g__Collinsella	s__Collinsella sp900552735	Long	MTAPASKLLQPITVGPLELKNRIMFPPLTTGYEERDGSIGERSLAFYERLARGGVSYIVIGDVAPVMTASPTPKLATDAQIPTFKALADTVHKHGAKVALQLFHPEYDVPGVGRMVMGSMVAAKAAQEAKAAGDEEAFAAKMAESNEIRKQAYAKLHHDMQHFVNEASVEQLTQIKEAIAASAARAQQAGIDAIEVHGDRLVGSLCSAILNKRTDEYGGSFENRVRYALEVVAAIKEAAPQLMVEYKLPVIMENPDGTPRGKGGLQPDEACEFAKLLEGAGIDMIQVAQANHTGNMGDTIPPMGAMPYNWTLPVAERVKALVSVPVATVGRVVSVKAGEKILEDGSADIVAYGRSLMCDPDIALKAATGEPIRECLNCNKGCVDAIQNRKYISCVLNAE…
GCA_900552755.1	d__Bacteria	p__Actinobacteriota	c__Coriobacteriia	o__Coriobacteriales	f__Coriobacteriaceae	g__Collinsella	s__Collinsella sp900552755	Long	MTTPASKLLQPITVGPLELKNRIMFPPLTTGYEERDGSIGERSLAFYERLARGGVSYIVIGDVAPVMTASPTPKLATDAQIPTFKALADAVHKHGAKVALQLFHPEYDVPGVGRMVMGSMAAAKAAQEAKAAGDEETFAAKMAESNEIRNQAYAKLHHDMQHFVNEASVEQLAQIKEAIAASAARAQQAGIDAIEVHGDRLVGSLCSAILNQRTDEYGGSFENRVRYALEVVAAIKEAAPQLMVEYKLPVIMENPDGTPRGKGGLQPDEACEFAKLLEGTGIDMIQVAQANHTGNMGDTIPPMGAMPYNWTLPVAERVKALVSVPVATVGRVVSVEAGEKILEDGAADIIAYGRSLMCDPDIALKAATGEPIRECLNCNKGCVDAIQNRKYISCVLNAE…
GCA_900552875.1	d__Bacteria	p__Actinobacteriota	c__Coriobacteriia	o__Coriobacteriales	f__Coriobacteriaceae	g__Collinsella	s__Collinsella sp900552875	Long	MTAPASKLLQPITVGPLELKNRIMFPPLTTGYEERDGSIGERSLAFYERLARGGVSYIVIGDVAPVMTASPTPKLATDAQIPTFKALADAVHKHGAKVALQLFHPEYDVPGVGRMVMGSMAAAKAAQEAKAAGDEETFAAKMAESNEIRNQAYAKLHHDMQHFVNEASVEQLTQIKEAIAASAARAQQAGIDAIEVHGDRLVGSLCSAILNQRTDEYGGSFENRVRYALEVVAAIKEAAPQLMVEYKLPVIMENPDGTPRGKGGLQPDEACEFAKLLEGAGIDMIQVAQANHTGNMGDTIPPMGAMPYNWTLPVAERVKALVSVPVATVGRVVSVEAGEKILEDGAADIIAYGRSLMCDPDIALKAATGEPIRECLNCNKGCVDAIQNRKYISCVLNAE…
GCA_900552995.1	d__Bacteria	p__Actinobacteriota	c__Coriobacteriia	o__Coriobacteriales	f__Coriobacteriaceae	g__Collinsella	s__Collinsella sp900552995	Long	MTTPASKLLQPITVGPLELKNRIMFPPLTTGYEERDGSIGERSLAFYERLARGGVSYIVIGDVAPVMTASPTPKLATDAQIPTFKALADTVHKHGAKVALQLFHPEYDVPGVGRMVMGSMAAAKAAQEAKAAGDEETFAAKMAESNEIRNQAYAKLHHDMQHFVNEASVEQLTQIKEAIAASAARAQQAGIDAIEVHGDRLVGSLCSAILNQRTDEYGGSFENRVRYALEVVAAIKEAAPQLMVEYKLPVIMENPDGTPRGKGGLQPDEACEFAKLLEGAGIDMIQVAQANHTGNMGDTIPPMGAMPYNWTLPVAERVKALVSVPVATVGRVVSVEAGEKILEDGAADIIAYGRSLMCDPDIALKAATGEPIRECLNCNKGCVDAIQNRKYISCVLNAE…
GCA_900553345.1	d__Bacteria	p__Actinobacteriota	c__Coriobacteriia	o__Coriobacteriales	f__Coriobacteriaceae	g__Collinsella	s__Collinsella sp900553345	Long	MTAPASKLLQPITVGPLELKNRIMFPPLTTGYEERDGSIGERSLAFYERLARGGVSYIVIGDVAPVMTASPTPKLATDAQIPTFKALADAVHKHGAKVALQLFHPEYDVPGVGRMVMGSMAAAKAAQEAKAAGDEETFAAKMAESNEIRKQAYAKLHHDMQHFVNEASVEQLTQIKEAIAASAARAQQAGIDAIEVHGDRLVGSLCSAILNQRADEYGGSFENRVRYALEVVAAIKEAAPQLMVEYKLPVIMENPDGTPRGKGGLQPDEACEFAKLLEGAGIDMIQVAQANHTGNMGDTIPPMGAMPYNWTLPVAERVKALVSVPVATVGRVVSVEAGEKILEDGSADIVAYGRSLMCDPDIALKAATGEPIRECLNCNKGCVDAIQNRKYISCVLNAE…
GCA_900553415.1	d__Bacteria	p__Actinobacteriota	c__Coriobacteriia	o__Coriobacteriales	f__Coriobacteriaceae	g__Collinsella	s__Collinsella sp900553415	Long	MTTPASKLLQPITVGPLELKNRIMFPPLTTGYEERDGSIGERSLAFYERLARGGVSYIVIGDVAPVMTASPTPKLATDAQIPTFKALADAVHKHGAKVALQLFHPEYDVPGVGRMVMGSMAAAKAAQEAKAAGDEETFAAKMAESNEIRKQAYAKLHHDMQHFVNEASVEQLTQIKEAIAASAARAQQAGIDAIEVHGDRLVGSLCSAILNQRTDEYGGSFENRVRYALEVVAAIKEAAPELMVEYKLPVIMENPDGTPRGKGGLQPDEACEFAKLLEGAGIDMIQVAQANHTGNMGDTIPPMGAMPYNWTLPVAERVKALVSVPVATVGRVVSVEAGEKILEDGAADIIAYGRSLMCDPDIALKAATGEPIRECLNCNKGCVDAIQNRKYISCVLNAE…
GCA_900553475.1	d__Bacteria	p__Actinobacteriota	c__Coriobacteriia	o__Coriobacteriales	f__Coriobacteriaceae	g__Collinsella	s__Collinsella sp900553475	Long	MTTPASKLLQPITVGPLELKNRIMFPPLTTGYEERDGSIGERSLAFYERLARGGVSYIVIGDVAPVMTASPTPKLATDAQIPTFKALADAVHKHGAKVALQLFHPEYDVPGVGRMVMGSMAAAKAAQEAKAAGDEETFAAKMAESNEIRNQAYAKLHHDMQHFVNEASVEQLTQIKEAIAASAARAQQAGIDAIEVHGDRLVGSLCSAILNQRTDEYGGSFENRVRYALEVVAAIKEAAPQLMVEYKLPVIMENPDGTPRGKGGLQPDEACEFAKLLEGAGIDMIQVAQANHTGNMGDTIPPMGAMPYNWTLPVAERVKALVSVPVATVGRVVSVEAGEKILEDGSADIIAYGRSLMCDPDIALKAATGEPIRECLNCNKGCVDAIQNRKYISCVLNAE…
GCA_900553705.1	d__Bacteria	p__Actinobacteriota	c__Coriobacteriia	o__Coriobacteriales	f__Coriobacteriaceae	g__Collinsella	s__Collinsella sp900553705	Long	MTAPASKLLQPITVGPLELKNRIMFPPLTTGYEERDGSIGERSLAFYERLARGGVSYIVIGDVAPVMTASPTPKLATDAQIPTFKALADAVHKHGAKVALQLFHPEYDVPGVGRMVMGSMAAAKAAQEAKAAGDEETFAAKMAESNEIRNQAYAKLHHDMQHFVNEASVEQLTQIKEAIAASAARAQQAGIDAIEVHGDRLVGSLCSAILNQRTDEYGGSFENRVRYALEVVAAIKEAAPQLMVEYKLPVIMENPDGTPRGKGGLQPDEACEFAKLLEGAGIDMIQVAQANHTGNMGDTIPPMGAMPYNWTLPVAERVKALVSVPVATVGRVVSVEAGEKILEDGSADIIAYGRSLMCDPDIALKAATGEPIRECLNCNKGCVDAIQNRKYISCVLNAE…
GCA_900553935.1	d__Bacteria	p__Actinobacteriota	c__Coriobacteriia	o__Coriobacteriales	f__Coriobacteriaceae	g__Collinsella	s__Collinsella sp900553935	Long	MTAPAPKLLQPITVGPLELKNRIMFPPLTTGYEERDGSIGERSLAFYERLARGGVSYIVIGDVAPVMTASPTPKLATDAQIPTFKALADTVHKHGAKVALQLFHPEYDVPGVGRMVMGSMAAAKAAQEAKAAGDEETFAAKMAESNEIRNQAYAKLHHDMQHFVNEASVEQLTQIKEAIAASAARAQQAGIDAIEVHGDRLVGSLCSAILNQRTDEYGGSFENRVRYALEVVAAIKEAAPELMVEYKLPVIMENPDGTPRGKGGLLPDEACEFAKLLEGAGIDMIQVAQANHTGNMGDTIPPMGAMPYNWTLPVAERVKALVSVPVATVGRVVSVEAGEKILEDGSADIVAYGRSLMCDPDIALKAATGEPIRECLNCNKGCVDAIQNRKYISCVLNAE…
GCA_900554255.1	d__Bacteria	p__Actinobacteriota	c__Coriobacteriia	o__Coriobacteriales	f__Coriobacteriaceae	g__Collinsella	s__Collinsella sp900554255	Long	MTTPASKLLQPITVGPLELKNRIMFPPLTTGYEERDGSIGERSLAFYERLARGGVSYIVIGDVAPVMTASPTPKLATDAQIPTFKALADAVHKHGAKVALQLFHPEYDVPGVGRMVMGSMAAAKAAQEAKAAGDEETFAAKMAESNEIRNQAYAKLHHDMQHFVNEASVEQLTQIKEAIAASAARAQQAGIDAIEVHGDRLVGSLCSAILNQRTDEYGGSFENRVRYALEVVAAIKEAAPQLMVEYKLPVIMENPDGTPRGKGGLQPDEACEFAKLLEGAGIDMIQVAQANHTGNMGDTIPPMGAMPYNWTLPVAERVKALVSVPVATVGRVVSVEAGEKILEDGAADIIAYGRSLMCDPDIALKAATGEPIRECLNCNKGCVDAIQNRKYISCVLNAE…
GCA_900554325.1	d__Bacteria	p__Actinobacteriota	c__Coriobacteriia	o__Coriobacteriales	f__Coriobacteriaceae	g__Collinsella	s__Collinsella sp900554325	Long	MTTPASKLLQPITVGPLELKNRIMFPPLTTGYEERDGSIGERSLAFYERLARGGVSYIVIGDVAPVMTASPTPKLATDAQIPTFKALADAVHKHGAKVALQLFHPEYDVPGVGRMVMGSMAAAKAAQEAKAAGDEETFAAKMAESNEIRNQAYAKLHHDMQHFVNEASVEQLTQIKEAIAASAARAQQAGIDAIEVHGDRLVGSLCSAILNQRTDEYGGSFENRVRYALEVVAAIKEAAPQLMVEYKLPVIMENPDGTPRGKGGLQPDEACEFAKLLEGTGIDMIQVAQANHTGNMGDTIPPMGAMPYNWTLPVAERVKALVSVPVATVGRVVSVEAGEKILEDGAADIIAYGRSLMCDPDIALKAATGEPIRECLNCNKGCVDAIQNRKYISCVLNAE…
GCA_900554415.1	d__Bacteria	p__Firmicutes_A	c__Clostridia	o__Lachnospirales	f__Lachnospiraceae	g__Bariatricus	s__Bariatricus sp900554415	Long	MSKDSLLLQPLKVGNLTLKNRIMFPPLTTGYEERDGSIGERSLHFYERLAKGGASYVVIGDVAPVNTISPTPKLYDDSQIPTYRKLADALHAYDCKVALQIFHPEYDVPGIARMMHEVDALSMEARTAKEKGDMETFQSKMQEAGKKRTDAFAKLHYDMQHFVSVATVEQLTDIKHAIGESARRAMEAGIDAIEIHGDRLLGSLCSEVLNHRTDEYGGSFENRTRYALEVVDIIKKSAPSLMIEYKLPFITINKDSSDRGKGGLHEKEGILFAQKLETAGVDMIQVAQANHTGNMGDTIPSMGDVPYNWTLPIARKVKQVVSIPVSTVGRVITVANGEEILKNKDADMISYGRSLLCDPDIALKVAKNEPIRECLNCNKGCVDAIQNRRYISCILNAEN…
GCA_900554465.1	d__Bacteria	p__Actinobacteriota	c__Coriobacteriia	o__Coriobacteriales	f__Coriobacteriaceae	g__Collinsella	s__Collinsella sp900554465	Long	MTAPASKLLQPITVGPLELKNRIMFPPLTTGYEEHDGSIGERSLAFYERLARGGVSYIVIGDVAPVMTASPTPKLATDAQIPTFKALADAVHKHGAKVALQLFHPEYDVPGVGRMVMGSMAAAKAAQEAKAAGDEETFAAKMAESNEIRKQAYAKLHHDMQHFVNEASVEQLTQIKEAIAASAARAQQAGIDAIEVHGDRLVGSLCSAILNQRTDEYGGSFENRVRYALEVVAAIKEAAPQLMVEYKLPVIMENPDGTPRGKGGLQPDEACEFAKLLEGAGIDMIQVAQANHTGNMGDTIPPMGAMPYNWTLPVAERVKALVSVPVATVGRVVSVEAGEKILEDGSADIIAYGRSLMCDPDIALKAATGEPIRECLNCNKGCVDAIQNRKYISCVLNAE…
GCA_900554495.1	d__Bacteria	p__Actinobacteriota	c__Coriobacteriia	o__Coriobacteriales	f__Coriobacteriaceae	g__Collinsella	s__Collinsella sp900554495	Long	MTTPASKLLQPITVGPLELKNRIMFPPLTTGYEERDGSIGERSLAFYERLARGGVSYIVIGDVAPVMTASPTPKLATDAQIPTFKALADAVHKHGAKVALQLFHPEYDVPGVGRMVMGSMAAAKAAQEAKAAGDEETFAAKMAESNEIRNQAYAKLHHDMQHFVNEASVEQLTQIKEAIAASAARAEQAGIDAIEVHGDRLVGSLCSAILNQRADEYGGSFENRVRYALEVVAAIKEAAPQLMVEYKLPVIMENPDGTPRGKGGLQPDEACEFAKLLEGAGIDMIQVAQANHTGNMGDTIPPMGAMPYNWTLPVAERVKALVSVPVATVGRVVSVEAGEKILEDGAADIIAYGRSLMCDPDIALKAATGEPIRECLNCNKGCVDAIQNRKYISCVLNAE…
GCA_900554585.1	d__Bacteria	p__Actinobacteriota	c__Coriobacteriia	o__Coriobacteriales	f__Coriobacteriaceae	g__Collinsella	s__Collinsella sp900554585	Long	MTAPASKLLQPITVGPLELKNRIMFPPLTTGYEERDGSIGERSLAFYERLARGGVSYIVIGDVAPVMTASPTPKLATDAQIPTFKALADAVHKHGAKVALQLFHPEYDVPGVGRMVMGSMAAAKAAQEAKAAGDEETFAAKMAESNEIRKQAYAKLHHDMQHFVNEASVEQLAQIKEAIAASAARAQQAGIDAIEVHGDRLVGSLCSAILNQRTDEYGGSFENRVRYALEVVAAIKEAAPQLMVEYKLPVIMENPDGTPRGKGGLQPDEACEFAKLLEGAGIDMIQVAQANHTGNMGDTIPPMGAMPYNWTLPVAERVKALVSVPVATVGRVVSVEAGEKILEDGAADIVAYGRSLMCDPDIALKAATGEPIRECLNCNKGCVDAIQNRKYISCVLNAE…
GCA_900554655.1	d__Bacteria	p__Actinobacteriota	c__Coriobacteriia	o__Coriobacteriales	f__Coriobacteriaceae	g__Collinsella	s__Collinsella sp900554655	Long	MTTPASKLLQPITVGPLELKNRIMFPPLTTGYEERDGSIGERSLAFYERLARGGVSYIVIGDVAPVMTASPTPKLATDAQIPTFKALADAVHKHGAKVALQLFHPEYDVPGVGRMVMGSMAAAKAAQEAKAAGDEETFAAKMAESNEIRNQAYAKLHHDMQHFVNEASVEQLTQIKEAIAASAARAQQAGIDAIEVHGDRLVGSLCSAILNQRTDEYGGSFENRVRYALEVVAAIKEAAPQLMVEYKLPVIMENPDGTPRGKGGLQPDEACEFAKLLEGAGIDMIQVAQANHTGNMGDTIPPMGAMPYNWTLPVAERVKALVSVPVATVGRVVSVEAGEKILEDGAADIIAYGRSLMCDPDIALKAATGEPIRECLNCNKGCVDAIQNRKYISCVLNAE…
GCA_900554905.1	d__Bacteria	p__Actinobacteriota	c__Coriobacteriia	o__Coriobacteriales	f__Coriobacteriaceae	g__Collinsella	s__Collinsella sp900554905	Long	MTAPASRLLQPITVGPLELKNRIMFPPLTTGYEERDGSIGERSLAFYERLARGGVSYIVIGDVAPVMTASPTPKLATDAQIPTFKALADAVHKHGAKVALQLFHPEYDVPGVGRMVMGSMAAAKAAQEAKAAGDEETFAAKMAESNEIRNQAYAKLHHDMQHFVNEASVEQLTQIKEAIAASAARAQQAGIDAIEVHGDRLVGSLCSAILNQRTDEYGGSFENRVRYALEVVAAIKEAAPQLMVEYKLPVIMENPDGTPRGKGGLQPDEACEFAKLLEGAGIDMIQVAQANHTGNMGDTIPPMGAMPYNWTLPVAERVKALVSVPVATVGRVVSVEAGEKILEDGSADIIAYGRSLMCDPDIALKAATGEPIRECLNCNKGCVDAIQNRKYISCVLNAE…
GCA_900554985.1	d__Bacteria	p__Actinobacteriota	c__Coriobacteriia	o__Coriobacteriales	f__Coriobacteriaceae	g__Collinsella	s__Collinsella sp900554985	Long	MTAPASKLLQPITVGPLELKNRIMFPPLTTGYEERDGSIGERSLAFYERLARGGVSYIVIGDVAPVMTASPTPKLATDAQIPTFKALADAVHKHGAKVALQLFHPEYDVPGVGRMVMGSMAAAKAAQEAKAAGDEETFAAKMAESNEIRNQAYAKLHHDMQHFVNEASVEQLTQIKEAIAASAARAEQAGIDAIEVHGDRLVGSLCSAILNQRADEYGGSFENRVRYALEVVAAIKEAAPQLMVEYKLPVIMENPDGTPRGKGGLQPDEACEFAKLLEGAGIDMIQVAQANHTGNMGDTIPPMGAMPYNWTLPVAERVKALVSVPVATVGRVVSVEAGEKILEDGAADIIAYGRSLMCDPDIALKAATGEPIRECLNCNKGCVDAIQNRKYISCVLNAE…
GCA_900555225.1	d__Bacteria	p__Actinobacteriota	c__Coriobacteriia	o__Coriobacteriales	f__Coriobacteriaceae	g__Collinsella	s__Collinsella sp900555225	Long	MTTPASKLLQPITVGPLELKNRIMFPPLTTGYEERDGSIGERSLAFYERLARGGVSYIVIGDVAPVMTASPTPKLATDAQIPTFKALADAVHKHGAKVALQLFHPEYDVPGVGRMVMGSMAAAKAAQEAKAAGDEEAFAAKMAESNEIRNQAYAKLHHDMQHFVNEASVDQLTQIKEAIAASAARAQQAGIDAIEVHGDRLVGSLCSAILNQRTDEYGGSFENRVRYALEVVAAIKEAAPQLMVEYKLPVIMENPDGTPRGKGGLQPDEACEFAKLLEGAGIDMIQVAQANHTGNMGDTIPPMGAMPYNWTLPVAERVKALVSVPVATVGRVVSVEAGEKILEDGAADIIAYGRSLMCDPDIALKAATGEPIRECLNCNKGCVDAIQNRKYISCVLNAE…
GCA_900555355.1	d__Bacteria	p__Actinobacteriota	c__Coriobacteriia	o__Coriobacteriales	f__Coriobacteriaceae	g__Collinsella	s__Collinsella sp900555355	Long	MTAPASKLLQPITVGPLELKNRIMFPPLTTGYEERDGSIGERSLAFYERLARGGVSYIVIGDVAPVMTASPTPKLATDAQIPTFKALADTVHKHGAKVALQLFHPEYDVPGVGRMVMGSMAAAKAAQEAKAAGDEETFAAKMAESNEIRNQAYAKLHHDMQHFVNEASVEQLTQIKEAIAASAARAQQAGIDAIEVHGDRLVGSLCSAILNKRTDEYGGSFENRVRYALEVVAAIKEAAPQLMVEYKLPVIMENPDGTPRGKGGLQPDEACEFAKLLEGAGIDMIQVAQANHTGNMGDTIPPMGAMPYNWTLPVAERVKALVSVPVATVGRVVSVEAGEKILEDGAADIIAYGRSLMCDPDIALKAATGEPIRECLNCNKGCVDAIQNRKYISCVLNAE…
GCA_900555515.1	d__Bacteria	p__Actinobacteriota	c__Coriobacteriia	o__Coriobacteriales	f__Coriobacteriaceae	g__Collinsella	s__Collinsella sp900555515	Long	MTAPASKLLQPITVGPLELKNRIMFPPLTTGYEERDGSIGERSLAFYERLARGGVSYIVIGDVAPVMTASPTPKLATDAQIPTFKALADAVHKHGAKVALQLFHPEYDVPGVGRMVMGSMAAAKAAQEAKAAGDEETFAAKMAESNEIRKQAYAKLHHDMQHFVNEATVEQLTQIKEAIAASAARAQQAGIDAIEVHGDRLVGSLCSAILNKRTDEYGGSFENRVRYALEVVAAIKEAAPQLMVEYKLPVIMENPDGTPRGKGGLQPDEACEFAKLLEGAGIDMIQVAQANHTGNMGDTIPPMGAMPYNWTLPVAERVKALVSVPVATVGRVVSVEAGEKILEDGSADIIAYGRSLMCDPDIALKAATGEPIRECLNCNKGCVDAIQNRKYISCVLNAE…
GCA_900555765.1	d__Bacteria	p__Actinobacteriota	c__Coriobacteriia	o__Coriobacteriales	f__Coriobacteriaceae	g__Collinsella	s__Collinsella sp900555765	Long	MTAPASKLLQPITVGPLELKNRIMFPPLTTGYEERDGSIGERSLAFYERLARGGVSYIVIGDVAPVMTASPMPKLATDAQIPTFKALADAVHKHGAKVALQLIHPEYDVPGVGRMVMGSMVAAKAAQEAKAAGDEETFAAKMAESNEIRKQAYAKLHHDMQHFVNEASVEQLTQIKEAIAASAARAQQAGIDAIEVHGDRLVGSLCSAILNQRTDEYGGSFENRVRYALEVVAAIKEAAPQLMVEYKLPVIMENPDGTPRGKGGLQPDEACEFAKLLEGAGIDMIQVAQANHTGNMGDTIPPMGAMPYNWTLPVAERVKALVSVPVATVGRVVSVEAGEKILEDGAADIIAYGRSLMCDPDIALKAATGEPIRECLNCNKGCVDAIQNRKYISCVLNAE…
GCA_900556245.1	d__Bacteria	p__Bacteroidota	c__Bacteroidia	o__Bacteroidales	f__Muribaculaceae	g__Limisoma	s__Limisoma sp900556245	Long	MKLLEPIKVGPITLKNRIMFPPMTTGYEERDGSTSKQSFNFYKRIAEGGVSYIVLGDVAPVNTVSPTPKLFKDEQIPAYKELADALHEFDCKLGIQIFHPEYDVQALAEMFKKGDMQAARAKLHHDMLHFTDEVTPEALNTILKQMGECVRRAYEAGVDVVEVHGDRLVGALCSTVLNHRTDEYGGSFENRTRFALQVVESIKEHAPHICIDYKLPIITDNPLRGKGGLKIDEAVEFAKKLEEAGVNMIHVGQANHTGNLNDTIPAMGTQPYCFMQSYTKRVKDAVSIPVSAVGRIVTPQNGEALIENGVCDIVGYGRSLLADPDYVKKIEDGQPCRIRLCMMCNKGCTDSIQNRKFLSCVLNAENGYEYERTITPADDKKKVVIVGAGPAGLEAARVA…
GCA_900556255.1	d__Bacteria	p__Firmicutes_A	c__Clostridia	o__Oscillospirales	f__Ruminococcaceae	g__Gemmiger	s__Gemmiger sp900556255	Long	MENILLQPIEVGGRTFKNRIMFPPLTTGYEDKGMISDQDMGFYTRLAKGGVGYIVLGDVAPINSFSPTPKLFDDSQIPAFKALADSVHAYGTKLGVQIFHPEYDVDAINALFMQRKMNEMRERLHHDMLYFTDEVSEEMLLQIIDKMCACAVRAQKAGLDVIQVHGDRLVGCLCSTRMNHRTDKFGGSLENRARFARMVVRALRKAVPDMVIDYKLSIVTPERGKGGIDEADAVQFAQWLEEDGVDMFHVAQANHTGNMADTIPPMGVQPYGFFVDIAAKIKANVHVPVSTVGRIIDPAMAERIVTCGKADIVGLGRPLLADPDWGTKIEAGRACDIRRCISCNKGCTDAIQERRFISCVLNAENGCENVRSITPADVKKKVAVIGGGPAGLEAARVAA…
GCA_900556285.1	d__Bacteria	p__Actinobacteriota	c__Coriobacteriia	o__Coriobacteriales	f__Coriobacteriaceae	g__Collinsella	s__Collinsella sp900556285	Long	MPGVGRMVMGSMAAAKAAQEAKAAGDEETFAAKMAESNEIRKQAYAKLHHDMQHFVNEASVEQLTQIKEAIAASAARAQQAGIDAIEAHGDRLVGSLCSAILNKRTDEYGGSFQNRVRYALEVVAAIKEAAPQLMVEYKLPVIMENPDGTPRGKGGLQPDEACEFAKLLEGAGIDMIQVAQANHTGNMGDTIPPMGAMPYNWTLPVAERVKALVSVPVATVGRVVSVEAGEKILEDGSADIVAYGRSLMCDPDIALKAATGEPIRECLNCNKGCVDAIQNRKYISCVLNAENGDEATIAIKPGEGDKKIAVVGGGIAGLEAARVAAKRGYDVTVYEASDHLGGQIVLAAAPPRKDEIMRSVEYYEKILPGLGVKVELNHAATAEDLNAADAAIVAVGAH…
GCA_900556555.1	d__Bacteria	p__Firmicutes_A	c__Clostridia	o__Lachnospirales	f__Lachnospiraceae	g__Blautia	s__Blautia sp900556555	Long	MKLTEKLTIRNTTFKNRVMFPPLTTGYEDRNGTITDQDMDFYTRLAKGGVGYIVIGDVAPVNNFTPTPRLFQDSQIESFKKLADSVHEYGAKLGIQIFHPEYDCETMMRLFAEGKMEEVRAKLHHDMMHFVDEVSEETLLSIIDKMCACAARAQKAGVDVIQIHGDRLVGALCSTKMNHRTDKFGGSLENRTRFALLLVEALRKAVPDMILDYKFSVVTPERGKGGIDEADAPAFAQMLEKAGVDMLHVAQANHTGNMADTIPPMGVQPYGFFAEISGKVKEAVSIPVSTVGRIITPEMAEQILASGKADMVGIGRGLLADADWANKAANHDFCDIRLCISCNKGCTDKIQHREFLSCVLNAENGYEGTRKILPAETPKHLVIIGGGAAGMEAARVAAE…
GCA_900556675.1	d__Bacteria	p__Actinobacteriota	c__Coriobacteriia	o__Coriobacteriales	f__Coriobacteriaceae	g__Collinsella	s__Collinsella sp900556675	Long	MTAPASKLLQPITVGPLELKNRIMFPPLTTGYEERDGSIGERSLAFYERLARGGVSYIVIGDVAPVMTASPTPKLATDAQIPTFKALADAVHKHGAKIALQLFHPEYDVPGVGRMVMGSMAAAKAAQEAKAAGDEETFAAKMAESNEIRKQAYAKLHHDMQHFVNEASVEQLTQIKEAIAASAARAQQAGIDAIEVHGDRLVGSLCSAILNKRTDEYGGSFENRVRYALEVVAAIKEAAPQLMVEYKLPVIMENPDGTPRGKGGLQPDEACEFAKLLESAGIDMIQVAQANHTGNMGDTIPPMGAMPYNWTLPVAERVKALVSVPVATVGRVVSVEAGEKILEDGSADIVAYGRSLMCDPDIALKAATGEPIRECLNCNKGCVDAIQNRKYISCVLNAE…
GCA_900556915.1	d__Bacteria	p__Firmicutes	c__Bacilli	o__Erysipelotrichales	f__Erysipelotrichaceae	g__Holdemanella	s__Holdemanella sp900556915	Long	MTSKLLQPIQVGNLTFKNRIMFPPLTTGYEERDGSIGPRSLAFYTRLAKGGCSYIVIGDVAPVRTASPTPKLYDESQIEMYKKLADALHEYDCKVALQLFHPEYDVQGVGKMIMEAGIAGQLAAKAKAANDVEEAEKQQRICDELTKGAYAKLHHDMQHFVTEASVEQLTAIKNSVAQCARKAQKAGIDAIEIHGDRLLGSLCSTVLNHRTDNYGGSLENRTRYALEVLQAIKEAAPSMMVEYKLPIITVNPDGSLRGKGGLLEDEAVEFAKMLDAAGIDMIQVAQANHTGNMGDTIPPMGAVPYNWTLGACEKVKAVVSCPVATVGRVVSVEAGEKILEDGTADIIGYGRSLLTDPDIANKVGSGECIRECLNCNKGCVDAIQSRRYLSCVLNAENGD…
GCA_900557505.1	d__Bacteria	p__Actinobacteriota	c__Coriobacteriia	o__Coriobacteriales	f__Coriobacteriaceae	g__Collinsella	s__Collinsella sp900557505	Long	MTAPASKLLQPITVGPLELKNRIMFPPLTTGYEERDGSIGERSLAFYERLARGGVSYIVIGDVAPVMTASPTPKLATDAQIPTFKALADAVHKHGAKVALQLFHPEYDVPGVGRMVMGSMAAAKAAQEAKAAGDEETFAAKMAESNEIRKQAYAKLHHDMQHFVNEASVEQLTQIKEAIAASAARAQQAGIDAIEVHGDRLVGSLCSAILNQRTDEYGGSFENRVRYALEVVAAIKEAAPQLMVEYKLPVIMENPDGTPRGKGGLQPDEACEFAKLLEGAGIDMIQVAQANHTGNMGDTIPPMGAMPYNWTLSVAERVKALVSVPVATVGRVVSVEAGEKILEDGAADIIAYGRSLMCDPDIALKAATGEPIRECLNCNKGCVDAIQNRKYISCVLNAE…
GCA_900604495.1	d__Bacteria	p__Firmicutes_A	c__Clostridia	o__Peptostreptococcales	f__Peptostreptococcaceae	g__GCA-900066495	s__GCA-900066495 sp900066495	Long	MKLLETINVGNITLKNRVMFPPLTTGYEGRDGSITKQSIEFYERLAKGGVSYIVIGDVSPINSFSPTPKLYDDSQIEGFKKLCDSIHKHGAKVSAQIFHPEYDCDAINKMFASGDMKAVREKLHHDMKHFVNEVSEEGLNNIIKKMCDCAIRAEKAGVDIIQIHGDRLVGSLCSTILNKRNDKFGGTLENRTRFALQLVKALKESVPNMPIDYKFSVVTPQRGKGGINLDEAPTFAKWLEEAGVDMLHVAQANHTGNMADTIPPMGVQPYGFFVDIAAQIKKVVNIPVSTVGRIFNPKMAESILESNKVDIIGLGRILLADPDWVNKVKDNKFEDIRECICCNKGCTDNIQERKFLSCILNAENGYEGTRKITKAETKKNVIVVGGGPAGLEAARVASL…
GCA_900751665.1	d__Bacteria	p__Actinobacteriota	c__Coriobacteriia	o__Coriobacteriales	f__Coriobacteriaceae	g__Collinsella	s__Collinsella sp900751665	Long	MTTPASKLLQPITVGPLELKNRIMFPPLTTGYEERDGSIGERSLAFYERLARGGVSYIVIGDVAPVMTASPTPKLATDAQIPTFKALADAVHKHGAKVALQLFHPEYDVPGVGRMVMGSMAAAKAAQKAKAAGDEETFAAKMAESNEIRNQAYAKLHHDMQHFVNEASVEQLTQIKEAIAASAARAQQAGIDAIEVHGDRLVGSLCSAILNQRTDEYGGSFENRVRYALEVVAAIKEAAPQLMVEYKLPVIMENPDGTPRGKGGLQPDEACEFAKLREGAGIDMIQVAQANHTGNMGDTIPPMGAMPYNWTLPVAERVKALVSVPVATVGRVVSVEAGEKILEDGAADIIAYGRSLMCDPDIALKAATGEPIRECLNCNKGCVDAIQNRKYISCVLNAE…
GCA_900751695.1	d__Bacteria	p__Actinobacteriota	c__Coriobacteriia	o__Coriobacteriales	f__Coriobacteriaceae	g__Collinsella	s__Collinsella sp900751695	Long	MTTPASKLLQPITVGPLELKNRIMFPPLTTGYEERDGSIGERSLAFYERLARGGVSYIVIGDVAPVMTASPTPKLATDAQIPTFKALADAVHKHGAKVALQLFHPEYDVPGVGRMVMGSMAAAKAAQEAKAAGDEETFSAKMAESNEIRNQAYAKLHHDMQHFVNEASVEQLTQIKEAIAASAARAQQAGIDAIEVHGDRLVGSLCSAILNQRTDEYGGSFENRVRYALEVVAAIKEAAPQLMVEYKLPVIMENPDGTPRGKGGLQPDEACEFAKLLEGTGIDMIQVAQANHTGNMGDTIPPMGAMPYNWTLPVAERVKALVSVPVATVGRVVSVEAGEKILEDGAADIIAYGRSLMCDPDIALKAATGEPIRECLNCNKGCVDAIQNRKYISCVLNAE…
GCA_900751755.1	d__Bacteria	p__Actinobacteriota	c__Coriobacteriia	o__Coriobacteriales	f__Coriobacteriaceae	g__Collinsella	s__Collinsella sp900751755	Long	MTAPASKLLQPITVGPLELKNRIMFPPLTTGYEERDGSIGERSLAFYERLARGGVSYIVIGDVAPVMTASPTPKLATDAQIPTFKALADAVHKHGAKVALQLFHPEYDVPGVGRMVMGSMAAAKAAQEAKAAGDEETFAAKMAESNEIRNQAYAKLHHDMQHFVNEASVEQLTQIKEAIAASAARAQQAGIDAIEVHGDRLVGSLCSAILNQRTDEYGGSFENRVRYALEVVAAIKEAAPQLMVEYKLPVIMENPDGTPRGKGGLQPDEACEFAKLLEGAGIDMIQVAQANHTGNMGDTIPPMGAMPYNWTLSVAERVKALVSVPVATVGRVVSVEAGEKILEDGAADIIAYGRSLMCDPDIALKAATGEPIRECLNCNKGCVDAIQNRKYISCVLNAE…
GCA_900752015.1	d__Bacteria	p__Actinobacteriota	c__Coriobacteriia	o__Coriobacteriales	f__Coriobacteriaceae	g__Collinsella	s__Collinsella sp900752015	Long	MTAPAPKLLQPITVGPLELKNRIMFPPLTTGYEERDGSIGERSLAFYERLARGGVSYIVIGDVAPVMTASPTPKLATDAQIPTFKALADAVHKHGAKVALQLFHPEYDVPGVGRMVMGSMAAAKAAQEAKAAGDEETFAAKMAESNEIRNQAYAKLHHDMQHFVNEASVEQLTQIKEAIAASAARAQQAGIDAIEVHGDRLVGSLCSAILNQRTDEYGGSFENRVRYALEVVAAIKEAAPQLMVEYKLPVIMENPDGTPRGKGGLQPDEACEFAKLLEGAGIDMIQVAQANHTGNMGDTIPPMGAMPYNWTLPVAERVKALVSVPVATVGRVVSVEAGEKILEDGAADIIAYGRSLMCDPDIALKAATGEPIRECLNCNKGCVDAIQNRKYISCVLNAE…
GCA_900752215.1	d__Bacteria	p__Actinobacteriota	c__Coriobacteriia	o__Coriobacteriales	f__Coriobacteriaceae	g__Collinsella	s__Collinsella sp900752215	Long	MTTPASKLLQPITVGPLELKNRIMFPPLTTGYEERDGSIGERSLAFYERLARGGVSYIVIGDVAPVMTASPTPKLATDAQIPTFKALADAVHKHGAKVALQLFHPEYDVPGVGRMVMGSMAAAKAAQEAKAAGDEETFAAKMAESNEIRNQAYAKLHHDMQHFVNEASVEQLTQIKEAIAASAARAEQAGIDAIEVHGDRLVGSLCSAILNQRADEYGGSFENRVRYALEVVAAIKEAAPQLMVEYKLPVIMENPDGTPRGKGGLQPDEACEFAKLLEGAGIDMIQVAQANHTGNMGDTIPPMGAMPYNWTLPVAERVKALVSVPVATVGRVVSVEAGEKILEDGAADIIAYGRSLMCDPDIALKAATGEPIRECLNCNKGCVDAIQNRKYISCVLNAE…
GCA_900752345.1	d__Bacteria	p__Actinobacteriota	c__Coriobacteriia	o__Coriobacteriales	f__Coriobacteriaceae	g__Collinsella	s__Collinsella sp900752345	Long	MTAPASKLLQPITVGPLELKNRIMFPPLTTGYEERDGSIGERSLAFYERLARGGVSYIVIGDVAPVMTASPTPKLATDAQIPTFKALADAVHKHGAKVALQLFHPEYDVPGVGRMVMGSMAAAKAAQEAKAAGDEETFAAKMAESNEIRKQAYAKLHHDMQHFVNEASVEQLTQIKEAIAASAARAQQAGIDAIEVHGDRLVGSLCSAILNQRTDEYGGSFENRVRYALEVVAAIKEAAPQLMVEYKLPVIMENPDGTPRGKGGLQPDEACEFAKLLEGAGIDMIQVAQANHTGNMGDTIPPMGAMPYNWTLPVAERVKALVSVPVATVGRVVSVEAGEKILEDGAADIIAYGRSLMCDPDIALKAATGEPIRECLNCNKGCVDAIQNRKYISCVLNAE…
GCA_900752425.1	d__Bacteria	p__Actinobacteriota	c__Coriobacteriia	o__Coriobacteriales	f__Coriobacteriaceae	g__Collinsella	s__Collinsella sp900752425	Long	MTAPASKLLQPITVGPLELKNRIMFPPLTTGYEERDGSIGERSLAFYERLARGGVSYIVIGDVAPVMTASPTPKLATDAQIPTFKALADTVHKHGAKVALQLFHPEYDVPGVGRMVMGSMAAAKAAQEAKAAGDEETFAAKMAESNEIRNQAYAKLHHDMQHFVNEASVEQLTQIKEAIAASAARAQQAGIDAIEVHGDRLVGSLCSAILNQRTDEYGGSFENRVRYALEVVAAIKEAEPQLMVEYKLPVIMENPDGTPRGKGGLQPDEACEFAKLLEGAGIDMIQVAQANHTGNMGDTIPPMGAMPYNWTLPVAERVKALVSVPVATVGRVVSVEAGEKILEDGAADIVAYGRSRMCDPDIALKAATGEPIRECLNCNKGCVDAIQNRKYISCVLNAE…
GCA_900752475.1	d__Bacteria	p__Actinobacteriota	c__Coriobacteriia	o__Coriobacteriales	f__Coriobacteriaceae	g__Collinsella	s__Collinsella sp900752475	Long	MTAPASKLLQPITVGPLELKNRIMFPPLTTGYEERDGSIGERSLAFYERLARGGVSYIVIGDVAPVMTASPTPKLATDAQIPTFKALADAVHKHGAKVALQLFHPEYDVPGVGRMVMGSMAAAKAAQEAKAAGDEETFAAKMAESNEIRNQAYAKLHHDMQHFVNEASVEQLTQIKEAIAASAARAQQAGIDAIEVHGDRLVGSLCSAILNQRTDEYGGSFENRVRYALEVVAAIKEAAPQLMVEYKLPVIMENPDGTPRGKGGLQPDEACEFAKLLEGAGIDMIQVAQANHTGNMGDTIPPMGAMPYNWTLSVAERVKALVSVPVATVGRVVSVEAGEKILEDGAADIIAYGRSLMCDPDIALKAATGEPIRECLNCNKGCVDAIQNRKYISCVLNAE…
GCA_900752545.1	d__Bacteria	p__Actinobacteriota	c__Coriobacteriia	o__Coriobacteriales	f__Coriobacteriaceae	g__Collinsella	s__Collinsella sp900752545	Long	MTAPASKLLQPITVGPLELKNRIMFPPLTTGYEERDGSIGERSLAFYERLARGGVSYIVIGDVAPVMTASPTPKLATDAQIPTFKALADAVHKHGAKIALQLFHPEYDVPGVGHMVMGSMAAAKAAQEAKAAGDEETFAAKMTESNEIRNQAYAKLHHDMQHFVNEASVEQLTQIKEAIAASAARAQQAGIDAIEVHGDRLVGSLCSAILNQRTDEYGGSFENRVRYALEVVAAIKEAAPQLMVEYKLPVIMENPDGTPRGKGGLQPDEACEFAKLLEGAGIDMIQVAQANHTGNMGDTIPPMGAMPYNWTLPVAERVKALVSVPVATVGRVVSVEAGEKILEDGSADIIAYGRSLMCDPDIALKAATGEPIRECLNCNKGCVDAIQNRKYISCVLNAE…
GCA_900754275.1	d__Bacteria	p__Actinobacteriota	c__Coriobacteriia	o__Coriobacteriales	f__Coriobacteriaceae	g__Collinsella	s__Collinsella sp900754275	Long	MTAPASKLLQPITVGPLELKNRIMFPPLTTGYEERDGSIGERSLAFYERLARGGVSYIVIGDVAPVMTASPTPKLATDAQIPTFKALADAVHKHGAKVALQLFHPEYDVPGVGRMVMGSMAAAKAAQEAKAAGDEETFAAKMAESNEIRKQAYAKLHHDMQHFVNEASVEQLTQIKEAIAASAARAQQAGIDAIEVHGDRLVGSLCSAILNQRTDEYGGSFENRVRYALEVVAAIKEAAPQLMVEYKLPVIMENPDGTPRGKGGLQPDEACEFAKLLEGAGIDMIQVAQANHTGNMGDTIPPMGAMPYNWTLPVAERVKALVSVPVATVGRVVSVEAGEKILEDGSADIIAYGRSLMCDPDIALKAATGEPIRECLNCNKGCVDAIQNRKYISCVLNAE…
GCA_900754385.1	d__Bacteria	p__Actinobacteriota	c__Coriobacteriia	o__Coriobacteriales	f__Coriobacteriaceae	g__Collinsella	s__Collinsella sp900754385	Long	MPGVGRMVMGSMAAAKAAQEAKAAGDEETFAAKMAESNEIRNQAYAKLHHDMQHFVNEASVEQLTQIKEAIAASAARAQQAGIDAIEVHGDRLVGSLCSAILNQRTDEYGGSFENRVRYALEVVAAIKEAAPQLMVEYKLPVIMENPDGTPRGKGGLQPDEACEFAKLLEGAGIDMIQVAQANHTGNMGDTIPPMGAMPYNWTLPVAERVKALVSVPVATVGRVVSVEAGEKILEDGAADIIAYGRSLMCDPDIALKAATGEPIRECLNCNKGCVDAIQNRKYISCVLNAENGDEATIAIKPGEGDKKIAVVGGGIAGLEAARVAAKRGYDVTIYEASDHLGGQIVLAAAPPRKDEIMRSVEYYEKILPGLGVKVELSHAATAEDLNAADAAIVAVGAH…
GCA_900754435.1	d__Bacteria	p__Actinobacteriota	c__Coriobacteriia	o__Coriobacteriales	f__Coriobacteriaceae	g__Collinsella	s__Collinsella sp900754435	Long	MAESNEIRNQAYAKLHHDMQHFVNEASVEQLTQIKEAIAASAARAQQAGIDAIEVHGDRLVGSLCSAILNQRTDEYGGSFENRVRYALEVVAAIKEAAPQLMVEYKLPVIMENPDGTPRGKGGLQPDEACEFAKLLEGAGIDMIQVAQANHTGNMGDTIPPMGAMPYNWTLPVAERVKALVSVPVATVGRVVSVEAGEKILEDGAADIIAYGRSLMCDPDIALKAATGEPIRECLNCNKGCVDAIQNRKYISCVLNAENGDEATIAIKPGEGDKKIAVVGGGIAGLEAARVAAKRGYDVTVYEASDHLGGQIVLAAAPPRKDEIMRSVEYYEKILPGLGVKVELNHAATAEDLNAADAAIVAVGAHDVVIPVPGADSDKVVSSWDVLAGKVELSGRVAV…
GCA_900754445.1	d__Bacteria	p__Actinobacteriota	c__Coriobacteriia	o__Coriobacteriales	f__Coriobacteriaceae	g__Collinsella	s__Collinsella sp900754445	Long	MTAPASKLLQPITVGPLELKNRIMFPPLTTGYEERDGSIGERSLAFYERLARGGVSYIVIGDVAPVMTASPTPKLATDAQIPTFKALADAVHKHGAKVALQLFHPEYDVPGVGRMVMGSMAAAKAAQEAKAAGDEETFAAKMAESNEIRNQAYAKLHHDMQHFVNEASVEQLTQIKEAIAASAARAQQAGIDAIEVHGDRLVGSLCSAILNQRTDEYGGSFENRVRYALEVVAAIKGAAPQLMVEYKLPVIMENPDGTPRGKGGLQPDEACEFAKLLEGAGIDMIQVAQANHTGNMGDTIPPMGAMPYNWTLPVAERVKALVSVPVATVGRVVSVEAGEKILEDGAADIIAYGRSLMCDPDIALKAATGEPIRECLNCNKGCVDAIQNRKYISCVLNAE…
GCA_900754525.1	d__Bacteria	p__Actinobacteriota	c__Coriobacteriia	o__Coriobacteriales	f__Coriobacteriaceae	g__Collinsella	s__Collinsella sp900754525	Long	MTTPASKLLQPITVGPLELKNRIMFPPLTTGYEERDGSIGERSLAFYERLARGGVSYIVIGDVAPVMTASPTPKLATDAQIPTFKALADAVHKHGAKVALQLFHPEYDVPGVGRMVMGSMAAAKAAQEAKAAGDEETFAAKMAESNEIRNQAYAKLHHDMQHFVNEASVEQLTQIKEAIAASAARAQQAGIDAIEVHGDRLVGSLCSAILNQRTDEYGGSFENRVRYALEVVAAIKEAAPQLMVEYKLPVIMENPDGTPRGKGGLQPDEACEFAKLLEGAGIDMIQVAQANHTGNMGDTIPPMGAMPYNWTLPVAERVKALVSVPVATVGRVVSVEAGEKILEDGAADIIAYGRSLMCDPDIALKAATGEPIRECLNCNKGCVDAIQNRKYISCVLNAE…
GCA_900754615.1	d__Bacteria	p__Firmicutes	c__Bacilli	o__Erysipelotrichales	f__Erysipelotrichaceae	g__Holdemanella	s__Holdemanella sp900754615	Long	MASKLLQPIQVGNLTFKNRIMFPPLTTGYEERDGSIGPRSLAFYTRLAQGGCSYIVIGDVAPVRTASPTPKLYDESQIEMYKKLADALHEHDCKVALQLFHPEYDVQGVGKMIMEAGIAGQLAAKAKAVNDLEEAEKQQKICDELTKGAYAKLHHDMQYFVTEASVEQLTAIKNSIAECARKAQKAGIDAIEIHGDRLLGSLCSTLLNHRTDNYGGSLENRTRYALEVLQAIKEAAPGMMVEYKLPIITVNPDGSLRGKGGLLEDEAVEFAKMLDAAGIDMIQVAQANHTGNMGDTIPPMGAVPYNWTLGACEKVKAVVHCPVATVGRVVSVEAGEKILEDGTADMIGYGRSLLTDPDIANKVEKGECIRECLNCNKGCVDAIQSRRYLSCVLNAENGD…
GCA_900754745.1	d__Bacteria	p__Actinobacteriota	c__Coriobacteriia	o__Coriobacteriales	f__Coriobacteriaceae	g__Collinsella	s__Collinsella sp900754745	Long	MTAPASKLLQPITVGPLELKNRIMFPPLTTGYEERDGSIGERSLAFYERLARGGVSYIVIGDVAPVMTASPTPKLATDAQIPTFKALADAVHKHSAKVALQLFHPEYDVPGVGRMVMGSMAAAKAAQEAKAAGDEETFAAKMAESNEIRNQAYAKLHHDMQHFVNEASVEQLTQIKEAIAASAARAQQAGIDAIEVHGDRLVGSLCSAILNQRTDEYGGSFENRVRYALEVVAAIKEAAPQLMVEYKLPVIMENPDGTPRGKGGLQPDEACEFAKLLEGAGIDMIQVAQANHTGNMGDTIPPMGAMPYNWTLPVAERVKALVSVPVATVGRVISVEAGEKILEDGAADIIAYGRSLMCDPDIALKAATGEPIRECLNCNKGCVDAIQNRKYISCVLNAE…
GCA_900755005.1	d__Bacteria	p__Actinobacteriota	c__Coriobacteriia	o__Coriobacteriales	f__Coriobacteriaceae	g__Collinsella	s__Collinsella sp900755005	Long	MTAPASKLLQPITVGPLELKNRIMFPPLTTGYEERDGSIGERSLAFYERLARGGVSYIVIGDVAPVMTASPTPKLATDAQIPTFKALADAVHKHGAKVALQLFHPEYDVPGVGRMVMGSMAAAKAAQEAKAAGDEETFAAKMAESNEIRKQAYAKLHHDMQHFVNEASVEQLTQIKEAIAASAARAQQAGIDAIEVHGDRLVGSLCSAILNKRTDEYGGSFENRVRYALEVVAAIKEAAPQLMVEYKLPVIMENPDGTPRGKGGLQPDEACEFAKLLEGAGIDMIQVAQANHTGNMGDTIPPMGAMPYNWTLPVAERVKALVSVPVATVGRVVSVEAGEKILEDGAADIIAYGRSLMCDPDIALKAATGEPIRECLNCNKGCVDAIQNRKYISCVLNAE…
GCA_900755685.1	d__Bacteria	p__Actinobacteriota	c__Coriobacteriia	o__Coriobacteriales	f__Coriobacteriaceae	g__Collinsella	s__Collinsella sp900755685	Long	MTTPASKLLQPITVGPLELKNRIMFPPLTTGYEERDGSIGERSLAFYERLARGGVSYIVIGDVAPVMTASPTPKLATDAQIPTFKALADAVHKHGAKVALQLFHPEYDVPGVGRMVMGSMAAAKAAQEAKAAGDEETFAAKMAESNEIRNQAYAKLHHDMQHFVNEASVEQLTQIKEAIAASAARAQQAGIDAIEVHGDRLVGSLCSAILNQRTDEYGGSFENRVRYALEVVAAIKEAAPQLMVEYKLPVIMENPDGTPRGKGGLQPDEACEFAKLLEGTGIDMIQVAQANHTGNMGDTIPPMGAMPYNWTLPVAERVKALVSVPVATVGRVVSVEAGEKILEDGAADIIAYGRSLMCDPDIALKAATGEPIRECLNCNKGCVDAIQNRKYISCVLNAE…
GCA_900756725.1	d__Bacteria	p__Actinobacteriota	c__Coriobacteriia	o__Coriobacteriales	f__Coriobacteriaceae	g__Collinsella	s__Collinsella sp900756725	Long	MTAPASKLLQPITVGPLELKNRIMFPPLTTGYEERDGSIGERSLAFYERLARGGVSYIVIGDVAPVMTASPTPKLATDAQIPTFKALADAVHKHGAKVALQLFHPEYDVPGVGRMVMGSMAAAKAAQEAKAAGDEGTFAAKMAESNEIRKQAYAKLHHDMQHFVNEASVEQLTQIKEAIAASAARAQQAGIDAIEVHGDRLVGSLCSAILNKRTDEYGGSFENRVRYALEVVAAIKEAAPQLMVEYKLPVIMENPDGTPRGKGGLQPDEACEFAKLLESAGIDMIQVAQANHTGNMGDTIPPMGAMPYNWTLPVAERVKALVSVPVATVGRVVSVEAGEKILEDGSADIVAYGRSLMCDPDIALKAATGEPIRECLNCNKGCVDAIQNRKYISCVLNAE…
GCA_900756765.1	d__Bacteria	p__Actinobacteriota	c__Coriobacteriia	o__Coriobacteriales	f__Coriobacteriaceae	g__Collinsella	s__Collinsella sp900756765	Long	MTAPASKLLQPITVGPLELKNRIMFPPLTTGYEERDGSIGERSLAFYERLARGGVSYIVIGDVAPVMTASPTPKLATDAQIPTFKALADTVHKHGAKVALQLFHPEYDVPGVGRMVMGSMAAAKAAQEAKAAGDEETFAAKMAESNEIRNQAYAKLHHDMQHFVNEASVEQLTQIKEAIAASAARAQQAGIDAIEVHGDRLVGSLCSAILNQRTDEYGGSFENRVRYALEVVAAIKEAAPQLMVEYKLPVIMENPDGTPRGKGGLQPDEACEFSKLLEGAGIDMIQVAQANHTGNMGDTIPPMGAMPYNWTLPVAERVKALVSVPVATVGRVVSVEAGEKILEDGSADIIAYGRSLMCDPDIALKAATGEPIRECLNCNKGCVDAIQNRKYISCVLNAE…
GCA_900757185.1	d__Bacteria	p__Actinobacteriota	c__Coriobacteriia	o__Coriobacteriales	f__Coriobacteriaceae	g__Collinsella	s__Collinsella sp900757185	Long	MTTPASKLLQPITVGPLELKNRIMFPPLTTGYEERDGSIGERSLAFYERLARGGVSYIVIGDVAPVMTASPTPKLATDAQIPTFKALADTVHKHGAKVALQLFHPEYDVPGVGRMVMGSMAAAKAAQEAKAAGDEETFAAKMAESNEIRKQAYAKLHHDMQHFVNEATVEQLTQIKEAIAASAARAQQAGIDAIEVHGDRLVGSLCSAILNKRTDEYGGSFENRVRYALEVVAAIKEAAPQLMVEYKLPVIMENPDGTPRGKGGLLPDEACEFAKLLEGAGIDMIQVAQANHTGNMGDTIPPMGAMPYNWTLPVAERVKALVSVPVATVGRVVSVEAGEKILEDGSADIVAYGRSLMCDPDIALKAATGEPIRECLNCNKGCVDAIQNRQYISCVLNAE…
GCA_900757205.1	d__Bacteria	p__Actinobacteriota	c__Coriobacteriia	o__Coriobacteriales	f__Coriobacteriaceae	g__Collinsella	s__Collinsella sp900757205	Long	MTAPASKLLQPITVGPLELKNRIMFPPLTTGYEERDGSIGERSLAFYERLARGGVSYIVIGDVAPVMTASPTPKLATDAQIPTFKALADTVHKHGAKVALQLFHPEYDVPGVGRMVMGSMAAAKAAQEAKAAGDEETFAAKMAESNEIRKQAYAKLHHDMQHFVNEATVEQLTQIKEAIAASAARAQQAGIDAIEVHGDRLVGSLCSAILNQRTDEYGGSFESRVRYALEVVAAIKDAAPQLMVEYKLPVIMENPDGTPRGKGGLLPDEACEFAKLLEGAGIDMIQVAQANHTGNMGDTIPPMGAMPYNWTLPVAERVKALVSVPVATVGRVVSVEAGEKILEDGAADIIAYGRSLMCDPDIALKAATGEPIRECLNCNKGCVDAIQNRKYISCVLNAE…
GCA_900757235.1	d__Bacteria	p__Actinobacteriota	c__Coriobacteriia	o__Coriobacteriales	f__Coriobacteriaceae	g__Collinsella	s__Collinsella sp900757235	Long	MTAPASKLLQPITVGPLELKNRIMFPPLTTGYEERDGSIGERSLAFYERLARGGVSYIVIGDVAPVMTASPTPKLATDAQIPTFKALADAVHKHGAKVALQLFHPEYDVPGVGRMVMGSMAAAKAAQEAKAAGDEETFAAKMAESNEIRKQAYAKLHHDMQHFVNEASVEQLTQIKEAIAASAARAQQAGIDAIEVHGDRLVGSLCSAILNKRTDEYGGSFENRVRYALEVVAAIKEAAPQLMVEYKLPVIMENPDGTPRGKGGLQPDEACEFAKLLEGAGIDMIQVAQANHTGNMGDTIPPMGAMPYNWTLPVAERVKALVSVPVATVGRVVSVEAGEKILEDGAADIIAYGRSLMCDPDIALKAATGEPIRECLNCNKGCVDAIQNRKYISCVLNAE…
GCA_900757265.1	d__Bacteria	p__Actinobacteriota	c__Coriobacteriia	o__Coriobacteriales	f__Coriobacteriaceae	g__Collinsella	s__Collinsella sp900757265	Long	MTTPASKLLQPITVGPLELKNRIMFPPLTTGYEERDGSIGERSLAFYERLARGGVSYIVIGDVAPVMTASPTPKLATDAQIPTFKALADTVHKHGAKVALQLFHPEYDVPGVGRMVMGSMAAAKAAQEAKAAGDEETFAAKMAESNEIRNQAYAKLHHDMQHFVNEASVEQLTQIKEAIAASAARAQQAGIDAIEVHGDRLVGSLCSAILNQRTDEYGGSFENRVRYALEVVAAIKEAAPELMVEYKLPVIMENPDGTPRGKGGLQPDEACEFAKLLEGAGIDMIQVAQANHTGNMGDTIPPMGAMPYNWTLPVAERVKALVSVPVATVGRVVSVEAGEKILEDGSADIVAYGRSLMCDPDIALKAATGEPIRECLNCNKGCVDAIQNRKYISCVLNAE…
GCA_900757385.1	d__Bacteria	p__Actinobacteriota	c__Coriobacteriia	o__Coriobacteriales	f__Coriobacteriaceae	g__Collinsella	s__Collinsella sp900757385	Long	MTAPASKLLQPITVGPLELKNRIMFPPLTTGYEERDGSIGERSLAFYERLARGGVSYIVIGDVAPVMTASPTPKLATDAQIPTFKALADAVHKHGAKVALQLFHPEYDVPGVGRMVMGSMAAAKAAQEAKAAGDEETFAAKMAESNEIRKQAYAKLHHDMQHFVNEATVEQLTQIKEAIAASAARAQQAGIDAIEVHGDRLVGSLCSAILNKRTDEYGGSFENRVRYALEVVAAIKEAAPQLMVEYKLPVIMENPDGTPRGKGGLQPDEASEFAKLLESAGIDMIQVAQANHTGNMGDTIPPMGAMPYNWTLPVAERVKALVSVPVATVGRVVSVEAGEKILEDGSADIVAYGRSLMCDPDIALKAATGEPIRECLNCNKGCVDAIQNRKYISCVLNAE…
GCA_900757415.1	d__Bacteria	p__Firmicutes_A	c__Clostridia	o__Oscillospirales	f__Oscillospiraceae	g__CAG-83	s__CAG-83 sp900757415	Long	MFPPLTTGYEKNGMISEQDMGFYTRLAKGGVGYIVLGDVAPINSFSPTPKLFDDSQIPAFKALADSVHAYGTKLGVQLFHPEYDVDAINSLFMQKKFDEMRQRLHHDMMFFTDEVSEEMLMAIIDKMCACAVRAQKAGVDVIQIHGDRLNGCLCSTRMNHRTDKFGGSLENRVRFARMLTRAIRKAVPDMVIDYKLSIVTPQRGKGGIDEADAVQFAQWLVEDGVDMFHVAQANHTGNMADTIPPMGVQPYGFFVKIAGDIKKAVNVPVSAVGRIVDAEMAARVIESGMADIVAMGRPLLADPDWGTKIAAGKACDIRRCISCNKGCTDAIQNRQFLSCVLNAENGYENTRSIQPAAQKKKIAVLGGGPAGLEAARVAALRGHDVTLFEKTTTLGGQLN…
GCA_900757465.1	d__Bacteria	p__Actinobacteriota	c__Coriobacteriia	o__Coriobacteriales	f__Coriobacteriaceae	g__Collinsella	s__Collinsella sp900757465	Long	MTAPASKLLQPITVGPLELKNRIMFPPLTTGYEERDGSIGERSLAFYERLARGGVSYIVIGDVAPVMTASPTPKLATDAQIPTFKALADAVHKHGAKVALQLFHPEYDVPGVGRMVMGSMAAAKAAQEAKAAGDEETFAAKMAESNEIRNQAYAKLHHDMQHFVNEASVEQLTQIKEAIAASAARAQQAGIDAIEVHGDRLVGSLCSAILNQRTDEYGGSFENRVRYALEVVAAIKEAAPQLMVEYKLPVIMENPDGTPRGKGGLQPDEACEFAKLLEGAGIDMIQVAQANHTGNMGDTIPPMGAMPYNWTLPVAERVKALVSVPVATVGRVVSVEAGEKILEDGAADIIAYGRSLMCDPDIALKAATGEPIRECLNCNKGCVDAIQNRKYISCVLNAE…
GCA_900757495.1	d__Bacteria	p__Actinobacteriota	c__Coriobacteriia	o__Coriobacteriales	f__Coriobacteriaceae	g__Collinsella	s__Collinsella sp900757495	Long	MTAPASKLLQSITVGPLELKNRIMFPPLTTGYEERDGSIGERSLAFYERLARGGVSYIVIGDVAPVMTASPTPKLATDAQIPTFKALADAVHKHGAKVALQLFHPEYDVPGVGRMVMGSMAAAKAAQEAKAAGDEETFAAKMAESNEIRKQAYAKLHHDMQHFVNEATVEQLTQIKEAIAASAARAQQAGIDAIEVHGDRLVGSLCSAILNQRTDEYGGSFENRVRYALEVVAAIKEAAPQLMVEYKLPVIMENPDGTPRGKGGLLPDEACEFAKLLEGAGIDMIQVAQANHTGNMGDTIPPMGAMPYNWTLPVAERVKALVSVPVATVGRVVSVEAGEKILEDGAADIIAYGRSLMCDPDIALKAATGEPIRECLNCNKGCVDAIQNRKYISCVLNAE…
GCA_900757505.1	d__Bacteria	p__Actinobacteriota	c__Coriobacteriia	o__Coriobacteriales	f__Coriobacteriaceae	g__Collinsella	s__Collinsella sp900757505	Long	MTAPASKLLQPITVGPLELKNRIMFPPLTTGYEERDGSIGERSLAFYERLARGGVSYIVIGDVAPVMTASPTPKLATDAQIPTFKALADAVHKHGAKVALQLFHPEYDVPGVGRMVMGSMAAAKAAQEAKAAGDEETFAAKMAESNEIRNQAYAKLHHDMQHFVNEASVEQLTQIKEAIAASAARAQQAGIDAIEVHGDRLVGSLCSAILNQRTDEYGGSFENRVRYALEVVAAIKEAAPQLMVEYKLPVIMENPDGTPRGKGGLRPDEACEFAKLLEGAGIDMIQVAQANHTGNMGDTIPPMGAMPYNWTLPVAERVKALVSVPVATVGRVVSVEAGEKILEDGAADIIAYGRSLMCDPDIALKAATGEPIRECLNCNKGCVDAIQNRKYISCVLNAE…
GCA_900757595.1	d__Bacteria	p__Actinobacteriota	c__Coriobacteriia	o__Coriobacteriales	f__Coriobacteriaceae	g__Collinsella	s__Collinsella sp900757595	Long	MTTPASKLLQPITVGPLELKNRIMFPPLTTGYEERDGSIGERSLAFYERLARGGVSYIVIGDVAPVMTASPTPKLATDAQIPTFKALADAVHKHGAKIALQLFHPEYDVPGVGRMVMGSMAAAKAAQEAKAAGDEETFAAKMAESNEIRKQAYAKLHHDMQHFVNEATVEQLTQIKEAIAASAARAQQAGIDAIEVHGDRLVGSLCSAILNQRTDEYGGSFENRVRYALEVVAAIKEAAPQLMVEYKLPVIMENPDGTPRGKGGLQPDEACEFAKLLEGAGIDMIQVAQANHTGNMGDTIPPMGAMPYNWTLPVAERVKALVSVPVATVGRVVSVEAGEKILEDGSADIVAYGRSLMCDPDIALKAATGEPIRECLNCNKGCVDAIQNRQYISCVLNAE…
GCA_900757615.1	d__Bacteria	p__Actinobacteriota	c__Coriobacteriia	o__Coriobacteriales	f__Coriobacteriaceae	g__Collinsella	s__Collinsella sp900757615	Long	MTAPASKLLQPITVGPLELKNRIMFPPLTTGYEERDGSIGERSLAFYERLARGGVSYIVIGDVAPVMTASPTPKLATDAQIPTFKALADAVHKHGAKVALQLFHPEYDVPGVGRMVMGSMAAAKAAQEAKAAGDEETFAAKMAESNEIRKQAYAKLHHDMQHFVNEASVEQLTQIKEAIAASAARAQQAGIDAIEVHGDRLVGSLCSAILNQRTDEYGGSFENRVRYALEVVASIKEAAPQLMVEYKLPVIMENPDGTPRGKGGLQPDEACEFAKLLEGAGIDMIQVAQANHTGNMGDTIPPMGAMPYNWTLPVAERVKALVSVPVATVGRVVSVEAGEKILEDGAADIIAYGRSLMCDPDIALKAATGEPIRECLNCNKGCVDAIQNRKYISCVLNAE…
GCA_900758375.1	d__Bacteria	p__Actinobacteriota	c__Coriobacteriia	o__Coriobacteriales	f__Coriobacteriaceae	g__Collinsella	s__Collinsella sp900758375	Long	MTAPASKLLQPITVGPLELKNRIMFPPLTTGYEERDGSIGERSLAFYERLARGGVSYIVIGDVAPVMTASPTPKLATDAQIPTFKALADAVHKHGAKVALQLFHPEYDVPGVGRMVMGSMAAAKAAQEAKAAGDEETFAAKMAESNEIRKQAYAKLHHDMQHFVNEASVEQLTQIKEAIAASAARAQQAGIDAIEVHGDRLVGSLCSAILNQRTDEYGGSFENRVRYALEVVAAIKEAAPQLMVEYKLPVIMENPDGTPRGKGGLQPDEACKFAKLLEGAGIDMIQVAQANHTGNMGDTIPPMGAMPYNWTLPVAERVKALVSVPVATVGRVVSVEAGEKILEDGAADIIAYGRSLMCDPDIALKAATGEPIRECLNCNKGCVDAIQNRKYISCVLNAE…
GCA_900758475.1	d__Bacteria	p__Actinobacteriota	c__Coriobacteriia	o__Coriobacteriales	f__Coriobacteriaceae	g__Collinsella	s__Collinsella sp900758475	Long	MTAPASKLLQPITVGPLELKNRIMFPPLTTGYEERDGSIGERSLAFYERLARGGVSYIVIGDVAPVMTASPTPKLATDAQIPTFKALADAVHKHGAKVALQLFHPEYDVPGVGRMVMGSMAAAKVAQEAKAAGDEETFAAKMAESNEIRKQAYAKLHHDMQHFVNEASVEQLTQIKEAIAASAARAQQAGIDAIEVHGDRLVGSLCSAILNQRTDEYGGSFENRVRYALEVVAAIKEAAPQLMVEYKLPVIMENPDGTPRGKGGLQPDEACEFAKLLEGAGIDMIQVAQANHTGNMGDTIPPMGAMPYNWTLPVAERVKALVSVPVATVGRVVSVEAGEKILEDGAADIIAYGRSLMCDPDIALKAATGEPIRECLNCNKGCVDAIQNRKYISCVLNAE…
GCA_900758845.1	d__Bacteria	p__Actinobacteriota	c__Coriobacteriia	o__Coriobacteriales	f__Coriobacteriaceae	g__Collinsella	s__Collinsella sp900758845	Long	MTAPASKLLQPITVGPLELKNRIMFPPLTTGYEERDGSIGERSLAFYERLARGGVSYIVIGDVAPVMTASPTPKLATDAQIPTFKALADVVHKHGAKVALQLFHPEYDVPGVGRMVMGSMAAAKAAQEAKAAGDEETFAAKMAESNEIRNQAYAKLHHDMQHFVNEASVEQLTQIKEAIAASAARAQQAGIDAIEVHGDRLVGSLCSAILNQRTDEYGGSFENRVRYALEVVAAIKEAAPQLMVEYKLPVIMENPDGTPRGKGGLQPDEACEFAKLLEGAGIDMIQVAQANHTGNMGDTIPPMGAMPYNWTLPVAERVKALVSVPVATVGRVVSVEAGEKILEDGAADIIAYGRSLMCDPDIALKAATGEPIRECLNCNKGCVDAIQNRKYISCVLNAE…
GCA_900758885.1	d__Bacteria	p__Actinobacteriota	c__Coriobacteriia	o__Coriobacteriales	f__Coriobacteriaceae	g__Collinsella	s__Collinsella sp900758885	Long	MTAPASKLLQPITVGPLELKNRIMFPPLTTGYEERDGSIGERSLAFYERLARGGVSYIVIGDVAPVMTASPTPKLATDAQIPTFKALADAVHKHGAKVALQLFHPEYDVPGVGRMVMGSMAAAKAAQEAKAAGDEETFAAKMAESNEIRNQAYAKLHHDMQHFVNEASVEQLTQIKEAIAASAARAQQAGIDAIEVHGDRLVGSLCSAILNQRTDEYGGSFENRVRYALEVVAAIKEAAPQLMVEYKLPVIMENPDGTPRGKGGLQPDEACEFAKLLEGAGIDMIQVAQANHTGNMGDTIPPMGAMPYNWTLPVAERVKALVSVPVATVGRVVSVEAGEKILEDGAADIIAYGRSLMCDPDIALKAATGEPIRECLNCNKGCVDAIQNRKYISCVLNAE…
GCA_900759045.1	d__Bacteria	p__Actinobacteriota	c__Coriobacteriia	o__Coriobacteriales	f__Coriobacteriaceae	g__Collinsella	s__Collinsella sp900759045	Long	MTAPASKLLQPITVGPLELKNRIMFPPLTTGYEERDGSIGERSLAFYERLARGGVSYIVIGDVAPVMTASPTPKLATDAQIPTFKALADAVHKHGAKVALQLFHPEYDVPGVGRMVMGSMAAAKAAQEAKAAGDEETFAAKMAESNEIRKQAYAKLHHDMQHFVNEASVEQLTQIKEAIAASAARAQQAGIDAIEVHGDRLVGSLCSAILNKRTDEYGGSFENRVRYALEVVAAIKEAAPELMVEYKLPVIMENPDGTPRGKGGLQPDEACEFAKMLEGAGIDMIQVAQANHTGNMGDTIPPMGAMPYNWTLPVAERVKALVSVPVATVGRVVSVEAGEKILEDGAADIIAYGRSLMCDPDIALKAATGEPIRECLNCNKGCVDAIQNRKYISCVLNAE…
GCA_900759335.1	d__Bacteria	p__Actinobacteriota	c__Coriobacteriia	o__Coriobacteriales	f__Coriobacteriaceae	g__Collinsella	s__Collinsella sp900759335	Long	MTAPASKLLQPITVGPLELKNRIMFPPLTTGYEERDGSIGERSLAFYERLARGGVSYIVIGDVAPVMTASPTPKLATDAQIPTFKALADAVHKHGAKVALQLFHPEYDVPGVGRMVMGSMAAAKAAQEAKAAGDEETFAAKMAESNEIRKQAYAKLHHDMQHFVNEASVEQLTQIKEAIAASAARAQQAGIDAIEVHGDRLVGSLCSAILNQRTDEYGGSFENRVRYALEVVAAIKEAAPQLMVEYKLPVIMENPDGTPRGKGGLQPDEACEFAKLLEGAGIDMIQVAQANHTGNMGDTIPPMGAMPYNWTLPVAERVKALVSVPVATVGRVVSVEAGEKILEDGAADIIAYGRSLMCDPDIALKAATGEPIRECLNCNKGCVDAIQNRKYISCVLNAE…
GCA_900759565.1	d__Bacteria	p__Actinobacteriota	c__Coriobacteriia	o__Coriobacteriales	f__Coriobacteriaceae	g__Collinsella	s__Collinsella sp900759565	Long	MTAPASKLLQPITVGPLELKNRIMFPPLTTGYEERDGSIGERSLAFYERLARGGVSYIVIGDVAPVMTASPTPKLATDAQIPTFKALADAVHKHGAKVALQLFHPEYDVPGVGRMVMGSMAAAKAAQEAKAAGDEETFAAKMAESNEIRNQAYAKLHHDMQHFVNEASAEQLTQIKEAIAASAARAQQAGIDAIEVHGDRLVGSLCSAILNKRTDEYGGSFENRVRYALEVVAAIKEAAPQLMVEYKLPVIMENPDGTPRGKGGLLPDEACEFAKLLEGAGIDMIQVAQANHTGNMGDTIPPMGAMPYNWTLPVAERVKALVSVPVATVGRVVSVEAGEKILEDGAADIIAYGRSLMCDPDIALKAATGEPIRECLNCNKGCVDAIQNRKYISCVLNAE…
GCA_900760215.1	d__Bacteria	p__Actinobacteriota	c__Coriobacteriia	o__Coriobacteriales	f__Coriobacteriaceae	g__Collinsella	s__Collinsella sp900760215	Long	MTAPASKLLQPITVGPLELKNRIMFPPLTTGYEERDGSIGERSLAFYERLARGGVSYIVIGDVAPVMTASPTPKLATDAQIPTFKALADAVHKHGAKVALQLFHPEYDVPGVGRMVMGSMAAAKAAQEAKAAGDEETFAAKMAESNEIRNQAYAKLHHDMQHFVNEASVEQLTQIKEAIAASAARAQQAGIDAIEVHGDRLVGSLCSAILNQRTDEYGGSFENRVRYALEVVAAIKEAAPQLMVEYKLPVIMENPDGTPRGKGGLQPDEACEFAKLLEGAGIDMIQVAQANHTGNMGDTIPPMGAMPYNWTLPVAERVKALVSVPVATVGRVVSVEAGEKILEDGAADIIAYGRSLMCDPDIALKAATGEPIRECLNCNKGCVDAIQNRKYISCVLNAE…
GCA_900760245.1	d__Bacteria	p__Actinobacteriota	c__Coriobacteriia	o__Coriobacteriales	f__Coriobacteriaceae	g__Collinsella	s__Collinsella sp900760245	Long	MTAPASKLLQPITVGPLELKNRIMFPPLTTGYEERDGSIGERSLAFYERLARGGVSYIVIGDVAPVMTASPTPKLATDAQIPTFKALADVVHKHGAKVALQLFHPEYDVPGVGRMVMGSMTAAKAAQEAKAAGDEETFAAKMAESNEIRKQAYAKLHHDMQHFVNEASVEQLTQIKEAIAASAARAQQAGIDAIEVHGDRLVGSLCSAILNQRTDEYGGSFENRVRYALEVVAAIKEAAPQLMVEYKLPVIMENPDGTPRGKGGLQPDEACEFAKLLEGAGIDMIQVAQANHTGNMGDTIPPMGAMPYNWTLPVAERVKALVSVPVATVGRVVSVEAGEKILEDGAADIIAYGRSLMCDPDIALKAATGEPIRECLNCNKGCVDAIQNRKYISCVLNAE…
GCA_900760325.1	d__Bacteria	p__Actinobacteriota	c__Coriobacteriia	o__Coriobacteriales	f__Coriobacteriaceae	g__Collinsella	s__Collinsella sp900760325	Long	MTAPAPKLLQPITVGPLELKNRIMFPPLTTGYEERDGSIGERSLAFYERLARGGVSYIVIGDVAPVMTASPTPKLATDAQIPTFKALADAVHKHGTKVALQLFHPEYDVPGVGRMVMGSMAAAKAAQEAKAAGDEETFAAKMAESNEIRNQAYAKLHHDMQHFVNEASVEQLTQIKEAIAASAARAQQAGIDAIEVHGDRLVGSLCSAILNQRTDEYGGSFENRVRYALEVVAAIKEAAPQLMVEYKLPVIMENPDGTPRGKGGLQPDEACEFAKLLEGAGIDMIQVAQANHTGNMGDTIPPMGAMPYNWTLPVAERVKALVSVPVATVGRVVSVEAGEKILEDGAADIIAYGRSLMCDPDIALKAATGEPIRECLNCNKGCVDAIQNRKYISCVLNAE…
GCA_900760905.1	d__Bacteria	p__Actinobacteriota	c__Coriobacteriia	o__Coriobacteriales	f__Coriobacteriaceae	g__Collinsella	s__Collinsella sp900760905	Long	MTAPASKLLQPITVGPLELKNRIMFPPLTTGYEERDGSIGERSLAFYERLARGGVSYIVIGDVAPVMTASPTPKLATDAQIPTFEALADAVHKHGAKVALQLFHPEYDVPGVGRMVMGSMAAAKAAQEAKAAGDEEAFAAKMAESNEIRNQAYAKLHHDMQHFVNEASVEQLTQIKEAIAASAARAQQAGIDAIEVHGDRLVGSLCSAILNQRTDEYGGSFENRVRYALEVVAAIKEAAPQLMVEYKLPVIMENPDGTPRGKGGLQPDEACEFAKLLEGAGIDMIQVAQANHTGNMGDTIPPMGAMPYNWTLPVAERVKALVSVPVATVGRVVSVEAGEKILEDGAADIIAYGRSLMCDPDIALKAATGEPIRECLNCNKGCVDAIQNRKYISCVLNAE…
GCA_900761035.1	d__Bacteria	p__Actinobacteriota	c__Coriobacteriia	o__Coriobacteriales	f__Coriobacteriaceae	g__Collinsella	s__Collinsella sp900761035	Long	MTAPASKLLQPITVGPLELKNRIMFPPLTTGYEERDGSIGERSLAFYERLARGGVSYIVIGDVAPVMTASPTPKLATDAQIPTFKALADAVHKHGAKVALQLFHPEYDVPGVGRMVMGSMTAAKAAQEAKAAGDEETFAAKMAESNEIRNQAYAKLHHDMQHFVNEASVEQLTQIKEAIAASAARAQQAGIDAIEVHGDRLVGSLCSAILNQRTDEYGGSFENRVRYALEVVAAIKGAAPQLMVEYKLPVIMENPDGTPRGKGGLQPDEACEFAKLLEGAGIDMIQVAQANHTGNMGDTIPPMGAMPYNWTLPVAERVKALVSVPVATVGRVVSVEAGEKILEDGAADIIAYGRSLMCDPDIALKAATGEPIRECLNCNKGCVDAIQNRKYISCVLNAE…
GCA_900761085.1	d__Bacteria	p__Actinobacteriota	c__Coriobacteriia	o__Coriobacteriales	f__Coriobacteriaceae	g__Collinsella	s__Collinsella sp900761085	Long	MTTPASKLLQPITVGPLELKNRIMFPPLTTGYEERDGSIGERSLAFYERLARGGVSYIVIGDVAPVMTASPTPKLATDAQIPTFKALADAVHKHGAKVALQLFHPEYDVPGVGRMVMGSMAAAKAAQEAKAAGDEETFAAKMAESNEIRNQAYAKLHHDMQHFVNEASVEQLTQIKEAIAASAARAQQAGIDAIEVHGDRLVGSLCSAILNQRTDEYGGSFENRVRYALEVVAAIKEAAPQLMVEYKLPVIMENPDGTPRGKGGLQPDEACEFAKLLEGTGIDMIQVAQANHTGNMGDTIPPMGAMPYNWTLPVAERVKALVSVPVATVGRVVSVEAGEKILEDGAADIIAYGRSLMCDPDIALKAATGEPIRECLNCNKGCVDAIQNRKYISCVLNAE…
GCA_900761145.1	d__Bacteria	p__Actinobacteriota	c__Coriobacteriia	o__Coriobacteriales	f__Coriobacteriaceae	g__Collinsella	s__Collinsella sp900761145	Long	MTAPASKLLQPITVGPLELKNRIMFPPLTTGYEERDGSIGERSLAFYERLARGGVSYIVIGDVAPVMTASPTPKLATDAQIPTFKALADAVHKHGAKVALQLFHPEYDVPGVGRMVMSSMVAAKAAQEAKAAGDEEAFAAKMAESNEIRKQAYAKLHHDMQHFVNEASVEQLTQIKEAIAASAARAQQAGIDAIEVHGDRLVGSLCSAILNQRTDEYGGSFESRVRYALEVVAAIKEAAPQLMVEYKLPVIMENPDGTPRGKGGLQPDEACEFAKLLEGAGIDMIQVAQANHTGNMGDTIPPMGAMPYNWTLPVAERVKALVSVPVATVGRVVSVEAGEKILEDGAADIIAYGRSLMCDPDIALKAATGEPIRECLNCNKGCVDAIQNRKYISCVLNAE…
GCA_900761155.1	d__Bacteria	p__Actinobacteriota	c__Coriobacteriia	o__Coriobacteriales	f__Coriobacteriaceae	g__Collinsella	s__Collinsella sp900761155	Long	MAAAKAAQEAKAAGDEETFAAKMAASNEIRKQAYAKLHHDMQHFVNEASVEQLTQIKEAIAASAARAQQAGIDAIEVHGDRLVGSLCSAILNKRTDEYGGSFENRVRYALEVVAAIKEAAPQLMVEYKLPVIMENPDGTPRGKGGLQPDEACEFAKLLEGAGIDMIQVAQANHTGNMGDTIPPMGAMPYNWTLPVAERVKALVSVPVATVGRVVSVKAGEKILEDGAADIIAYGRSLMCDPDIALKAATGEPIRECLNCNKGCVDAIQNRKYISCVLNAENGDEATITIKPGEGDKKIAVVGGGIAGLEAARVAAKRGYDVTVYEASDHLGGQIVLAAAPPRKDEIMRSVEYYEKILPGLGVKVELNHAATAEDLNAADAAIVAVGAHDVVIPVPGADS…
GCA_900761615.1	d__Bacteria	p__Actinobacteriota	c__Coriobacteriia	o__Coriobacteriales	f__Coriobacteriaceae	g__Collinsella	s__Collinsella sp900761615	Long	MTAPASKLLQPITVGPLELKNRIMFPPLTTGYEERDGSIGERSLAFYERLARGGVSYIVIGDVAPVMTASPTPKLATDAQIPTFKALADAVHKYGAKVALQLFHPEYDVPGVGRMVMGSMAAAKAAQEAKAAGDEETFAAKMAESNEIRKQAYAKLHHDMQHFVNEASVEQLTQIKESIAASAARAQQAGIDAIEVHGDRLVGSLCSAILNQRTDEYGGSFENRVRYALEVVAAIKEAAPQLMVEYKLPVIMENPDGTPRGKGGLQPDEACEFAKLLEGAGIDMIQVAQANHTGNMGDTIPPMGAMPYNWTLPVAERVKALVSVPVATVGRVVSVEAGEKILEDGAADIIAYGRSLMCDPDIALKAATGEPIRECLNCNKGCVDAIQNRKYISCVLNAE…
GCA_900761945.1	d__Bacteria	p__Actinobacteriota	c__Coriobacteriia	o__Coriobacteriales	f__Coriobacteriaceae	g__Collinsella	s__Collinsella sp900761945	Long	MTAPASKLLQPITVGPLELKNRIMFPPLTTGYEERDGSIGERSLAFYERLARGGVSYIVIGDVAPVMTASPTPKLATDAQIPTFKALADAVHKHGAKVALQLFHPEYDVPGVGRMVMGSMAAAKAAQEAKAAGDEETFAAKMAESNEIRNQAYAKLHHDMQHFVNEASVEQLTQIKEAIAASAARAQQAGIDAIEVHGDRLVGSLCSAILNQRTDEYGGSFENRVRYALEVVAAIKEAAPQLMVEYKLPVIMENPDGTPRGKGGLQPDEACEFAKLLEGAGIDMIQVAQANHTGNMGDTIPPMGAMPYNWTLPVAERVKALVSVPVATVGRVVSVEAGEKILEDGAADIIAYGRSLMCDPDIALKAATGEPIRECLNCNKGCVDAIQNRKYISCVLNAE…
GCA_900761995.1	d__Bacteria	p__Actinobacteriota	c__Coriobacteriia	o__Coriobacteriales	f__Coriobacteriaceae	g__Collinsella	s__Collinsella sp900761995	Long	MTTPASKLLQPITVGPLELKNRIMFPPLTTGYEERDGSIGERSLAFYERLARGGVSYIVIGDVAPVMTASPTPKLATDAQIPTFKALADAVHKHGAKVALQLFHPEYDVPGVGRMVMGSMAAAKAAQEAKAAGDEETFAAKMAESNEIRKQAYAKLHHDMQHFVNEASVEQLTQIKEAIAASAARAQQAGIDAIEVHGDRLVGSLCSAILNKRTDEYGGSFENRVRYALEVVAAIKEAAPQLMVEYKLPVIMENPDGTPRGKGGLQPDEACEFAKLLEGAGIDMIQVAQANHTGNMGDTIPPMGAMPYNWTLPVAERVKALVSVPVATVGRVVSVEAGEKILEDGAADIIAYGRSLMCDPDIALKAATGEPIRECLNCNKGCVDAIQNRKYISCVLNAE…
GCA_900762015.1	d__Bacteria	p__Actinobacteriota	c__Coriobacteriia	o__Coriobacteriales	f__Coriobacteriaceae	g__Collinsella	s__Collinsella sp900762015	Long	MTAPASKLLQPITVGPLELKNRIMFPPLTTGYEERDGSIGERSLAFYERLARGGVSYIVIGDVAPVMTASPTPKLATDAQIPTFKALADAVHKHGAKVALQLFHPEYDVPGVGRMVMGSMTAAKAAQEAKAAGDEETFAAKMAESNEIRNQAYAKLHHDMQHFVNEASVEQLTQIKEAIAASAARAQQAGIDAIEVHGDRLVGSLCSAILNQRTDEYGGSFENRVRYALEVVAAIKGAAPQLMVEYKLPVIMENPDGTPRGKGGLQPDEACEFAKLLEGAGIDMIQVAQANHTGNMGDTIPPMGAMPYNWTLPVAERVKALVSVPVATVGRVVSVEAGEKILEDGAADIIAYGRSLMCDPDIALKAATGEPIRECLNCNKGCVDAIQNRKYISCVLNAE…
GCA_900762325.1	d__Bacteria	p__Actinobacteriota	c__Coriobacteriia	o__Coriobacteriales	f__Coriobacteriaceae	g__Collinsella	s__Collinsella sp900762325	Long	MTTPASKLLQPITVGPLELKNRIMFPPLTTGYEERDGSIGERSLAFYERLARGGVSYIVIGDVAPVMTASPTPKLATDAQIPTFKALADAVHKHGAKVALQLFHPEYDVPGVGRMVMGSMAAAKAAQEAKAAGDEETFAAKMAESNEIRKQAYAKLHHDMQHFVNEASVEQLTQIKEAIAASAARAQQAGIDAIEVHGDRLVGSLCSAILNQRTDEYGGSFENRVRYALEVVAAIKEAAPQLMVEYKLPVIMENPDGTPRGKGGLQPDEACEFAKLLEGAGIDMIQVAQANHTGNMGDTIPPMGAMPYNWTLPVAERVKALVSVPVATVGRVVSVEAGEKILEDGAADIIAYGRSLMCDPDIALKAATGEPIRECLNCNKGCVDAIQNRKYISCVLNAE…
GCA_900762345.1	d__Bacteria	p__Actinobacteriota	c__Coriobacteriia	o__Coriobacteriales	f__Coriobacteriaceae	g__Collinsella	s__Collinsella sp900762345	Long	MTAPASKLLQPITVGPLELKNRIMFPPLTTGYEERDGSIGDRSLAFYERLARGGVSYIVIGDVAPVMTASPTPKLATDAQIPTFKALADAVHKHGAKVALQLFHPEYDVPGVGRMVMGSMAAAKAAQEAKAAGDEETFAAKMAESNEIRNQAYAKLHHDMQHFVNEASVEQLTQIKEAIAASAARAQQAGIDAIEVHGDRLVGSLCSAILNQRTDEYGGSFENRVRYALEVAAAIKEAAPQLMVEYKLPVIMENPGGTPRGKGGLQPDEACEFAKLLEGAGIDMIQVAQANHTGNMGDTIPPMGAMPYNWTLPVAERVKALVSVPVATVGRVVSVEAGEKILEDGSADIVAYGRSLMCDPDIALKAATGEPIRECLNCNKGCVDAIQNRQYISCVLNAE…
GCA_900762355.1	d__Bacteria	p__Actinobacteriota	c__Coriobacteriia	o__Coriobacteriales	f__Coriobacteriaceae	g__Collinsella	s__Collinsella sp900762355	Long	MTAPASKLLQPITVGPLELKNRIMFPPLTTGYEERDGSIGERSLAFYERLARGGVSYIVIGDVAPVMTASPTPKLATDAQIPTFKALADAVHKHGAKVALQLFHPEYDVPGVGRMVMGSMAAAKAAQEAKAAGDEETFAAKMAESNEIRNQAYAKLHHDMQHFVNEASVEQLTQIKEAIAASAARAQQAGIDAIEVHGDRLVGSLCSAILNQRTDEYGGSFENRVRYALEVVAAIKEAAPQLMVEYKLPVIMENPDGTPRGKGGLQPDEACKFAKLLEGAGIDMIQVAQANHTGNMGDTIPPMGAMPYNWTLPVAERVKALVSVPVATVGRVVSVEAGEKILEDGAADIIAYGRSLMCDPDIALKAATGEPIRECLNCNKGCVDAIQNRKYISCVLNAE…
GCA_900764415.1	d__Bacteria	p__Actinobacteriota	c__Coriobacteriia	o__Coriobacteriales	f__Coriobacteriaceae	g__Collinsella	s__Collinsella sp900764415	Long	MTAPASKLLQPITVGPLELKNRIMFPPLTTGYEERDGSIGERSLAFYERLARGGVSYIVIGDVAPVMTASPTPKLATDAQIPTFKALADAVHKHSAKVALQLFHPEYDVPGVGRMVMGSMAAAKAAQEAKAAGDEETFAAKMAESNEIRNQAYAKLHHDMQHFVNEASVEQLTQIKEAIAASAARAQQAGIDAIEVHGDRLVGSLCSAILNQRTDEYGGSFENRVRYALEVVAAIKEAAPQLMVEYKLPVIMENPDGTPRGKGGLQPDEACEFAKLLEGAGIDMIQVAQANHTGNMGDTIPPMGAMPYNWTLPVAERVKALVSVPVATVGRVISVEAGEKILEDGAADIIAYGRSLMCDPDIALKAATGEPIRECLNCNKGCVDAIQNRKYISCVLNAE…
GCA_900764565.1	d__Bacteria	p__Firmicutes	c__Bacilli	o__Erysipelotrichales	f__Coprobacillaceae	g__Catenibacterium	s__Catenibacterium sp900764565	Long	MKLLEPIKVGPITLKNRIMFPPMTTGYEERDGSISKQSFNFYKRIAEGGVSYIVLGDVAPVNTVSPTPKLFKDEQIPAYKELADALHEFDCKLGIQIFHPEYDVQALAEMFKKGDMQAARAKLHHDMLHFTDEVSPEALNTILKQMGECVRRAYEAGVDVVEVHGDRLVGALCSTVLNHRTDEYGGSFENRTRFALQVVESIKEHAPHICIDYKLPIITDNPLRGKGGLKIDEAVEFAKKLEEAGVNMIHVGQANHTGNLNDTIPAMGTQPYCFMQSYTKRVKDAVSIPVSAVGRIVTPQNGEALIENGVCDIVGYGRSLLADPDYVKKIEDGQPCRIRLCMMCNKGCTDSIQNRKFLSCVLNAENGYEYERTITPADNKKKVVIVGAGPAGLEAARVA…
GCA_900764725.1	d__Bacteria	p__Firmicutes	c__Bacilli	o__Erysipelotrichales	f__Coprobacillaceae	g__Catenibacterium	s__Catenibacterium sp900764725	Long	MKLLEPIKVGPITLKNRIMFPPMTTGYEERDGSISKQSFNFYKRIAEGGVSYIVLGDVAPVNTVSPTPKLFKDEQIPAYKELADALHEFDCKLGIQIFHPEYDVQALAEMFKKGDMQAARAKLHHDMLHFTDEVSPEALNTILKQMGECVRRAYEAGVDVVEVHGDRLVGALCSTVLNHRTDEYGGSFENRTRFALQVVESIKEHAPHICIDYKLPIITDNPLRGKGGLKIDEAVEFAKKLEEAGVNMIHVGQANHTGNLNDTIPTMGTQPYCFMQSYTKRIKDVVSIPVSAVGRIVTPQNGEALIENGVCDIVGYGRSLLADPDFVKKIEDGQPCRIRLCMMCNKGCTDSIQNRKFLSCVLNAENGYEYERTITPADTKKKVVIVGAGPAGLEAARVA…
GCA_900765115.1	d__Bacteria	p__Actinobacteriota	c__Coriobacteriia	o__Coriobacteriales	f__Coriobacteriaceae	g__Collinsella	s__Collinsella sp900765115	Long	MTTPASKLLQPITVGPLELKNRIMFPPLTTGYEERDGSIGERSLAFYERLARGGVSYIVIGDVAPVMTASPTPKLATDAQIPTFKALADAVHKHGARVALQLFHPEYDVPGVGRMVMGSMAAAKAAQEAKAAGDEETFAAKMAESNEIRKQAYAKLHHDMQHFVNEASVEQLTQIKEAIAASAARAQQAGIDAIEVHGDRLVGSLCSAILNQRTDEYGGSFENRVRYALEVVAAIKEAAPQLMVEYKLPVIMENPDGTPRGKGGLQPDEACEFAKLLEGAGIDMIQVAQANHTGNMGDTIPPMGAMPYNWTLPVAERVKALVSVPVATVGRVVSVEAGEKILEDGAADIIAYGRSLMCDPDIALKAATGEPIRECLNCNKGCVDAIQNRKYISCVLNAE…
GCA_900765185.1	d__Bacteria	p__Actinobacteriota	c__Coriobacteriia	o__Coriobacteriales	f__Coriobacteriaceae	g__Collinsella	s__Collinsella sp900765185	Long	MTAPASKLLQPITVGPLELKNRIMFPPLTTGYEERDGSIGERSLAFYERLARGGVSYIVIGDVAPVMTASPTPKLATDAQIPTFKALADAVHKHGAKVALQLFHPEYDVPGVGRMVMGSMAAAKAAQEAKAAGDEETFAAKMAESNEIRKQAYAKLHHDMQHFVNEASVGQLTQIKEAIAASAARAQQAGIDAIEVHGDRLVGSLCSAILNQRTDEYGGSFENRVRYALEVVAAIKEAAPQLMVEYKLPVIMENPDGTPRGKGGLQPDEACEFAKLLEGAGIDMIQVAQANHTGNMGDTIPPMGAMPYNWTLPVAERVKALVSVPVATVGRVVSVEAGEKILEDGAADIIAYGRSLMCDPDIALKAATGEPIRECLNCNKGCVDAIQNRKYISCVLNAE…
GCA_900765705.1	d__Bacteria	p__Firmicutes_A	c__Clostridia	o__Oscillospirales	f__Ruminococcaceae	g__Faecalibacterium	s__Faecalibacterium sp900765705	Long	MQNIILQPIEVGGQTFKNRIMFPPLTTGYEKNGMISEQDMGFYTRLAKGGVGYIVLGDVAPINSFSPTPKLFDDSQIPAFKALADSVHAYGTKLGVQLFHPEYDVDAINSLFMQKKFDEMRQRLHHDMMFFTDEVSEEMLMSIIDKMCACAVRAQKAGVDVIQIHGDRLNGCLCSTRMNHRTDKFGGSLENRVRFARMLTRAIRKAVPDMIIDYKLSIVTPQRGKGGVDEADAVQFAQWLVEDGVDMFHVAQANHTGNMADTIPPMGVQPYGFFVKIAGDIKKAVNVPVSAVGRIVDAEMAERVIESGMADMVAMGRPLLADPDWGTKIAAGKACDIRRCISCNKGCTDAIQNRQFLSCVLNAENGYENTRSIQPAEQKKKIAVLGGGPAGLEAARVAA…
GCA_900766165.1	d__Bacteria	p__Actinobacteriota	c__Coriobacteriia	o__Coriobacteriales	f__Coriobacteriaceae	g__Collinsella	s__Collinsella sp900766165	Long	MTTPASKLLQPITVGPLELKNRIMFPPLTTGYEERDGSIGERSLAFYERLARGGVSYIVIGDVAPVMTASPTPKLATDAQIPTFKALADAVHKHGAKVALQLFHPEYDVPGVGRMVMGSMTAAKAAQEAKAAGDEETFAAKMAESNEIRKQAYAKLHHDMQHFVNEASVEQLTQIKEAIAASAARAQQAGIDAIEVHGDRLVGSLCSAILNKRTDEYGGSFENRVRYALEVVAAIKEAAPQLMVEYKLPVIMENPDGTPRGKGGLQPDEACEFAKLLEGAGIDMIQIAQANHTGNMGDTIPPMGAMPYNWTLPVAERVKALVSVPVATVGRVVSVEAGEKILEDGSADIVAYGRSLMCDPDIALKAATGEPIRECLNCNKGCVDAIQNRKYISCVLNAE…
GCA_900767605.1	d__Bacteria	p__Firmicutes	c__Bacilli	o__RFN20	f__CAG-826	g__Enteromonas	s__Enteromonas sp900767605	Long	MKLLEPLTVKNVTFKNRIMFPPLTTGYEEKDGSIGEQSLSFYTRLAKGGTAYIVLGDVVPIPTFSPTPKLFMDAQIPGFKALADSLHAYGAKVGLQIFHPEYDADGLAKLFAAGKMQEGREKLHHDMLYFSNEVTNEQLQVILGRFQACVKRMVAAGIDVVEIHGDRLVGSLCSPIINHRNDEFGGSFENRVRFALMVVKAIKEVSGDMLIEYKLPIITKQPDGSMLGKGGLPLEEAVELAKLLEANGVDMIHVAQANHTGNMNDTIPAMGTRPYNFMLEECKAVKKAVSIPVSLVGRIVSPMVGEALVEQGVCDMVSYGRSLLADPDFANKLQEGKPGAIRECIMCNKGCTDAITSRRFLSCVLNAENGFEATRHIEKAAKAHRVAVVGAGVAGLEAA…
GCA_900767675.1	d__Bacteria	p__Actinobacteriota	c__Coriobacteriia	o__Coriobacteriales	f__Coriobacteriaceae	g__Collinsella	s__Collinsella sp900767675	Long	MTAPASKLLQPITVGPLELKNRIMFPPLTTGYEERDGSIGERSLAFYERLARGGVSYIVIGDVAPVMTASPTPKLATDAQIPTFKALADTVHKHGAKVALQLFHPEYDVPGVGRMVMGSMAAAKAAQEAKAAGDEETFAAKMAESNEIRNQAYAKLHHDMQHFVNEASVEQLTQIKEAIAASAARAQQAGIDAIEVHGDRLVGSLCSAILNQRTDEYGGSFENRVRYALEVVAAIKEAAPQLMVEYKLPVIMENPDGTPRGKGGLQPDEACEFAKLLEGAGIDMIQVAQANHTGNMGDTIPPMGAMPYNWTLPVAERVKALVSVPVATVGRVVSVEAGEKILEDGAADIIAYGRSLMCDPDIALKAATGEPIRECLNCNKGCVDAIQNRKYISCVLNAE…
GCA_900767825.1	d__Bacteria	p__Firmicutes	c__Bacilli	o__RFN20	f__CAG-826	g__Enteromonas	s__Enteromonas sp900767825	Long	MKLAKPLIVKNVVFKNRIMFPPLTTGYEEKDGSIGEQSLAFYTRLAKGGTAYIVLGDVVPIPTFSPTPKLFSDFQIPGFKRLADNIHQYGAKVGLQIFHPEYDAVALSKLFAEGKIDEGRAKLHHDMLYYVNEVTRTQLEEILVKFQQCVLRMKEAGIDVVEIHGDRLVGSLCSPIINKRNDEFGGSFENRIKFALMVVKAIKEVSGDMLIEYKLPIITRQKDGSLLGKGGLPIEEAAKLAALLEKEGVDMIHVAQANHTGNMNDTIPAMGTRDYTFMIDECKEIRKATTIPLSIVGRVLTPKAGEALLSSGVCDMIGYGRSLLADPDFASKVEQGKTNQIRECIMCNKGCTDAITSRRFLSCVLNAENGYEATKHISKAEHSYKIAVVGAGVAGLEAA…
GCA_900767915.1	d__Bacteria	p__Firmicutes	c__Bacilli	o__Acholeplasmatales	f__Anaeroplasmataceae	g__Anaeroplasma	s__Anaeroplasma sp900767915	Long	MKILEPIKVGNTTLKNRIMFPPLTTGYEERDGSIGKRSFNFYKRLAEGGVGYIVIGDVVPTATLSPTPKLFLDSQIESYKKLADACHEYDCKLGLQIFHPEYDCDALMQMMKEGKSRAEIFGKLHYDMQHYVSEVNHDQIMVILNKITLCVERAVKAGVDVIEVHGDRLVGSLCSTILNHRTDEYGGSFENRTRFALEVVDAIKKASSTITIDYKLPVITVNPDGSLLGKGGLLIDEAVKLAKLLEERGVHMIHVAQANHTGNMNDTIPAMGTRPYHFMENECRLVKEAVSIPVSTVGRISVDYAEKMLEDGTCDIVAFGRGLLADPDIAKKLEKGEANLIRQCICCNKGCTDSIMASRAISCVLNAENGYEYERVITTPNKKHKVLIVGAGIAGLEAA…
GCA_900768265.1	d__Bacteria	p__Actinobacteriota	c__Coriobacteriia	o__Coriobacteriales	f__Coriobacteriaceae	g__Collinsella	s__Collinsella sp900768265	Long	MTAPASKLLQPITVGPFELKNRIMFPPLTTGYEERDGSIGERSLAFYERLARGGVSYIVIGDVAPVMTASPTPKLATDAQIPTFKALADTVHKHGAKVALQLFHPEYDVPGVGRMVMGSMAAAKAAQEAKAAGDEETFAAKMAESNEIRNQAYAKLHHDMQHFVNEATVEQLTQIKEAIAASAARAQQAGIDAIEVHGDRLVGSLCSAILNKRTDEYGGSFENRVRYALEVVAAIKEAAPQLMVEYKLPVIMENPDGTPRGKGGLQPDEACEFAKLLEGAGIDMIQVAQANHTGNMGDTIPPMGAMPYNWTLPVAERVKALVSVPVATVGRVVSVEAGEKILEDGAADIIAYGRSLMCDPDIALKAATGEPIRECLNCNKGCVDAIQNRKYISCVLNAE…
GCA_900768435.1	d__Bacteria	p__Actinobacteriota	c__Coriobacteriia	o__Coriobacteriales	f__Coriobacteriaceae	g__Collinsella	s__Collinsella sp900768435	Long	MTAPASKLLQPITVGPLELKNRIMFPPLTTGYEERDGSIGERSLAFYERLARGGVSYIVIGDVAPVMTASPTPKLATDAQIPTFKALADAVHKHGAKVALQLFHPEYDVPGVGRMVMGSMAAAKAAQEAKAAGDEETFAAKMAESNEIRKQAYAKLHHDMQHFVNEASVEQLTQIKEAIAASAARAQQAGIDAIEVHGDRLVGSLCSAILNKRTDEYGGSFENRVRYALEVVAAIKEAAPQLMVEYKLPVIMENPDGTPRGKGGLQPDEACEFAKLLEGAGIDMIQIAQANHTGNMGDTIPPMGAMPYNWTLPVAERVKALVSVPVATVGRVVSVEAGEKILEDGSADIVAYGRSLMCDPDIALKAATGEPIRECLNCNKGCVDAIQNRKYISCVLNAE…
GCA_900770925.1	d__Bacteria	p__Firmicutes	c__Bacilli	o__RFN20	f__CAG-288	g__Enterosoma	s__Enterosoma sp900770925	Long	MKITEPIKVGKITLKNRIMFPPLTTGYEERDGSIGEHSRAFYTRLAKGGVGYIVIGDVVPVNTVSPTPKLFCDEQIGSFKALADSVHAYGAKLGLQLFHPEYDTEAIINFIKQGKRNEAFAKLHHDRLHFTDEVTPEKLASILEHIKACAHRAYEAGVDVIEVHGDRVVGSLCSTILNHRTDEYGGSFENRTRFALEFVKAIKEGAPDITIDYKLPIVTKRKDGTYQGKGGLVLEEAVKLAKLLEKNGVDRIHVAQANHTGNRNDTIPARGTRAYGFRVEEAKAIKAAVSIPVSIVGRICTVKAAESLIEQNVCDIVAFGRNHLTDPDIANKIADGKDYLIRQCINCNKGCTDKIQKAQFLSCVLNAENGYEATRSITKAVNPRTVAVVGGGIAGLEAA…
GCA_900772715.1	d__Bacteria	p__Firmicutes_A	c__Clostridia	o__Oscillospirales	f__Ruminococcaceae	g__Gemmiger	s__Gemmiger sp900772715	Long	MENILLQPIEVGGQTFKNRIMFPPLTTGYEKNGMISEQDMGFYTRLAKGGVGYIVLGDVAPINSFSPTPKLFDDSQIPAFKALADSVHAYGAKLGVQIFHPEYDVDAINALFMQRKMNEMRERLHHDMMFFTDEVSEETLLQIIDKMCACAVRAQKAGLDVIQVHGDRLVGCLCSTRMNHRTDKFGGSLENRARFARMVVRALRKAVPDMVIDYKLSIVTPERGKGGIDEADAVQFAQWLEEDGVDMFHVAQANHTGNMADTIPPMGVQPYGFFVDIAGKIKANVHVPVSTVGRIIDPAMAERIVTCGKADIVGLGRPLLADPDWGAKIEAGRSCDIRRCISCNKGCTDAIQERRFISCVLNAENGCENVRSITPADVKKKVAVIGGGPAGLEAARVAS…
GCA_902362275.1	d__Bacteria	p__Actinobacteriota	c__Coriobacteriia	o__Coriobacteriales	f__Coriobacteriaceae	g__Collinsella	s__Collinsella sp902362275	Long	MTAPASKLLQPITVGPLELKNRIMFPPLTTGYEERDGSIGERSLAFYERLARGGVSYIVIGDVAPVMTASPTPKLATDAQIPTFKALADAVHKHGAKVALQLFHPEYDVPGVGRMVMGSMAAAKAAQEAKAAGDEETFAAKMAESNEIRKQAYAKLHHDMQHFVNEASVEQLTQIKEAIAVSAARAQQAGIDAIEVHGDRLVGSLCSAILNKRTDEYGGSFENRVCYALEVVAAIKEAAPELMVEYKLPVIMENPDGTPRGKGGLLPDEACKFAKLLEGAGIDMIQVAQANHTGNMGDTIPPMGAMPYNWTLPVAERVKALVSVPVATVGRVVSVEAGEKILEDGAADIIAYGRSLMCDPDIALKAATGEPIRECLNCNKGCVDAIQNRKYISCVLNAE…
GCA_902362365.1	d__Bacteria	p__Firmicutes_A	c__Clostridia	o__Peptostreptococcales	f__Peptostreptococcaceae	g__GCA-900066495	s__GCA-900066495 sp902362365	Long	MKLLETINVGNITLKNRVMFPPLTTGYEGRDGSITKQSIEFYERLAKGGVSYIVIGDVSPINSFSPTPKLYDDSQIEGFKKLCDSIHKHGAKVSVQIFHPEYDCDAINKMFASGDMKAVREKLHHDMKHFVNEVSEEGLNNIISKMCDCAIRAQKAGVDIIQIHGDRLVGSLCSTILNKRNDKFGGSLENRTRFAIQLVKSLKEAVPNMPIDYKFSVVTPQRGKGGINLDEAPTFAKWLEEAGVDMLHVAQANHTGNMADTIPPMGVQPYGFFVDIAGQIKKSVNIPVSTVGRIFNPKMAESILESNKSDIIGLGRILLADPDWINKVKDNKSEDIRECICCNKGCTDNIQERKFLSCVLNAENGYEGTRKITEAETKKKVIVVGGGPAGLEAARVASL…
GCA_902363125.1	d__Bacteria	p__Actinobacteriota	c__Coriobacteriia	o__Coriobacteriales	f__Coriobacteriaceae	g__Collinsella	s__Collinsella sp902363125	Long	MTAPASKLLQPITVGPLELKNRIMFPPLTTGYEERDGSIGERSLAFYERLARGGVSYIVIGDVAPVMTASPTPKLATDAQIPTFKALADTVHKHGAKVALQLFHPEYDVPGVGRMVMGSMAAAKAAQEAKAAGDEETFAAKMAESNEIRNQAYAKLHHDMQHFVNEASVEQLTQIKEAIAASAARAQQAGIDAIEVHGDRLVGSLCSAILNQRTDEYGGSFENRVRYALEVVAAIKEAAPQLMVEYKLPVIMENPDGTPRGKGGLQPDEACKFAKLLEGAGIDMIQVAQANHTGNMGDTIPPMGAMPYNWTLPVAERVKALVSVPVATVGRVVSVEAGEKILEDGAADIIAYGRSLMCDPDIALKAATGEPIRECLNCNKGCVDAIQNRKYISCVLNAE…
GCA_902363875.1	d__Bacteria	p__Actinobacteriota	c__Coriobacteriia	o__Coriobacteriales	f__Coriobacteriaceae	g__Collinsella	s__Collinsella sp902363875	Long	MTAPASKLLQPITVGPLELKNRIMFPPLTTGYEERDGSIGERSLAFYERLARGGVSYIVIGDVAPVMTASPTPKLATDTQIPTFKALADAVHKHGAKVALQLFHPEYDVPGVGRMVMGSMAAAKAAQEAKAAGDEETFAAKMAESNEIRKQAYAKLHHDMQHFVNEATVEQLTQIKEAIAASAARAQQAGIDAIEVHGDRLVGSLCSAILNKRTDEYGGSFENRVRYALEVVAAIKEAAPQLMVEYKLPVIMENPDGTPRGKGGLQPDEACEFAKLLEGAGIDMIQVAQANHTGNMGDTIPPMGAMPYNWTLPVAERVKALVSVPVATVGRVVSVEAGEKILEDGSADIVAYGRSLMCDPDIALKAATGEPIRECLNCNKGCVDAIQNRQYISCVLNAE…
GCA_902364645.1	d__Bacteria	p__Actinobacteriota	c__Coriobacteriia	o__Coriobacteriales	f__Coriobacteriaceae	g__Collinsella	s__Collinsella sp902364645	Long	MTAPASKLLQPITVGPLELKNRIMFPPLTTGYEERDGSIGERSLAFYERLARGGVSYIVIGDVAPVMTASPTPKLATDAQIPTFKALADAVHKHGARVALQLFHPEYDVPGVGRMVMGSMAAAKAAQEAKAAGDEETFAAKMAESNEIRNQAYAKLHHDMQHFVNEASEEQLTQIKEAIAASAARAQQAGIDAIEVHGDRLVGSLCSAILNKRTDEYGGSFENRVRYALEVVAAIKEAAPQLMVEYKLPVIMENPDGTPRGKGGLQPDEACEFAKLLEGAGIDMIQVAQANHTGNMGDTIPPMGAMPYNWTLPVAERVKALVSVPVATVGRVVSVEAGEKILEDGAADIIAYGRSLMCDPDIALKAATGEPIRECLNCNKGCVDAIQNRKYISCVLNAE…
GCA_902373635.1	d__Bacteria	p__Firmicutes_A	c__Clostridia	o__Oscillospirales	f__Oscillospiraceae	g__Pelethomonas	s__Pelethomonas sp902373635	Long	MRTTSPLLQPLNVGGLTLKNRVMFPPLTTGYEEWDGSIGERSLHFYERLAKGGVGYVVLGDVAPVKTVSPTPKLFDDSQIPSFQALADILHRYDCKLALQVFHPEYDVSEVGRLVDLSSALAAEARAAEAAGDMAAHSAKLAESQKVGAQVRETLNYGMQHFASEASAQALADIRTSMVLCARRALRAGVDAIEIHGDRLLGALCSPLLNHRSDAYGGSFENRVRYALETVAAIREAVPGLMIEYKLPLITVNADGSLRGKGGLMEEEAVAFARLLEKAGVDMIQAAQANHTSNKGDTVPLMGAVPYSWTLPIAAKIKEAVSIPVATVGRVPSAEAGEEILRAGKADVIGYGRSLLCDPDIASKTASGEPIRRCLYCNIGCMNALTSRKYLSCVLNAEN…
GCA_902388345.1	d__Bacteria	p__Actinobacteriota	c__Coriobacteriia	o__Coriobacteriales	f__Coriobacteriaceae	g__Collinsella	s__Collinsella sp902388345	Long	MTAPASKLLQPITVGPLELKNRIMFPPLTTGYEERDGSIGERSLAFYERLARGGVSYIVIGDVAPVMTASPTPKLATDAQIPTFKALADAVHKHGAKVALQLFHPEYDVPGVGRMVMGSMAAAKAAQEAKAAGDEETFAAKMAESNEIRNQAYAKLHHDMQHFVNEASVEQLTQIKEAIAASAARAQQAGIDAIEVHGDRLVGSLCSAILNQRTDEYGGSFENRVRYALEVVAAIKEAAPQLMVEYKLPVIMENPDGTPRGKGGLQPDEACEFAKLLEGAGIDMIQVAQANHTGNMGDTIPPMGAMPYNWTLPVAERVKALVSVPVATVGRVVSVEAGEKILEDGAADIIAYGRSLMCDPDIALKAATGEPIRECLNCNKGCVDAIQNRKYISCVLNAE…
GCA_902399975.1	d__Bacteria	p__Actinobacteriota	c__Coriobacteriia	o__Coriobacteriales	f__Coriobacteriaceae	g__Collinsella	s__Collinsella sp902399975	Long	MTAPASKLLQPITVGPLELKNRIMFPPLTTGYEERDGSIGERSLAFYERLARGGVSYIVIGDVAPVMTASPTPKLATDTQIPTFKALADAVHKHGAKVALQLFHPEYDVPGVGRMVMGSMAAAKAAQEAKAAGDEETFAAKMAESNEIRKQAYAKLHHDMQHFVNEATVEQLTQIKEAIAASAARAQQAGIDAIEVHGDRLVGSLCSAILNKRTDEYGGSFENRVRYALEVVAAIKEAAPQLMVEYKLPVIMENPDGTPRGKGGLQPDEACEFAKLLEGAGIDMIQVAQANHTGNMGDTIPPMGAMPYNWTLPVAERVKALVSVPVATVGRVVSVEAGEKILEDGSADIVAYGRSLMCDPDIALKAATGEPIRECLNCNKGCVDAIQNRQYISCVLNAE…
GCA_902405995.1	d__Bacteria	p__Actinobacteriota	c__Coriobacteriia	o__Coriobacteriales	f__Coriobacteriaceae	g__Collinsella	s__Collinsella sp902405995	Long	MTAPASKLLQPITVGPLELKNRIMFPPLTTGYEERDGSIGERSLAFYERLARGGVSYIVIGDVAPVMTASPTPKLATDAQIPTFKALADAVHKHGAKVALQLFHPEYDVPGVGRMVMGSMAAAKAAQEAKAAGDEETFAAKMAESNEIRKQAYAKLHHDMQHFVNEASVEQLTQIKEAIAASAARAQQAGIDAIEVHGDRLVGSLCSAILNQRTDEYGGSFENRVRYALEVVASIKEAAPQLMVEYKLPVIMENPDGTPRGKGGLQPDEACEFAKLLEGAGIDMIQVAQANHTGNMGDTIPPMGAMPYNWTLPVAERVKALVSVPVATVGRVVSVEAGEKILEDGAADIIAYGRSLMCDPDIALKAATGEPIRECLNCNKGCVDAIQNRKYISCVLNAE…
GCA_902406155.1	d__Bacteria	p__Actinobacteriota	c__Coriobacteriia	o__Coriobacteriales	f__Coriobacteriaceae	g__Collinsella	s__Collinsella sp900554155	Long	MTAPASKLLQPITVGPLELKNRIMFPPLTTGYEERDGSIGERSLAFYERLARGGVSYIVIGDVAPVMTASPTPKLATDAQIPTFKALADTVHKHGAKVALQLFHPEYDVPGVGRMVMGSMAAAKAAQEAKAAGDEETFAAKMAESNEIRNQAYAKLHHDMQHFVNEATVEQLTQIKEAIAASAARAQQAGIDAIEVHGDRLVGSLCSAILNKRTDEYGGSFENRVRYALEVVAAIKEAAPQLMVEYKLPVIMENPDGTPRGKGGLQPDEACEFAKLLEGAGIDMIQVAQANHTGNMGDTIPPMGAMPYNWTLPVAERVKALISVPVATVGRVVSVEAGEKILEDGAADIIAYGRSLMCDPDIALKAATGEPIRECLNCNKGCVDAIQNRKYISCVLNAE…
GCA_902835305.1	d__Bacteria	p__Actinobacteriota	c__Coriobacteriia	o__Coriobacteriales	f__Coriobacteriaceae	g__Collinsella	s__Collinsella sp902835305	Long	MTAPASKLLQPITVGPLELKNRIMFPPLTTGYEERDGSIGERSLAFYERLARGGVSYIVIGDVAPVMTASPTPKLATDAQIPTFKALADAVHKHGAKIALQLFHPEYDVPGVGRMVMGSMAAAKAAQEAKAAGDEETFAAKMAESNEIRKQAYAKLHHDMQHFVNEASVEQLTQIKEAIAASAARAQQAGIDAIEVHGDRLVGSLCSAILNQRTDEYGGSFENRVRYALEVVAAIKEAAPELMVEYKLPVIMENPDGTPRGKGGLQPDEVCEFAKLLEGAGIDMIQVAQANHTGNMGDTIPPMGAMPYNWTLPVAERVKALVSVPVATVGRVVSVEAGEKILEDGAADIIAYGRSLMCDPDIALKAATGEPIRECLNCNKGCVDAIQNRKYISCVLNAE…
GCA_905197585.1	d__Bacteria	p__Actinobacteriota	c__Coriobacteriia	o__Coriobacteriales	f__Coriobacteriaceae	g__Collinsella	s__Collinsella sp905197585	Long	MTTPASKLLQPITVGPLELKNRIMFPPLTTGYEERDGSIGERSLAFYERLARGGVSYIVIGDVAPVMTASPTPKLATDAQIPTFKALADAVHKHGAKVALQLFHPEYDVPGVGRMVMGSMAAAKAAQEAKAAGDEETFAAKMAESNEIRNQAYAKLHHDMQHFVNEASVEQLTQIKEAIAASAARAQQAGIDAIEVHGDRLVGSLCSAILNQRTDEYGGSFENRVRYALEVVAAIKEAAPQLMVEYKLPVIMENPDGTPRGKGGLQPDEACEFAKLLEGAGIDMIQVAQANHTGNMGDTIPPMGAMPYNWTLPVAERVKALVSVPVATVGRVVSVEAGEKILEDGAADIIAYGRSLMCDPDIALKAATGEPIRECLNCNKGCVDAIQNRKYISCVLNAE…
GCA_905197665.1	d__Bacteria	p__Actinobacteriota	c__Coriobacteriia	o__Coriobacteriales	f__Coriobacteriaceae	g__Collinsella	s__Collinsella sp900556445	Long	MTAPASKLLQPITVGPLELKNRIMFPPLTTGYEERDGSIGERSLAFYERLARGGVSYIVIGDVAPVMTASPTPKLATDAQIPTFKALADAVHKHGAKVALQLFHPEYDVPGVGRMVMGSMAAAKAAQEAKAAGDEETFAAKMAESNEIRKQAYAKLHHDMQHFVNEASVEQLTQIKEAIAASAARAQQAGIDAIEVHGDRLVGSLCSAILNQRTDEYGGSFENRVRYALEVVAAIKDAAPELMVEYKLPVIMENPDGTPRGKGGLQPDEACEFAKLLEGAGIDMIQVAQANHTGNMGDTIPPMGAMPYNWTLPVAERVKALVSVPVATVGRVVSVEAGEKILEDGSADIIAYGRSLMCDPDIALKAATGEPIRECLNCNKGCVDAIQNRKYISCVLNAE…
GCA_905198825.1	d__Bacteria	p__Actinobacteriota	c__Coriobacteriia	o__Coriobacteriales	f__Coriobacteriaceae	g__Collinsella	s__Collinsella sp905198825	Long	MTAPASKLLQPITVGPLELKNRIMFPPLTTGYEERDGSIGERSLAFYERLARGGVSYIVIGDVAPVMTASPTPKLATDVQIPTFKALADAVHKHGAKVALQLFHPEYDVPGVGRMVMGSMAAAKAAQEAKAAGDEETFAAKMAESNEIRKQAYAKLHHDMQHFVNEASVEQLTQIKEAIAASAARAQQAGIDAIEVHGDRLVGSLCSAILNKRTDEYGGSFENRVRYALEVVAAIKEAAPQLMVEYKLPVIMENPDGTPRGKGGLQPDEACEFAKLLEGAGIDMIQVAQANHTGNMGDTIPPMGAMPYNWTLPVAERVKALVSVPVATVGRVVSVEAGEKILEDGAADIIAYGRSLMCDPDIALKAATGEPIRECLNCNKGCVDAIQNRKYISCVLNAE…
GCA_905199225.1	d__Bacteria	p__Actinobacteriota	c__Coriobacteriia	o__Coriobacteriales	f__Coriobacteriaceae	g__Collinsella	s__Collinsella sp900554665	Long	MTAPASKLLQPITVGPLELKNRIMFPPLTTGYEERDGSIGERSLAFYERLARGGVSYIVIGDVAPVMTASPTPKLATDAQIPTFKALADAVHKHGAKVALQLFHPEYDVPGVGRMVMGSMAAAKAAQEAKAAGDEETFAAKMAESNEIRNQAYAKLHHDMQHFVNEASVEQLTQIKEAIAASAARAQQAGIDAIEVHGDRLVGSLCSAILNQRTDEYGGSFENRVRYALEVVAAIKEAAPQLMVEYKLPVIMENPDGTPRGKGGLQPDEACEFAKLLEGAGIDMIQVAQANHTGNMGDTIPPMGAMPYNWTLPVAERVKALVSVPVATVGRVVSVEAGEKILEDGAADIIAYGRSLMCDPDIALKAATGEPIRECLNCNKGCVDAIQNRKYISCVLNAE…
GCA_905200905.1	d__Bacteria	p__Firmicutes_A	c__Clostridia	o__Lachnospirales	f__Lachnospiraceae	g__Blautia	s__Blautia sp900753905	Long	MKLTEKLTIRNTTFKNRVMFPPLTTGYEDRNGTITDQDMDFYTRLAKGGVGYIVIGDVAPVNNFTPTPRLFQDSQIESFKKLADSVHEYGAKLGIQIFHPEYDCETMMRLFAEGKMEEVRAKLHHDMMHFVDEVSEETLLSIIDKMCACAVRAQKAGVDVIQIHGDRLVGALCSTKMNHRTDKFGGSLENRTRFALLLVEALRKAVPDMILDYKFSVVTPERGKGGIDEADAPVFAQMLEKAGVDMLHVAQANHTGNMADTIPPMGVQPYGFFAEISGKVKEAVSIPVSTVGRIITPEMAEQILASGKADMVGIGRGLLADADWANKAANHDFCDIRLCISCNKGCTDKIQHREFLSCVLNAENGYEGTRKILPAETPKHLVIIGGGAAGMEAARVAAE…
GCA_905204635.1	d__Bacteria	p__Actinobacteriota	c__Coriobacteriia	o__Coriobacteriales	f__Coriobacteriaceae	g__Collinsella	s__Collinsella sp905204635	Long	MTAPASKLLQPITVGPLELKNRIMFPPLTTGYEERDGSIGERSLAFYERLARGGVSYIVIGDVAPVMTASPTPKLATDAQIPTFKALADAVHKHGAKVALQLFHPEYDVPGVGRMVMGSMAAAKAAQEAKAAGDEETFAAKMAESNEIRKQAYAKLHHDMQHFVNEATVEQLTQIKEAIAASAARAQQAGIDAIEVHGDRLVGSLCSAILNQRTDEYGGSFENRVRYALEVVAAIKEAAPQLMVEYKLPVIMENPDGTPRGKGGLQPDEACEFAKLLEGAGIDMIQVAQANHTGNMGDTIPPMGAMPYNWTLPVAERVKALVSVPVATVGRVVSVEAGEKILEDGAADIIAYGRSLMCDPDIALKAATGEPIRECLNCNKGCVDAIQNRKYISCVLNAE…
GCA_905208345.1	d__Bacteria	p__Actinobacteriota	c__Coriobacteriia	o__Coriobacteriales	f__Coriobacteriaceae	g__Collinsella	s__Collinsella sp905208345	Long	MTAPAPKLLQPITVGPLELKNRIMFPPLTTGYEERDGSIGERSLAFYERLARGGVSYIVIGDVAPVMTASPTPKLATDAQIPTFKALADAVHKHGAKVALQLFHPEYDVPGVGRMVMGSMAAAKAAQEAKAAGDEETFAAKMAESNEIRNQAYAKLHHDMQHFVNEASVEQLTQIKEAIAASAARAQQAGIDAIEVHGDRLVGSLCSAILNQRTDEYGGSFENRVRYALEVVAAIKEAAPQLMVEYKLPVIMENPDGTPRGKGGLQPDEACEFAKLLEGAGIDMIQVAQANHTGNMGDTIPPMGAMPYNWTLPVAERVKALVSVPVATVGRVVSVEAGEKILEDGAADIIAYGRSLMCDPDIALKAATGEPIRECLNCNKGCVDAIQNRKYISCVLNAE…
GCA_905208635.1	d__Bacteria	p__Actinobacteriota	c__Coriobacteriia	o__Coriobacteriales	f__Coriobacteriaceae	g__Collinsella	s__Collinsella sp905208635	Long	MTAPASKLLQPITVGPLELKNRIMFPPLTTGYEERDGSIGERSLAFYERLARGGVSYIVIGDVAPVMTASPTPKLATDVQIPTFKALADAVHKHGAKVALQLFHPEYDVPGVGRMVMGSMAAAKAAQEAKAAGDEETFAAKMAESNEIRKQAYAKLHHDMQHFVNEASVEQLTQIKEAIAASAARAQQAGIDAIEVHGDRLVGSLCSAILNKRTDEYGGSFENRVRYALEVVAAIKEAAPQLMVEYKLPVIMENPDGTPRGKGGLQPDEACEFAKLLEGAGIDMIQVAQANHTGNMGDTIPPMGAMPYNWTLPVAERVKALVSVPVATVGRVVSVEAGEKILEDGAADIIAYGRSLMCDPDIALKAATGEPIRECLNCNKGCVDAIQNRKYISCVLNAE…
GCA_905209455.1	d__Bacteria	p__Actinobacteriota	c__Coriobacteriia	o__Coriobacteriales	f__Coriobacteriaceae	g__Collinsella	s__Collinsella sp905209455	Long	MTTPASKLLQPITVGPLELKNRIMFPPLTTGYEERDGSIGERSLAFYERLARGGVSYIVIGDVAPVMTASPTPKLATDAQIPTFKALADVVHKHGAKVALQLFHPEYDVPGVGHMVMGSMAAAKAAQEAKAAGDEETFAAKMAESNEIRNQAYAKLHHDMQHFVNEASVEQLTQIKEAIAASAARAQQAGIDAIEVHGDRLVGSLCSAILNQRTDEYGGSFENRVRYALEVVAAIKEAAPQLMVEYKLPVIMENPDGTPRGKGGLQPDEACEFAKLLEGAGIDMIQVAQANHTGNMGDTIPPMGAMPYNWTLPVAERVKALVSVPVATVGRVVSVEAGEKILEDGAADIIAYGRSLMCDPDIALKAATGEPIRECLNCNKGCVDAIQNRKYISCVLNAE…
GCA_905209765.1	d__Bacteria	p__Actinobacteriota	c__Coriobacteriia	o__Coriobacteriales	f__Coriobacteriaceae	g__Collinsella	s__Collinsella sp905209765	Long	MTAPASKLLQPITVGPLELKNRIMFPPLTTGYEERDGSIGERSLAFYERLARGGVSYIVIGDVAPVMTASPTPKLATDAQIPTFKALADTVHKHGAKVALQLFHPEYDVPGVGRMVMGSMAAAKAAQEAKAAGDEETFAAKMAESNEIRNQAYAKLHHDMQHFVNEASVEQLTQIKEAIAASAARAQQAGIDAIEVHGDRLVGSLCSAILNQRTDEYGGSFENRVRYALEVVAAIKEAAPQLMVEYKLPVIMENPDGTPRGKGGLQPDEACEFAKLLEGAGIDMIQVAQANHTGNMGDTIPPMGAMPYNWTLPVAERVKALVSVPVATVGRVVSVEAGEKILEDGAADIVAYGRSLMCDPDIALKAATGEPIRECLNCNKGCVDAIQNRKYISCVLNAE…
GCA_905210085.1	d__Bacteria	p__Actinobacteriota	c__Coriobacteriia	o__Coriobacteriales	f__Coriobacteriaceae	g__Collinsella	s__Collinsella sp905210085	Long	MTAPASKLLQPITVGPLELKNRIMFPPLTTGYEERDGSIGERSLAFYERLARGGVSYIVIGDVAPVMTASPTPKLATDAQIPTFKALADAVHKHGAKVALQLFHPEYDVPGVGRMVMGSMAAAKAAQEAKAAGDEETFAAKMAESNEIRNQAYAKLHHDMQHFVNEASVEQLTQIKEAIAASAARAQQAGIDAIEVHGDRLVGSLCSAILNQRTDEYGGSFENRVRYALEVVAAIKEAAPQLMMEYKLPVIMENPDGTPRGKGGLQPDEACEFAKLLEGAGIDMIQVAQANHTGNMGDTIPPMGAMPYNWTLPVAERVKALVSVPVATVGRVISVEAGEKILEDGAADIIAYGRSLMCDPDIALKAATGEPIRECLNCNKGCVDAIQNRKYISCVLNAE…
GCA_905213265.1	d__Bacteria	p__Actinobacteriota	c__Coriobacteriia	o__Coriobacteriales	f__Coriobacteriaceae	g__Collinsella	s__Collinsella sp905213265	Long	MTTPASKLLQPITVGPLELKNRIMFPPLTTGYEERDGSIGERSLAFYERLARGGVSYIVIGDVAPVMTASPTPKLATDAQIPTFKALADAVHKHGAKVALQLFHPEYDVPGVGRMVMGSMAAAKAAQEAKAAGDEETFAAKMAESNEIRNQAYAKLHHDMQHFVNEASVEQLTQIKEAIAASAARAQQAGIDAIEVHGDRLVGSLCSAILNQRTDEYGGSFENRVRYALEVVAAIKEAAPQLMVEYKLPVIMENPDGTPRGKGGLQPDEACEFAKLLEGAGIDMIQVAQANHTGNMGDTIPPMGAMPYNWTLPVAERVKALVSVPVATVGRVVSVEAGEKILEDGAADIIAYGRSLMCDPDIALKAATGEPIRECLNCNKGCVDAIQNRKYISCVLNAE…
GCA_905213725.1	d__Bacteria	p__Actinobacteriota	c__Coriobacteriia	o__Coriobacteriales	f__Coriobacteriaceae	g__Collinsella	s__Collinsella aerofaciens_R	Long	MTAPATKLLQPITVGPLELKNRIMFPPLTTGYEERDGSIGERSLAFYERLARGGVSYIVIGDVAPVMTASPTPKLATAAQIPTFKALADAVHKHGAKVALQLFHPEYDVPGVGRMVMGSMAAAKAAQEAKAAGDEETFAAKMAESNEIRNQAYAKLHHDMQHFVNEASVEQLTQIKEAIAASAARAQQAGIDAIEVHGDRLVGSLCSAILNQRTDEYGGSFENRVRYALEVVAAIKEAAPQLMVEYKLPVIMENPDGTPRGKGGLQPDEACEFAKLLEGAGIDMIQVAQANHTGNMGDTIPPMGAMPYNWTLPVAERVKALVSVPVATVGRVVSVEAGEKILEDGAADIIAYGRSLMCDPDIALKAATGEPIRECLNCNKGCVDAIQNRKYISCVLNAE…
GCA_905214105.1	d__Bacteria	p__Actinobacteriota	c__Coriobacteriia	o__Coriobacteriales	f__Coriobacteriaceae	g__Collinsella	s__Collinsella sp905214105	Long	MTAPATKLLQPITVGPLELKNRIMFPPLTTGYEERDGSIGERSLAFYERLARGGVSYIVIGDVAPVMTASPTPKLATDAQIPTFKALADAVHKHGAKVALQLFHPEYDVPGVGRMVMGSMAAAKAAQEAKAAGDEETFAAKMAESNEIRKQAYAKLHHDMQHFVNEATVEQLTQIKEAIAASAARAQQAGIDAIEVHGDRLVGSLCSAILNQRTDEYGGSFENRVRYALEVVAAIKEAAPQLMVEYKLPVIMENPDGTPRGKGGLQPDEACEFAKLLEGAGIDMIQVAQANHTGNMGDTIPPMGAMPYSWTLPVAERVKALVSVPVATVGRVVSVEAGEKILEDGAADIIAYGRSLMCDPDIALKAATGEPIRECLNCNKGCVDAIQNRKYISCVLNAE…
GCA_905214425.1	d__Bacteria	p__Actinobacteriota	c__Coriobacteriia	o__Coriobacteriales	f__Coriobacteriaceae	g__Collinsella	s__Collinsella sp905214425	Long	MTAPASKLLQPITVGPLELKNRIMFPPLTTGYEERDGSIGERSLAFYERLARGGVSYIVIGDVAPVMTASPTPKLATDAQIPTFKALADTVHKHGAKVALQLFHPEYDVPGVGRMVMGSMAVAKAAQEAKAAGDEETFAAKMAESNEIRNQAYAKLHHDMRHFVNEASVEQLTQIKEAIAASAARAQQAGIDAIEVHGDRLVGSLCSAILNQRTDEYGGSFENRVRYALEVVAAIKEAAPQLMVEYKLPVIMENPDGTPRGKGGLQPDEACEFAKLLEGAGIDMIQVAQANHTGNMGDTIPPMGAMPYNWTLPVAERVKALVSVPVATVGRVVSVEAGEKILEDGAADIIAYGRSLMCDPDIALKAATGEPIRECLNCNKGCVDAIQNRKYISCVLNAE…
GCA_905214465.1	d__Bacteria	p__Actinobacteriota	c__Coriobacteriia	o__Coriobacteriales	f__Coriobacteriaceae	g__Collinsella	s__Collinsella sp905214465	Long	MTAPASKLLQPITVGPLELKNRIMFPPLTTGYEERDGSIGERSLAFYERLARGGVSYIVIGDVAPVMTASPTPKLATDAQIPTFKALADAVHKHGAKVALQLFHPEYDVPGVGRMVMGSMAAAKAAQEAKAAGDEEAFAAKMAESNEIRKQAYAKLHHDMQHFVNEASVEQLTQIKEAIAASAARAQQAGIDAIEVHGDRLVGSLCSAILNQRTDEYGGSFENRVRYALEVVAAIKEAAPQLMVEYKLPVIMENPDGTPRGKGGLQPDEACEFAKLLEGAGIDMIQVAQANHTGNMGDTIPPMGAMPYNWTLPVAERVKALVSVPVATVGRVVSVEAGEKILEDGAADIIAYGRSLMCDPDIALKAATGEPIRECLNCNKGCVDAIQNRKYISCVLNAE…
GCA_905214525.1	d__Bacteria	p__Actinobacteriota	c__Coriobacteriia	o__Coriobacteriales	f__Coriobacteriaceae	g__Collinsella	s__Collinsella sp905214525	Long	MTTSASKLLQPITVGPLELKNRIMFPPLTTGYEERDGSIGERSLAFYERLARGGVSYIVIGDVAPVMTASPTPKLATDAQIPTFKALADAVHKHGAKVALQLFHPEYDVPGVGRMVMGSMAAAKAAQEAKAAGDEETFAAKMAESNEIRKQAYAKLHHDMQHFVNEATVEQLTQIKEAIAASAARAQQAGIDAIEVHGDRLVGSLCSAILNKRTDEYGGSFENRVRYALEVVAAIKDAAPQLMVEYKLPVIMENPDGTPRGKGGLQPDEACEFAKLLEGAGIDMIQVAQANHTGNMGDTIPPMGAMPYNWTLPVAERVKALVSVPVATVGRVVSVEAGEKILEDGSADIVAYGRSLMCDPDIALKAATGEPIRECLNCNKGCVDAIQNRKYISCVLNAE…
GCA_905214855.1	d__Bacteria	p__Firmicutes_A	c__Clostridia	o__Lachnospirales	f__Lachnospiraceae	g__CAJMNU01	s__CAJMNU01 sp905214855	Long	MKLLEEIKVGNLILKNRIMFPPLTTGYEERDGSIGERSFHFYKRLAKGGAAYIVIGDVAPVNTASPTPKLCDDRQIPSFKRLADALHAHDCKLGLQLFHPEYDVPGVGKMITDARMAAMEGQKAQASGDIKRFEEKMAESQKLTSAAYAKLHHDMQHFVSEATKEQLDAIKDAIAQAARRAMEAGVDAIEVHGDRLLGSLCSSILNHRSDEYGGSFENRIRYALEVVTAIREAAPTLMIEYKLPFITKNEDGSNRGKGGLFEEEGIAFAKRLEEVGVDMIQVAQANHTGNMGDTIPPMGTIAYNWTLPIAKRVKETVQIPVATVGRVVTVENGEEILEKGEADIIGYGRSLLCDPDIPKKAASGEPIRECLNCNKGCVDAIQSRRYISCVLNAENGDEE…
GCA_905214905.1	d__Bacteria	p__Actinobacteriota	c__Coriobacteriia	o__Coriobacteriales	f__Coriobacteriaceae	g__Collinsella	s__Collinsella sp905214905	Long	MTAPASKLLQPITVGPLELKNRIMFPPLTTGYEERDGSIGERSLAFYERLARGGVSYIVIGDVAPVMTASPTPKLATDAQIPTFKALADAVHKHGAKVALQLFHPEYDVPGVGRMVMGSMAAAKAAQEAKAAGDEEAFAAKMAESNEIRKQAYAKLHHDMQHFVNEASVEQLTQIKEAIAASAARAQQAGIDAIEVHGDRLVGSLCSAILNQRTDEYGGSFENRVRYALEVVAAIKEAAPQLMVEYKLPVIMENPDGTPRGKGGLQPDEACEFAKLLEGAGIDMIQVAQANHTGNMGDTIPPMGAMPYNWTLPVAERVKALVSVPVATVGRVVSVEAGEKILEDGAADIIAYGRSLMCDPDIALKAATGEPIRECLNCNKGCVDAIQNRKYISCVLNAE…
GCA_905215065.1	d__Bacteria	p__Actinobacteriota	c__Coriobacteriia	o__Coriobacteriales	f__Coriobacteriaceae	g__Collinsella	s__Collinsella sp905215065	Long	MTTPASKLLQPITVGPLELKNRIMFPPLTTGYEERDGSIGERSLAFYERLARGGVSYIVIGDVAPVMTASPTPKLATDAQIPTFKALADTVHKHGAKVALQLFHPEYDVPGVGRMVMGSMAAAKAAQEAKAAGDEETFAAKMAESNEIRNQAYAKLHHDMQHFVNEASVEQLTQIKEAIAASAARAQQAGIDAIEVHGDRLVGSLCSAILNQRTDEYGGSFENRVRYALEVVAAIKEAAPQLMVEYKLPVIMENPDGTPRGKGGLQPDEACEFAKLLEGAGIDMIQVAQANHTGNMGDTIPPMGAMPYNWTLPVAERVKALVSVPVATVGRVVSVEAGEKILEDGAADIIAYGRSLMCDPDIALKAATGEPIRECLNCNKGCVDAIQNRKYISCVLNAE…
GCA_905215095.1	d__Bacteria	p__Actinobacteriota	c__Coriobacteriia	o__Coriobacteriales	f__Coriobacteriaceae	g__Collinsella	s__Collinsella sp905215095	Long	MTAPASKLLQPITVGPLELKNRIMFPPLTTGYEERDGSIGERSLAFYERLARGGVSYIVIGDVAPVMTASPTPKLATDAQIPTFKALADTVHKHGAKVALQLFHPEYDVPGVGRMVMGSMAAAKAAQEAKAAGDEETFAAKMAESNEIRNQAYAKLHHDMQHFVNEASVDQLTQIKEAIAASAARAQQAGIDAIEVHGDRLVGSLCSAILNQRTDEYGGSFENRVRYALEVVAAIKEAAPQLMVEYKLPVIMENPDGTPRGKGGLQPDEACEFAKLLEGAGIDMIQVAQANHTGNMGDTIPPMGAMPYNWTLPVAERVKALVSVPVATVGRVVSVEAGEKILEDGAADIIAYGRSLMCDPDIALKAATGEPIRECLNCNKGCVDAIQNRKYISCVLNAE…
GCA_905215115.1	d__Bacteria	p__Actinobacteriota	c__Coriobacteriia	o__Coriobacteriales	f__Coriobacteriaceae	g__Collinsella	s__Collinsella sp905215115	Long	MTAPASKLLQPITVGPLELKNRIMFPPLTTGYEERDGSIGERSLAFYERLARGGVSYIVIGDVAPVMTASPTPKLATDTQIPTFKALADAVHKHGAKVALQLFHPEYDVPGVGRMVMGSMAAAKAAQEAKAAGDEETFAAKMAESNEIRKQAYAKLHHDMQHFVNEATVEQLTQIKEAIAASAARAQQAGIDAIEVHGDRLVGSLCSAILNKRTDEYGGSFENRVRYALEVVAAIKEAAPELMVEYKLPVIMENPDGTPRGKGGLQPDEACEFAKLLEGAGIDMIQVAQANHTGNMGDTIPPMGAMPYNWTLPVAERVKALVSVPVATVGRVVSVEAGEKILEDGAADIIAYGRSLMCDPDIALKAATGEPIRECLNCNKGCVDAIQNRKYISCVLNAE…
GCA_905215205.1	d__Bacteria	p__Actinobacteriota	c__Coriobacteriia	o__Coriobacteriales	f__Coriobacteriaceae	g__Collinsella	s__Collinsella sp905215205	Long	MFPPLTTGYEERDGSIGERSLAFYERLARGGVSYIVIGDVAPVMTASPTPKLATDAQIPTFKALADAVHKHGAKVALQLFHPEYDVPGVGRMVMGSMAAAKAAQEAKAAGDEEAFAAKMAESNEIRNQAYAKLHHDMQHFVNEASVDQLTQIKEAIAASAARAQQAGIDAIEVHGDRLVGSLCSAILNQRTDEYGGSFENRVRYALEVVAAIKEAAPQLMVEYKLPVIMENPDGTPRGKGGLQPDEACEFAKLLEGAGIDMIQVAQANHTGNMGDTIPPMGAMPYNWTLPVAERVKALVSVPVATVGRVVSVEAGEKILEDGAADIIAYGRSLMCDPDIALKAATGEPIRECLNCNKGCVDAIQNRKYISCVLNAENGDEATIAIKPGEGDKKIAVVGG…
GCA_905215225.1	d__Bacteria	p__Actinobacteriota	c__Coriobacteriia	o__Coriobacteriales	f__Coriobacteriaceae	g__Collinsella	s__Collinsella sp905215225	Long	MTTPASKLLQPITVGPLELKNRIMFPPLTTGYEERDGSIGERSLAFYERLARGGVSYIVIGDVAPVMTASPTPKLATDAQIPTFKALADAVHKHGAKVALQLFHPEYDVPGVGRMVMGSMAAAKAAQEAKAAGDEETFAAKMAESNEIRNQAYAKLHHDMQHFVNEASVEQLTQIKEAIAASAARAQQAGIDAIEVHGDRLVGSLCSAILNQRTDEYGGSFENRVRNALEVVAAIKEAAPQLMVEYKLPVIMENPDGTPRGKGGLQPDEACEFAKLLECAGIDMIQVAQANHTGNMGDTIPPMGAMPYNWTLPVAERVKALVSVPVATVGRVVSVEAGEKILEDGAADIIAYGRSLMCDPDIALKAATGEPIRECLNCNKGCVDAIQNRKYISCVLNAE…
GCA_905215275.1	d__Bacteria	p__Actinobacteriota	c__Coriobacteriia	o__Coriobacteriales	f__Coriobacteriaceae	g__Collinsella	s__Collinsella sp905215275	Long	MTAPASKLLQPITVGPLELKNRIMFPPLTTGYEERDGSIGERSLAFYERLARGGVSYIVIGDVAPVMTASPTPKLATDAQIPTFKALADAVHKHSAKVALQLFHPEYDVPGVGRMVMGSMAAAKAAQEAKAAGDEETFAAKMAESNEIRNQAYAKLHHDMQHFVNEASVEQLTQIKEAIAASAARAQQAGIDAIEVHGDRLVGSLCSAILNQRTDEYGGSFENRVRYALEVVAAIKEAAPQLMVEYKLPVIMENPDGTPRGKGGLQPDEACEFAKLLEGAGIDMIQVAQANHTGNMGDTIPPMGAMPYNWTLPVAERVKALVSVPVATVGRVISVEAGEKILEDGAADIIAYGRSLMCDPDIALKAATGEPIRECLNCNKGCVDAIQNRKYISCVLNAE…
GCA_905215385.1	d__Bacteria	p__Actinobacteriota	c__Coriobacteriia	o__Coriobacteriales	f__Coriobacteriaceae	g__Collinsella	s__Collinsella sp905215385	Long	MTAPASKLLQPITVGPLELKNRIMFPPLTTGYEERDGSIGERSLAFYERLARGGVSYIVIGDVAPVMTASPTPKLATDAQIPTFKALADAVHKHGARVALQLFHPEYDVPGVGRMVMGSMAAAKAAQEAKAAGDEETFAAKMAESNEIRKQAYAKLHHDMQHFVNEASVEQLTQIKEAIAASAARAQQAGIDAIEVHGDRLVGSLCSAILNQRTDEYGGSFENRVRYALEVVAAIKEAAPQLMVEYKLPVIMENPDGTPRGKGGLQPDEACEFAKLLEGAGIDMIQVAQANHTGNMGDTIPPMGAMPYNWTLPVAERVKALVSVPVATVGRVVSVEAGEKILEDGAADIIAYGRSLMCDPDIALKAATGEPIRECLNCNKGCVDAIQNRKYISCVLNAE…
GCA_905215595.1	d__Bacteria	p__Firmicutes_A	c__Clostridia	o__Oscillospirales	f__Ruminococcaceae	g__Faecalibacterium	s__Faecalibacterium sp905215595	Long	MENVILQPIEVGGQTFKNRIMFPPLTTGYEKNGMISEQDMGFYTRLAKGGVGYIVLGDVAPINSFSPTPKLFDDSQIPAFKALADSVHAYGTKLGVQLFHPEYDVDAINSLFMQKKFDEMRQRLHHDMMFFTDEVTEEMLMAIIDKMCACAVRAQKAGVDVIQIHGDRLNGCLCSTRMNHRTDKFGGSLENRVRFARMLTRAIRKAVPEMVIDYKLSIVTPQRGKGGIDEADAVQFAQWLVEDGVDMFHVAQANHTGNMADTIPPMGVQPYGFFVKIAGDIKKAVNVPVSAVGRIVDADMAARVIESGMADMVAMGRPLLADPDWGTKIAAGKACDIRRCISCNKGCTDAIQNRQFLSCVLNAENGYENTRSIQPAAQKKKIAVLGGGPAGLEAARVAA…
GCA_905215725.1	d__Bacteria	p__Actinobacteriota	c__Coriobacteriia	o__Coriobacteriales	f__Coriobacteriaceae	g__Collinsella	s__Collinsella sp905215725	Long	MTAPASKLLQPITVGPLELKNRIMFPPLTTGYEERDGSIGERSLAFYERLARGGVSYIVIGDVAPVMTASPTPKLATDAQIPTFKAMADAVHKHGAKVALQLFHPEYDVPGVGRMVMGSMAAAKAAQEAKAAGDEEAFAAKMAESNEIRNQAYAKLHHDMQHFVNEASVDQLTQIKEAIAASAARAQQAGIDAIEVHGDRLVGSLCSAILNQRTDEYGGSFENRVRYALEVVAAIKEAAPQLMAEYKLPVIMENPDGTPRGKGGLQPDEACEFAKLLEGAGIDMIQVAQANHTGNMGDTIPPMGAMPYNWTLPVAERVKALVSVPVATVGRVVSVEAGEKILEDGAADIIAYGRSLMCDPDIALKAATGEPIRECLNCNKGCVDAIQNRKYISCVLNAE…
GCA_905215755.1	d__Bacteria	p__Actinobacteriota	c__Coriobacteriia	o__Coriobacteriales	f__Coriobacteriaceae	g__Collinsella	s__Collinsella sp905215755	Long	MTAPASKLLQPITVGPLELKNRIMFPPLTTGYEERDGSIGERSLAFYERLARGGVSYIVIGDVAPVMTASPTPKLATDAQIPTFKALADAVHKHGAKVALQLFHPEYDVPGVGRMVMGSMAAAKAAQEAKAAGDEETFAAKMAESNEIRKQAYAKLHHDMQHFVNEASVEQLTQIKEAIAASAARAQQAGIDAIEVHGDRLVGSLCSAILNQRTDEYGGSFENRVRYALEVVAAIKEAAPQLMVEYKLPVIMENPDGTPRGKGGLQPDEACEFAKLLEGAGIDMIQVAQANHTGNMGDTIPPMGAMPYNWTLPVAERVKALVSVPVATVGRVVSVEAGEKILEDGAADIIAYGRSLMCDPDIALKAATGEPIRECLNCNKGCVDAIQNRKYISCVLNAE…
GCA_905215815.1	d__Bacteria	p__Actinobacteriota	c__Coriobacteriia	o__Coriobacteriales	f__Coriobacteriaceae	g__Collinsella	s__Collinsella sp905215815	Long	MTAPASKLLQPITVGPLELKNRIMFPPLTTGYEERDGSIGERSLAFYERLARGGVSYIVIGDVAPVMTASPTPKLATDAQIPTFKALADAVHKHGAKVALQLFHPEYDVPGVGRMVMSSMVAAKAAQEAKAAGDEETFAAKMAESNEIRKQAYAKLHHDMQHFVNEASVEQLTQIKEAIAASAARAQQAGIDAIEVHGDRLVGSLCSAILNQRTDEYGGSFESRVRYALEVVAAIKEAAPQLMVEYKLPVIMENPDGTPRGKGGLQPDEACEFAKLLEGAGIDMIQVAQANHTGNMGDTIPPMGAMPYNWTLPVAERVKALVSVPVATVGRVVSVEAGEKILEDGAADIIAYGRSLMCDPDIALKAATGEPIRECLNCNKGCVDAIQNRKYISCVLNAE…
GCA_905215835.1	d__Bacteria	p__Actinobacteriota	c__Coriobacteriia	o__Coriobacteriales	f__Coriobacteriaceae	g__Collinsella	s__Collinsella sp905215835	Long	MTAPASKLLQPITVGPLELKNRIMFPPLTTGYEERDGSIGERSLAFYERLARGGVSYIVIGDVAPVMTASPTPKLATDAQIPTFKALADAVHKHGAKVALQLFHPEYDVPGVGRMVMGSMAAAKAAQEAKAAGDEETFAAKMAESNEIRNQAYAKLHHDMQHFVNEASVEQLTQIKEAIAASAARAQQAGIDAIEVHGDRLVGSLCSAILNQRTDEYGGSFENRVRYALEVVAAIKEAAPQLMVEYKLPVIMENPDGTPRGKGGLQPDEACEFAKLLEGAGIDMIQVAQANHTGNMGDTIPPMGAMPYNWTLPVAERVKALVSVPVATVGRVVSVEAGEKILEDGAADIIAYGRSLMCDPDIALKAATGEPIRECLNCNKGCVDAIQNRKYISCVLNAE…
GCA_905216045.1	d__Bacteria	p__Actinobacteriota	c__Coriobacteriia	o__Coriobacteriales	f__Coriobacteriaceae	g__Collinsella	s__Collinsella sp905216045	Long	MTTPASKLLQPITVGPLELKNRIMFPPLTTGYEERDGSIGKRSLAFYERLARGGVSYIVIGDVAPVMTASPTPKLATDAQIPTFKALADAVHKHGAKVALQLFHPEYDVPGVGRMVMGSMAAAKAAQEAKAAGDEETFAAKMAESNEIRNQAYAKLHHDMQHFVNEASVEQLTQIKEAIAASAARAQQAGIDAIEVHGDRLVGSLCSAILNKRTDEYGGSFENRVRYALEVVAAIKEAAPQLMVEYKLPVIMENPDGTPRGKGGLQSDEACEFAKLLEDAGIDMIQVAQANHTGNMGDTIPPMGAMPYNWTLPVAERVKALVSVPVATVGRVVSVEAGEKILEDGAADIIAYGRSLMCDPDIALKAATGEPIRECLNCNKGCVDAIQNRKYISCVLNAE…
GCA_905216075.1	d__Bacteria	p__Actinobacteriota	c__Coriobacteriia	o__Coriobacteriales	f__Coriobacteriaceae	g__Collinsella	s__Collinsella sp905216075	Long	MTAPASKLLQPITVGPLELKNRIMFPPLTTGYEERDGSIGERSLAFYERLARGGVSYIVIGDVAPVMTASPTPKLATDAQIPTFKALADAVHKHGAKVALQLFHPEYDVPGVGRMVMGSMAAAKAAQEAKAAGDEETFAAKMAESNEIRNQAYAKLHHDMQHFVNEASVEQLTQIKEAIAASAARAQQAGIDAIEVHGDRLVGSLCSAILNQRTDEYGGSFENRVRYALEVVAAIKEAAPQLMVEYKLPVIMENPDGTPRGKGGLQPDEACEFAKLLEGAGIDMIQVAQANHTGNMGDTIPPMGAMPYNWTLPVAERVKALVSVPVATVGRVVSVEAGEKILEDGSADIIAYGRSLMCDPDIALKAATGEPIRECLNCNKGCVDAIQNRKYISCVLNAE…
GCA_905216145.1	d__Bacteria	p__Actinobacteriota	c__Coriobacteriia	o__Coriobacteriales	f__Coriobacteriaceae	g__Collinsella	s__Collinsella sp905216145	Long	MTAPASKLLQPITVGPLELKNRIMFPPLTTGYEERDGSIGERSLAFYERLARGGVSYIVIGDVAPVMTASPTPKLATDAQIPTFEALADAVHKHGAKVALQLFHPEYDVPGVGRMVMGSMAAAKAAQEAKAAGDEEAFAAKMAESNEIRNQAYAKLHHDMQHFVNEASVEQLTQIKEAIAASAARAQQAGIDAIEVHGDRLVGSLCSAILNQRTDEYGGSFENRVRYALEVVAAIKEAAPQLMVEYKLPVIMENPDGTPRGKGGLQPDEACEFAKLLEGAGIDMIQVAQANHTGNMGDTIPPMGAMPYNWTLPVAERVKALVSVPVATVGRVVSVEAGEKILEDGAADIIAYGRSLMCDPDIALKAATGEPIRECLNCNKGCVDAIQNRKYISCVLNAE…
GCA_905216175.1	d__Bacteria	p__Actinobacteriota	c__Coriobacteriia	o__Coriobacteriales	f__Coriobacteriaceae	g__Collinsella	s__Collinsella sp905216175	Long	MTAPASKLLQPITVGPLELKNRIMFPPLTTGYEERDGSIGERSLAFYERLARGGVSYIVIGDVAPVMTASPTPKLATDAQIPTFKALADVVHKHGAKVALQLFHPEYDVPGVGRMVMGSMAAAKAAQEAKAAGDEEAFAAKMAESNEIRNQAYAKLHHDMQHFVNEASVEQLTQIKEAIAASAARAQQAGIDAIEVHGDRLVGSLCSAILNQRTDEYGGSFENRVRYALEVVAAIKEAAPQLMVEYKLPVIMENPDGTPRGKGGLQPDEACEFAKLLEGAGIDMIQVAQANHTGNMGDTIPPMGAMPYNWTLSVAERVKALVSVPVATVGRVVSVEAGEKILEDGAADIIAYGRSLMCDPDIALKAATGEPIRECLNCNKGCVDAIQNRKYISCVLNAE…
GCA_910575555.1	d__Bacteria	p__Firmicutes_A	c__Clostridia	o__Lachnospirales	f__Lachnospiraceae	g__14-2	s__14-2 sp011960065	Long	MGKKLLEPIQIGSMTLKNRIMFPPLTTGYEERDGSIGPRSLNFYERLAKGGTAYIVIGDVAPVRTASPTPMLYDDSQIPAFQKLSDALHAHGSKLALQIFHPEYDVQGVGRLIMGANMARKAAKDAQDAGNQEEAAKQTELAEKTTKEAYAKLRHDMQHFVDEATIDQLAQIRQSIASCAKRAEQAGADAIEIHGDRLLGSMCSTLLNHRTDAYGGSLENRTRYSLEVVAAIKEAAPSLAVEYKLPVITVNPDGSLRGKGGLLEEEAVSFAKLLEQSGVDMIQVAQANHTGNMGDTIPPMGAVPYNWTLPAAKKVKHAVSIPIATVGRVVTAEAGEQMLEQGEADVIGYGRSLLTDPDIASKTEAGECIRECLNCNKGCVDAIQNRRYISCVLNAENGD…
GCA_910577045.1	d__Bacteria	p__Firmicutes_A	c__Clostridia	o__Lachnospirales	f__Lachnospiraceae	g__RGIG8607	s__RGIG8607 sp910577045	Long	MGKKLLEPIKVGNITLKNRIMFPPLTTGYEERDGAIGERSLNFYERLAKGGVSYIVIGDVAPVRTASPTPKLYDDSQIPAFKKLADVVHSYGSKLALQIFHPEYDVPGVGKMIMEAGMARKAAAEAQAAGNNEESKKQTERAEQLTKDAYAKLHHDMQFFISEASIEQLGQIKASIANCAAKAEAAGVDAIEVHGDRLIGSLCSTLLNHRTDIYGGSFENRIRYALEVVDAIKKAAPSLVIEYKLPIITKNTDGSLRGKGGVEEEEAVAFAKLLEEAGVDMLQVAQANHTGNMGDTIPPMGDVPYNWTLPVAKRIKEIVKIPVATVGRVITVEAGEQILANGEADIIGYGRSLLADPDIAIKAERGECIRECLNCNKGCVDAIQKRRYISCVLNAENGD…
GCA_910577085.1	d__Bacteria	p__Firmicutes	c__Bacilli	o__Erysipelotrichales	f__Erysipelotrichaceae	g__Allobaculum	s__Allobaculum sp910577085	Long	MSKNSPLLQPLMVGRHTLKNRIMFPPLTTGYEERDGSIGPRSFYFYERLAKGGVGYIAIGDVAPVNTASPTPKLCDDRQIPSFKKLADAVHNYDSKLALQIFHPEYDVPGVGRMIVGSMMAAKAAQAAKEAGDLDTFKTKMAESNEIRNQAYSKLHHDMLHFASEATVDQLNDIRNAMADCAARAAKADVDAIEVHGDRLVGSLCSEIINKRQDEYGGSFENRVRFALEVVRSIKEAAPDLILEYKLPVITVNPDGSLRGKGGLKPEEAKKFAVMLEEAGVDLIQVAQANHTGNMGDTIPPMGTIDYCWTLPVAEEVKKLVSIPVATVGRVVTVERGEEILNNNQADLIGYGRSLLTDPDSALKVERDEPIRTCLNCNKGCVDAISDRKYASCILNAEN…
GCA_910577225.1	d__Bacteria	p__Firmicutes_A	c__Clostridia	o__Lachnospirales	f__Lachnospiraceae	g__Eubacterium_J	s__Eubacterium_J sp910577225	Long	MGKKILEPIRVGNLTLKNRIMFPPLTTGYEERDGSIGARSLGFYERLAKGGVSYVVIGDVAPVRTASPTPMLYDDSQIPAFQKLADALHAYDCKLALQLFHPEYDVQGVGRLIMEAGRLRAEAAKAQAAGNGEESGQLTGQAEKATKDAYAMLRYQMQHFVDEASLEQLGQIRESIARCAARAQRAGVDAIEVHGDRLLGSMCSRLLNHRTDEYGGTLENRTRYAIEVVLAIKEAAPSMMVEYKLPIITVNPDGSLRGKGGLEADEAVAFAKLLEHAGVDMIQVAQANHTGNMGDTIPPMGDVPYNWTLHAAKRVRQAVSVPVATVGRVVTVEAGEQILQNGEADMIGYGRSLLTDPDIAAKTARDECIRECLNCNKGCVDAIQNRRYISCVLNAENGD…
GCA_910577745.1	d__Bacteria	p__Firmicutes	c__Bacilli	o__Acholeplasmatales	f__Anaeroplasmataceae	g__Pelethenecus	s__Pelethenecus sp910577745	Long	MKLLEPIQIGNIVLKNRVMFPPLTTGYEEKDGSIGEQSLNFYKRLAEGGVGYIVIGDVVPIPTFSPTPKLFMDAQIDSFKRLADTLHEYDCKLGLQIFHPEYDAETLMQMFKENRPKEEIFGKLHYDMLHFINEATVEQLKKILEKITACIHRAIKAGVDVIEVHGDRLVGSLCSTILNKRTDQYGGVFENRIRFALEVIEAIQSASDQITIEYKLPIVTRRLDGSFQGKGGLVLEEAIEFAKILEQRGVHALHVAQANHTGNMNDTIPAMGTRDYAFMRKESKAIKSVVSIPVSTVGRIIDVDMAEELLQEGICDYVGFGRPLLADPDIVNKTIVNQKHLIRRCIMCNKGCTDAIQNRRFLSCVLNAENGYEYKRTIEPAKQIHNVAIVGAGIAGLEA…
GCA_910577925.1	d__Bacteria	p__Firmicutes_A	c__Clostridia	o__Lachnospirales	f__Lachnospiraceae	g__Roseburia	s__Roseburia sp910577925	Long	MKLLEPVKVGKTTFKNRIMFPPLTTGYEERDGSIGEQSFQFYKRLAEGGCGYIVIGDVAPAATFSPTPKLYKEEQIPAFARLADACHEYDCKLGIQLFHPEYNVDALNALFAQGKMDEARAQLRHDMQHFISEVTEEQLLTLLDRMEACAVLASKAGVDCIEIHGDRLVGSLCSKILNHRTDSYGGSFENRTRFALALVARLKKAVPDMAIDYKLPVITPLADGGLRGKGGLELDEAKEFAVLLEKAGVDTLHVAQANHTGNMADTIPPMGTQPYGFTVYCAEEIKKLVSVPVSCVGRIVTPEAAEAIVASGKADIVGLGRSLLADPDFAKKCAEGNTACVRKCIMCNKGCTDNIQNRAFLSCVLNAENGYEGKRVITPAAQKKKIAVIGAGIAGLEAA…
GCA_910579075.1	d__Bacteria	p__Firmicutes_A	c__Clostridia	o__Lachnospirales	f__Lachnospiraceae	g__Eubacterium_J	s__Eubacterium_J sp910579075	Long	MGKKLLEPLQAGSMTLKNRIMFPPLTTGYEERDGSIGERSLGFYERLAKGGVAYIVIGDVAPVRTASPTPMLYDDSQIPAFRRLADALHAHDSRLALQIFHPEYDVPGVGRLIMGAGAARKAAAEAKAAGNEEEFEKQTQQAEKMTKDAYAKLRYEMQHFATEATTEQLARIRESIAQCAARAQKAGVDAIEVHGDRLLGSMCSEMLNHRTDEYGGSLENRARYALEVVAAIKKAAPALAVEYKLPIITVNQDGSLRGKGGLLEDEAVAFAKMLEEAGVDMIQAAQANHTGNMGDTIPPMGDVPYNWTLPAAKRIKNAVNIPVATVGRVITVEAGEQILENGEADMIGYGRSLLTDPDIAVKTAAGECIRECLNCNKGCVDAIQNRRYISCVLNAENGD…
GCA_910579135.1	d__Bacteria	p__Firmicutes	c__Bacilli	o__Erysipelotrichales	f__Coprobacillaceae	g__MGBC113645	s__MGBC113645 sp910579135	Long	MKLLEPIQVGKITLKNRIMFPPMTTGYEERDGSIGQQSYNFYKRIAEGGVAYIVLGDVAPVNTVSPTPKLFKDDQIEAYKRLADAVHEYDCKLGIQLFHPEYDVDALAELFRKGDMQAARTKLHHDMLHYIDEVTEEQLNDILKKMGDCVRRAYQAGVDIVEVHGDRLVGSLCSTILNHRTDEYGGAFDNRIKFALKVVNKIKESAPNICIDYKLPIITQNNDGTLRGKGGLVIQEAIKFAKILEENGVDMIHVGQANHTGNMNDTIPAMGTQPYSFMSKYTIQIKEAVSIPVSSVGRIVTARNGEALIESGVCDIVGLGRSLLTDPDFVKKLENNEEDRIRHCMMCNKGCTDAIQNRQFLSCVLNAENGYEYKRVITPAKEKKKVVVVGGGVAGMEAA…
GCA_910579865.1	d__Bacteria	p__Firmicutes_A	c__Clostridia	o__Lachnospirales	f__Lachnospiraceae	g__MGBC114844	s__MGBC114844 sp910579865	Long	MSQEKSLLLQPLKVGNQILKNRIMFPPLTTGYEERDGSIGERSFHFYQRLAKGGVSYIVIGDVAPVNTASPTPKLCDDSQIPSFQRLADALHQYDCKLALQIFHPEYDVPGVGKMIMGSMAAARAAEAAKADGDMELFKIKMTESNQMRGQAYEKLKHDMLYFVTEATIEQLMEIKHAIAACAKRAEKAGADAIEVHGDRLLGSLCSTFINHRKDAYGGSFENRIRYALEVVEAIKEAAPNLILEYKLPVIMTNSDGSLRGKGGLLPEEAKSFAVLLEKAGVDMVQVAQANHTGNMGDTIPPMGTMPYNWTLPIAEEIKQLLSIPVATVGRVVTVEAGEEILQEKKADMIGYGRSLLTDPDIAHKVETKEPIRTCLNCNKGCVDAIQNRRYISCILNAE…
GCA_910580075.1	d__Bacteria	p__Firmicutes_A	c__Clostridia	o__Lachnospirales	f__Lachnospiraceae	g__Eubacterium_J	s__Eubacterium_J sp910580075	Long	MGKRLLQPLQAGPMTLKNRIMFPPLTTGYEERDGSIGARSLGFYERLAKGGAAYIVIGDVAPVRTASPTPMLYDDSQIPAFQKLAEALHAYDSRLALQIFHPEYDVPGVGRLIMGAGMARKAAADAKAAGNEEEFQKQTEQAEKMTKDAYAKLRHEMQHFADEVSTEQLAQIRESIAQCAARAQKAGVDAIEVHGDRLLGSMCSKMINHRTDEYGGSLENRTRYALEVVAAIKEAAPALAVEYKLPLITVNQDGSLRGKGGLEEEEVIAFAKLLEKAGVDMIQAAQANHTGNMGDTIPPMGDVPYNWTLPVAKRVKEAVSIPVATVGRVVTVEAGEQILENGEADVIGYGRSLLTDPDIAVKTAAGECIRECLNCNKGCVDAIQNRRYISCVLNAENGD…
GCA_910580195.1	d__Bacteria	p__Firmicutes_A	c__Clostridia	o__Lachnospirales	f__Lachnospiraceae	g__14-2	s__14-2 sp910580195	Long	MGKKLLEPIQVGNMTLKNRIMFPPLTTGYEERDGSIGPRSLAFYERLAKGGTAYIVIGDVAPVRTASPTPMLYDDSQIPAFQKLAGALHAHGSKLALQIFHPEYDVQGVGRLIMGANMARKAAADAQAAGNEEECKKQTELAEKTTKEAYAKLRHDMQHFVDEATVEQLSQIRQSIAACAKRAETAGVDAIEIHGDRLLGSMCSTLLNHRTDEYGGSFENRTRYALEVVAAIKEAAPSMAVEYKLPLITVNPDGSLRGKGGLLEEEAISFAKLLEQAGVDMVQVAQANHTGNMGDTIPPMGDVPYNWTLPAAKKVKAAVSIPVATVGRVVTVEAGEEILEQGAADIIGYGRSLLADPDIAAKTAAGECIRECLNCNKGCVDAIQNRRYISCVLNAENGD…
GCA_910583545.1	d__Bacteria	p__Firmicutes_A	c__Clostridia	o__Christensenellales	f__Borkfalkiaceae	g__Coproplasma	s__Coproplasma sp910583545	Long	MLEKPLKAGKMTLKNRVVFPPLTTGYEERDGSVGEKSLNFYRRLAQGGTAYIVVGDVAPVNTASPTPKLFCDAQIPSFKKLADACHEYGAKLAVQIFHPEYDVEGVGALIVKSRALMQAGDKEGSDRTTKEAFAKLHYDMEHFVNEATEKQLSDICTAIADCAKRAEQAGVDAVQIHGDRLVGSLCSKILNKRKDGYGATFENRIRFALEVVRAVKASAPSLTIDYKLPVITPDKDGLRGKGGLEIDEAVKLSQILEKEGVEMFHVAQANHTGNMNDTIPAMGTREYGFAVSLAEAVKKAVTVPVCAVGRIITEETAEAVLASGKCDLVGLGRPLLCDPDFADKAISGRPVRYCMSCNKGCTDNIIGRSFCQCVLNAENGAEYVRSIEPAVNRKKVAVI…
GCA_910584585.1	d__Bacteria	p__Firmicutes_A	c__Clostridia	o__Lachnospirales	f__Lachnospiraceae	g__14-2	s__14-2 sp910584585	Long	MGKKLLEPIQIGTMTLKNRIMFPPLTTGYEERDGSIGPRSLSFYERLAKGGTAYIVIGDVAPVRTASPTPMLYDDSQIPAFQKLADALHAHGSKLALQIFHPEYDVQGVGRLIMGANMARKAAADAQAAGNQEEAEKQTEIAEKTTKEAYAKLRHDMQCFVDEATVEQLAQIRQSIANCAKRAQQAGADAIEIHGDRLLGSMCSTLLNHRTDEYGGSLENRTRYSLEVLAAIKEAAPSLAVEYKLPVITVNPDGTLRGKGGLLEDEAVSFAKLLEQAGVDMIQVAQANHTGNMGDTIPPMGAVPYNWTLPAAEKVKAAVSVPIATVGRVVSVEAGEEILAQGQADVIGYGRSLLTDPDIAVKTEAGECIRECLNCNKGCVDAIQNRRYISCVLNAENGD…
GCA_910584595.1	d__Bacteria	p__Firmicutes_A	c__Clostridia	o__Lachnospirales	f__Lachnospiraceae	g__Eubacterium_J	s__Eubacterium_J sp910584595	Long	MSEKKSPLLQPIQVGNLTLKNRIMFPPLTTGYEERDGSIGERSFHFYERLAKGGVAYVVIGDVTPVNTASPTPKLCDDRQIPSFQKLADALHAYDCKLALQLFHPEYDVPGVGRLIMGSMAAAKEAETAKAAGDMELFEKKMAQSNEIRSQAYAKLRHDMHYFVTEASIQQLQEIKEAIAACAVRAQKAGVDAIEVHGDRLLGSLCSELLNHREDCYGGSLENRVRFALEVVAAIKNAAPKMMIEYKLPVITTNEDGTLRGKGGLLPEEAKEFAVMLEKAGVDMLQVAQANHTGNMGDTIPPMGTVPYNWTLPIVSEIKQLVSIPIATVGRVVTVEAGEQILTEGKADMIGYGRSLLTDPDIARKAESGEPIRTCLNCNKGCVDAIQNRQYISCVLNAE…
GCA_910585255.1	d__Bacteria	p__Firmicutes_A	c__Clostridia	o__Lachnospirales	f__Lachnospiraceae	g__MGBC114844	s__MGBC114844 sp910585255	Long	MNQKKSLLLQPLKVGKQTLKNRIMFPPLTTGYEERDGSIGERSFHFYKRLAEGGASYIVIGDVAPVNTASPTPKFCDDSQISSFQRLADALHEYDCKLALQIFHPEYDVPGVGRMIVGAMAAAKAAEAAKAAGDMELFQSKMEESNQMRKDAYAKLHHDMLYFVTEATVEQLMEIKAAIVACAERAVKAGADAIEVHGDRLIGSLCSEFINHRTDAYGGSLENRVRYALEVVAAIRKAAPDLILEYKLPVIMTNVDGSLRGKGGLLPEEAKKFAVMLEQAGVDMIQVAQANHTGNMGDTIPPMGTMPYNWTLPIAEEIKGLVSVPIATVGRVVTVEAGEKILQEGKADMIGYGRSLLTDPDIARKVEAGEPIRTCLNCNKGCVDAIQNRRYISCVLNAE…
GCA_910585855.1	d__Bacteria	p__Firmicutes_A	c__Clostridia	o__Lachnospirales	f__Lachnospiraceae	g__MGBC114844	s__MGBC114844 sp910585855	Long	MSQEKSLLLQPLKVKNQVLKNRIMFPPLTTGYEERDGSIGERSFHFYKRLAKGGVSYIVIGDVAPVNTASPTPKLCDDSQIPSFQRLAEALHEYDCKLALQIFHPEYDVPGVGKMIVGSMMASKAAEAAKAAGDMELFQAKMAESNQIRGEAYKKLRHDMLHFVTEATIDQLTEIKTAIAACAKRAETAKADAIEVHGDRLLGSLCSSLLNHREDIYGGSFENRVRYALEVVAAIKEAAPNLILEYKLPVIMTNPDKTLRGKGGLLPEEAKKFAVLLEEAGVDMIQVAQANHTGNMGDTIPPMGTMPYNWTLPIAEEIKGLVSIPIATVGRVITVEAGEEILKKGQADMIGYGRSLLTDPDIAKKVEQREPIRTCLNCNKGCVDAIQNRRYISCILNAE…
GCA_910585935.1	d__Bacteria	p__Firmicutes_A	c__Clostridia	o__Lachnospirales	f__Lachnospiraceae	g__MGBC136627	s__MGBC136627 sp910585935	Long	MKILKPITIGNIVLKNRIMFPPLTTGYEERDGSIGQQSLAFYTRLAKGGVGYIVLGDVAPIRSFSPTPKLFDDSQIPSFQALADSVHQYGTKIGVQIFHPEYDCDEINALFMQKKIEEMRARLRHDMEHFVDEVSEQTLLNIIKKMCDCAVRAKKAGIDFVQIHGDRLVGALCSTKMNHRTDKFGGSLENRTRFALMLVKALKEAVPDMPIDYKFSIVTPERGKGGIDLCDAPQFAKWLEEAGVSMLHVAQANHTGNMADTIPPMGVQPYGFFVDIAGKIKETVSIPVSTVGRIIDPVMAERILESNKADIVGLGRPLLADPDWVNKTASGNTCDIRRCISCNKGCTDNIQNRTFLSCVLNAENGYEEKRCITPADVKKNIVIVGGGCAGLEAARVAAQ…
GCA_910586015.1	d__Bacteria	p__Firmicutes_A	c__Clostridia	o__Lachnospirales	f__Lachnospiraceae	g__MGBC140009	s__MGBC140009 sp910586015	Long	MNNSLLLQPLKVGSQTLKNRIMFPPLTTGYEERDGSIGERSFHFYERLAKGGVSYIVIGDVAPVNTASPTPKLCDDRQIPSFKRLADAVHTYDCKLALQIFHPEYDVPGVGRMIMGAMAAAKEAEAAKAAGDMTLFEEKMAQSNQVRTQAYQKLHHDMLHFVTEATIEQLMEIKSAIAACAKRAKAAGVDAIEVHGDRLLGSLCSSLLNHREDSYGGSLENRVRYALEVVTAIKEAVPDLILEYKLPIITTNTDGSMRGKGGLFPEEAKKFAVLLEEAGVDMIQVAQANHTGNMGDTIPPMGTVPYNWTLPIAQEIKSLVSVPIVTVGRVITVEAGEKILQEGQADMIGYGRSLLTDPDIAKKVEAGEPIRTCLNCNKGCVDAIQDRRYISCVLNAENG…
GCA_910586225.1	d__Bacteria	p__Firmicutes_A	c__Clostridia	o__Lachnospirales	f__Lachnospiraceae	g__Eubacterium_J	s__Eubacterium_J sp910586225	Long	MNNKILEPIQVGNMTLKNRIMFPPLTTGYEERDGSIGARSLGFYERLAKGGAAYIVIGDVAPVRTASPTPMLYDDSQIPAFEKLANALHAHDSKLALQIFHPEYDVPGVGKLIMAAQMARKAAAEAQAAGNQEECQKQTEQAEKVTKEAYAKLRYEMQHFVDEATKEQLSQICQSIAQCAARAQKAGVDAIEVHGDRLLGSMCSKLLNHRTDEYGGSLENRTRYALEVVAAIKEAAPAMAVEYKLPLITVNADGSLRGKGGLEEDEVVEFAKLLEQAGVDMIQVAQANHTGNMGDTIPPMGDVPYNWTLPVASRVKNTVNIPVATVGRVITVEAGEQILANGEADIIGYGRSLLADPDIAVKTAAGECIRECLNCNKGCVDAIQNRRYISCVLNAENGD…
GCA_910586445.1	d__Bacteria	p__Firmicutes_A	c__Clostridia	o__Lachnospirales	f__Lachnospiraceae	g__Eubacterium_J	s__Eubacterium_J sp910586445	Long	MEKKILEPIQVGNMTLKNRIMFPPLTTGYEERDGSIGARSLGFYERLAKGGVSYIVIGDVAPVRTASPTPMLYDDSQIPAFQKLAEALHAHGSRLALQIFHPEYDVQGVGRLIMQAGMERQAAAQAQAQGNEEEFQKQTAQAEKTTKEAYAKLRHDMQHFVDEAGIEQLAQIKASIAQCAARAQRAGVDAVEIHGDRLLGSMCSAMLNHRSDGYGGSFENRTKYALEVVAAIKEAAPEMAVEYKLPLITVNADGSLRGKGGLEEEEVVAFAKLLEQAGVDMIQVAQANHTGNMGDTIPPMGDVPYNWTLPVARRVKQAVSIPVATVGRVITVEAGEKILKDGDADMIGYGRSLLTDPDIAVKTAAGECIRECLNCNKGCVDAIQSRRYISCVLNAENGD…
GCA_910586585.1	d__Bacteria	p__Firmicutes_A	c__Clostridia	o__Lachnospirales	f__Lachnospiraceae	g__COE1	s__COE1 sp910586585	Long	MERKILEPIQVGNMTLKNRIMFPPLTTGYEERDGSIGARSLGFYERLAKGGAAYIVIGDVAPVRTASPTPMLYDDSQIPAFEKLANVLHAHGSKLALQIFHPEYDVPGVGKLIMAAQMARKAAAEAQAAGNQEECQKQTEQAEKVTKEAYAKLRYEMQHFVDEATQEQLSQICQSIAQCAARAQKAGVDAIEVHGDRLLGSMCSKLLNHRTDEYGGSLENRTRYALEVVAAIKEAAPAIAVEYKLPLITVNADGSLRGKGGLEEDEVVEFAKLLEQAGVDMIQVAQANHTGNMGDTIPPMGDVPYNWTLPVARRVKNTVNIPVATVGRVITVEAGEQILANGEADIIGYGRSLLADPDIAVKTAAGECIRECLNCNKGCVDAIQNRRYISCVLNAENGD…
GCA_910587395.1	d__Bacteria	p__Firmicutes_A	c__Clostridia	o__Oscillospirales	f__Oscillospiraceae	g__Enterenecus	s__Enterenecus sp910587395	Long	MGKNSPLLQPLKVGGHTLKNRIMFPPLTTGYEKRDGSIGPRSFHFYERLAKGGVGYIAIGDVAPVNTASPTPKLCDDSQIPTFQKLADAVHAYDCKLALQIFHPEYDVPGVGRMIVGSMMAGKAAQAAKEAGDMETFQAKMAESKKLRTEAYAKLRHDMKNFVTEATVEQLNDIKKAMADCARRAAQAGVDAIEIHGDRLVGSLCSELINHRQDEYGGSFENRVRYALEVAAALKEAAPGLILEYKLPIITVNADGTLRGKGGLLPEEAKKFAVLLEKAGVDMIQAAQANHTGNMGDTIPPMGTVPYNWTLPVAAEIKKLVSIPVVTVGRVVTVEAGEEILSTRQADVIGYGRSLLTDPDIALKVERDEPIRTCLNCNKGCVDAIQNRKYISCILNAEN…
GCA_910588535.1	d__Bacteria	p__Firmicutes_A	c__Clostridia	o__Lachnospirales	f__Lachnospiraceae	g__RGIG8607	s__RGIG8607 sp910588535	Long	MGSKLLEPIQVGNMTLKNRIMFPPLTTGYEERDGSIGERSLKFYERLAKGGVSYIVIGDVAPVRTASPTPKLYDDSQIPAFQKLADAVHAYGSKLALQIFHPEYDVPGVGRMIMQAGMARKAAAEAQAAGNEEECKTQTEAAEKLTKDAYAKLHHDMQFFVSEASVDQLIQIKKSIADCAAKAAKAGVDAIEVHGDRLIGSLCSTLLNHRTDEYGGSFENRVRYALEIVKAIKEAAPSMAVEYKLPVITVNKDGSLRGKGGLLEEEVIAFAKLLEEAGVDMIQVAQANHTGNMGDTIPPMGDLPYNWTLPVAKHVKEVVKIPIVTVGRVISVEAGEQILENGEADMIGYGRSLLADPDIAAKLERGECIRECLNCNKGCVDAIQNRRYISCVLNAENGD…
GCA_910589045.1	d__Bacteria	p__Firmicutes_A	c__Clostridia	o__Lachnospirales	f__Lachnospiraceae	g__W0P33-017	s__W0P33-017 sp910589045	Long	MEKKILEPIQVGNLTLKNRIMFPPLTTGYEERDGSIGARSLGFYERLAKGGVAYIVIGDVAPVRTASPTPMLYDDSQIPAFQKLADALHAHGSKLALQIFHPEYDVPGVGRLIMASGMAQKAAAEAKAAGNDEEFQRQTGLAEQTRRDAYAKLRYEMQHFVDEASVEQLTKIRESIAQCAARAQKAGADAIEVHGDRLLGSMCSKFFNHRTDSYGGSFENRTRYALEVVAAIRGAAPGMAVEYKLPLITVNPDGSLRGKGGLEEEEVVAFAKLLEEAGVDMIQVAQANHTGNMGDTIPPMGDVPYNWTLPVAKRVKAAVNIPVATVGRVVTVEAGEQILENGEADLIGYGRSLLTDPDIAVKTAAGECIRECLNCNKGCVDAIQNRRYISCVLNAENGD…
GCF_000156655.1	d__Bacteria	p__Firmicutes	c__Bacilli	o__Erysipelotrichales	f__Erysipelotrichaceae	g__Holdemanella	s__Holdemanella biformis	Long	MTSKLLQPIQVGNLTFKNRIMFPPLTTGYEERDGSIGPRSLAFYTRLAKGGCSYIVIGDVAPVRTASPTPKLYDESQIEMYKKLADALHEYDCKVALQLFHPEYDVQGVGKMIMEAGIAGQLAAKAKAANDLEEAEKQQKICDELTKGAYAKLHHDMQHFVTEASVEQLTAIKNSIAQCARKAQKAGIDAIEIHGDRLLGSLCSTVLNHRTDNYGGSLENRTRYALEVLQAIKEAAPSMMVEYKLPIITVNPDGSLRGKGGLLEDEAVEFAKMLDAAGIDMIQVAQANHTGNMGDTIPPMGAVPYNWTLGACEKVKAVVSCPVATVGRVVSVEAGEKILEDGTADMIGYGRSLLTDPDIANKVETGECIRECLNCNKGCVDAIQSRRYLSCVLNAENGD…
GCF_000173795.1	d__Bacteria	p__Firmicutes	c__Bacilli	o__Erysipelotrichales	f__Coprobacillaceae	g__Catenibacterium	s__Catenibacterium mitsuokai	Long	MYCKEIDNMKLLEPIKVGPITLKNRIMFPPMTTGYEERDGSISKQSFNFYKRIAEGGVSYIVLGDVAPVNTVSPTPKLFKDEQIPAYKELADALHEFDCKLGIQIFHPEYDVQALAEMFKKGDMQAARAKLHHDMLHFTDEVTPEALNTILKQMGECVRRAYEAGVDVVEVHGDRLVGALCSTVLNHRTDEYGGSFENRTRFALQVVESIKEHAPHICIDYKLPIITDNPLRGKGGLKIDEAVELAKKLEEAGVNMIHVGQANHTGNLNDTIPAMGTQPYCFMQSYTKRVKDAVSIPVSAVGRIVTPQNGEALIENGVCDIVGYGRSLLADPDYVKKIEDGQPCRIRLCMMCNKGCTDSIQNRKFLSCVLNAENGYEYERTITPADTKKKVVIVGAGPA…
GCF_000224335.1	d__Bacteria	p__Bacteroidota	c__Bacteroidia	o__Flavobacteriales	f__Flavobacteriaceae	g__Algorimicrobium	s__Algorimicrobium argentinense	Long	MANNLPQKLIMKILEPITIGGKTFKNRIMFPPLTTGYEAKDGSISPQSRAFYTRLAKGGVGYIVLGDVAPIRSFAPTPKLFDDSQIESFRLLANSVHLYGAKLGVQIFHPEYDCDAINILFDNGQFDEVRAKVHHDMEFFVNEVTEETLKEIIIKMCDCAIRAEKAGVDVIQVHGDRLVGALCSTKMNMRTDKFGGSLENRTRFALMLVHALKKAVPNMILEYKFPVVTPERGRGGIDEVDAPQFAKWLEEAGVDMLHVAQANHTGNLADTIPPMGVQPYCFFVDITGTVKQAVSIPVSAVGRIIDPEMAESVLESGKADMIGLGRPLLADPDWINKTAAGNACDIRRCISCNRGCTDNIQNRAFVACVLNAENGFEETRIITPAEVKKNVVVIGGGPS…
GCF_000225345.1	d__Bacteria	p__Firmicutes_A	c__Clostridia	o__Lachnospirales	f__Lachnospiraceae	g__Roseburia	s__Roseburia hominis	Long	MKLLEPIKVGNIEFKNRIMFPPLTTGYEEKDGSIGEQSFRFYERLAKGGVGYIVIGDVAPLSTFSPTPKLYSPQQAEGFQRLADACHKYGAKLGIQLFHPDYNVAALNEMFHQGKMQEARAKLHHDMQHFVNEVTAEELDEIIKHMENCAVLAHKAGVDCIEVHGDRLVGSLCSPILNHRTDEYGGDLANRTRFALTLVRRLKAIVPDMVIDYKLPIVTPLGDNGFRGKGGLPLDEACIFAKELEAAGVDTLHVAQANHTGNMGDTIPAMGTQPYGFMVSYSKKIKELVSIPVSVVGRIVTPEAAEAVITNGSADIVALGRSLLTDPDFANKCADGHCCDVRTCMMCNKGCTDNIQNRAFLSCVLNAENGYETSRQITPAVTAKRIAIIGAGIAGLEAA…
GCF_000364225.1	d__Bacteria	p__Firmicutes_A	c__Clostridia	o__Lachnospirales	f__Lachnospiraceae	g__Eubacterium_J	s__Eubacterium_J plexicaudatum	Long	MSEKKSPLLQPIQVGNLTLKNRIMFPPLTTGYEERDGSIGEQSHRFYERLAKGGTSYIVIGDVTPVNTASPTPKLCDDRQIPSFQKLADALHTYDCKLALQLFHPEYDVPGVGRLIMGSMAAAKEAEAAKADGDMDLFEKKMAQSNEIRTQAYAKLRHDMQFFVTEATVEQLTEIKESIAACAVRARKAGVDAIEIHGDRLLGSICSASLNHRTDSYGGSLENRVRYALEVVDAIQKAVPGMMVEYKLPIITTNIDGTLRGKGGLLPEEAKVFAVMLEKAGVDMLQVAQANHTGNMGDTIPPMGTVPYNWVLPIAAEIKQLVSIPIATVGRVVTVEAGEQILEEGKADLVGYGRSLLTDPDIALKAESKEPIRTCLNCNKGCVDAIQNRRYISCILNAE…
GCF_000419685.1	d__Bacteria	p__Bacteroidota	c__Bacteroidia	o__Flavobacteriales	f__Flavobacteriaceae	g__Flavobacterium	s__Flavobacterium antarcticum	Long	MFPPLTTGYEDKDGNITAQSRAFYTRLAKGGVGYIVLGDVAPIRSFAPTPKLFDDSQIESFRLLAESVHLHGAKLGIQIFHPEYDCEALNKLFDNGQMGQVRTQLHHDMQFFINEVTEDALLKIIENMCECAIRAEKAGVDVIQIHGDRLVGALCSTKMNSRTDQFGGSLENRTRFALLLVHALKKAVPNMLLEYKFPVVTPERGKGGIDEIDAPQFAKWLEDAGIDMLHVAQANHTGNLADTIPPMGVQPYCFFVDIANTVKKAVSIPVSAVGRIIDPEMAEEVVQSNRADIIGLGRALLADPDWINKTAAGNACDIRRCISCNRGCTDNIQNRAFVACVLNAENGFEEERSITPAAIKKNIIVIGGGPAGLEAARVAAKKGHKVIMFEKEKKLGGQL…
GCF_000455285.1	d__Bacteria	p__Firmicutes	c__Bacilli	o__Erysipelotrichales	f__Coprobacillaceae	g__Stoquefichus	s__Stoquefichus massiliensis	Long	MKLLEPIQVGKITLKNRIMFPPMTTGYEERDGSIGKQSYNFYKRLAEGGVAYIVLGDVAPVNTVSPTPKLFHDGQIEAFKSLADALHDYDCKLGIQLFHPEYDVDALAELFKKGDMQAARAKLHHDMLHYIDEVTEEQLNTILEKMGDCVRRAYEAGVDVIEVHGDRLVGSLCSTILNHRTDEYGGSFENRTRFALAVVNSIKEHAPDICIDYKLPIVTVNDDGTLRGKGGLIIEEAIKLAKILEEAGVHMIHVGQANHTGNMNDTIPAMGTQPYCFMNKYTKQIKEAVSIPVSSVGRIITPENGETLIENGICDIVGLGRSLLTDPDFVKKIEAGQSQRIRQCMMCNKGCTDAIQNRQFLSCVLNAENGYEYERVIVPATEKKKVVVVGGGPAGLEAA…
GCF_000586475.1	d__Bacteria	p__Proteobacteria	c__Gammaproteobacteria	o__Pseudomonadales	f__Moraxellaceae	g__Psychrobacter	s__Psychrobacter sp000586475	Long	MNNTTTKISAMKILQPIIIGGVIFKNRTMFPPLTTGYEDKDGNISSQSRAFYTRLAKGGTGYIVLGDVAPVRSFAPTPKLFDDSQIDSFRLLADNVHAYGAKLGVQIFYPEYDVNVLNALFAAGEMNKVRTQLNHDMQHFVNEVSEDALMDIIDKMCACAVRAQKAGVDVIQVHGDRLVGALCSTQMNTRTDKFGGSLENRTRFALMLVEALKKVVPDMIIDYKLSVVTPERGKGGVDEIDAPEFAQWLEAANVDMLHVGQANHTGNMADTIPPMGVQLTASLLISQVPLSKRFPSRLAPQGVLSILTWVRVYCKMARLI
GCF_000685805.1	d__Bacteria	p__Proteobacteria	c__Gammaproteobacteria	o__Pseudomonadales	f__Moraxellaceae	g__Psychrobacter	s__Psychrobacter phenylpyruvicus	Long	MNLLQPITIGGQVFKNRVLFPPLTTGYEDRDGTISEQSRAFYTRLAKGGVGYIVLGDVAPIRSFAVTPKLYEDSQIDSFRQLADNVHAYGAKLGVQIFHPEYDSDVLNALFDAGKMVELRSQLNHDMDHFVNEVTQQALMQIIDKMCACAQRAQRAGVDVVSIHGDRLVGALCSPIMNTRSDEFGGSLENRTRFALMLVKAMKAAVPEMVIEYKLPVITPERGKGGVSIDEAPIFAQWLEQAGVDMLHVAQANHTGNMADTIPPMGVQPYCFFADITASVKQVVSIPVSTSGRIIDPAMSEELLNEGKVDMIGIGRALLADPDWVNKTAAGRPQDIIRCIGCNEGCVDTVLNRSFIACVVNAENGFEAVRSITPAEQPKKVVVIGGGPAGLEAARVAAV…
GCF_000686665.1	d__Bacteria	p__Firmicutes	c__Bacilli	o__Erysipelotrichales	f__Coprobacillaceae	g__Erysipelatoclostridium	s__Erysipelatoclostridium saccharogumia	Long	MKLLEPIKVGKITLKNRIMFPPMTTGYEERDGTIGKQSFNFYKRIAEGGVAYIVLGDVAPVNTVSPTPKLFHDGQIEAYKNLADAVHEYDCKLGIQLFHPEYDVDALAELFRKGDMQAARAKLHHDMLHYIGEVTEEQLNTILDKMGACVKRAYEAGVDVVEVHGDRLIGSLCSTILNNRTDRYGRSFENRTRFALKVIETIKANAPDICIDYKLPVITVNPNGSLRGKGGLLIDEAVEFAKILEKTGVDMIHVGQANHTGNMNDTIPAMGTISYCFMSKYTKQIKEVVSIPVSTVGRVLTPENGEALIENGVCDIIGLGRSLLTDPDYVKKLELGKKDRIRHCMMCNKGCTDAIQNRKFLSCVLNAENGYEYERVITPAIKKKKVVVVGGGPAGMEAA…
GCF_000741215.1	d__Bacteria	p__Actinobacteriota	c__Actinomycetia	o__Actinomycetales	f__Bifidobacteriaceae	g__Bifidobacterium	s__Bifidobacterium pullorum_B	Long	MALQTLLEPLEINHMTLKNRIMFPPMTTGYEARDGSITEQSINFYKRVAEGGASYIVLGDRDPVRTISPTPKLVNDDQIPSFKALADALHEFDCKLGLQVFHPEYDTVAVAELFAKGDMAGARAKLHHDMQHYINEVTGERLQEILVHITALARRATQAGADAIEVHGDRLIGSLCSPLINQRTDEYGGSFENRTRFARAVVRAIREGSPDICIDYKLPIITENPQLGRGGLFIDEAVELAKLLEADGVDTFHVGQANHTGNLNDTIPAMGTRPECFMAPYARRIKEAVSVPVSTVGRIMTPEDGYEYKRVITPAGTPRKIAVVGGGLVGAETAEYIAQGDCEVTIVEMMGQIAAEE
GCF_000763055.1	d__Bacteria	p__Actinobacteriota	c__Coriobacteriia	o__Coriobacteriales	f__Coriobacteriaceae	g__Collinsella	s__Collinsella sp000763055	Long	MTAPASKLLQPITVGPLELKNRIMFPPLTTGYEERDGSIGERSLAFYERLARGGVSYIVIGDVAPVMTASPTPKLATDAQIPTFKALADAVHKHGAKVALQLFHPEYDVPGVGRMVMGSMAAAKAAQEAKAAGDEETFAAKMAESNEIRNQAYAKLHHDMQHFVNEASVEQLTQIKEAIAASAARAQQAGIDAIEVHGDRLVGSLCSAILNQRTDEYGGSFENRVRYALEVVAAIKEAAPQLMVEYKLPVIMENPDGTPRGKGGLQPDEACEFAKLLEGAGIDMIQVAQANHTGNMGDTIPPMGAMPYNWTLPVAERVKALVSVPVATVGRVVSVEAGEKILEDGSADIIAYGRSLMCDPDIALKAATGEPIRECLNCNKGCVDAIQNRKYISCVLNAE…
GCF_000771405.1	d__Bacteria	p__Actinobacteriota	c__Actinomycetia	o__Actinomycetales	f__Bifidobacteriaceae	g__Bifidobacterium	s__Bifidobacterium pullorum	Long	MALHTLLEPLEINHMTLKNRIMFPPMTTGYEARDGSITEQSINFYKRVAEGGASYIVLGDVTPVHTISPTPKLVTDEQIPSFKALADALHEFDCKLGLQVFHPEYDTVAVAELFAKGDMAGARAKLHHDMQHYINEVTGERLQEILGHITALARRATQAGADAIEVHGDRLVGSLCSPLINQRTDEYGGSFKNRTRFARAVVRAIREGSPDICIDYKLPIITEDPQLGRGGLFIDEAVELAKLLEADGVDTFHVGQANHTGNLNDTIPAMGTRPECFMAPYARRIKEAVSVPVSTAGRIMTPEDGARLIEEGVCDFIGLGRPMLCDPDYANKVAAGQADLIRPCIMCNHGCTDAIASRRFISCVLNAENGYEYKRVITPAETPRRIAVVGGGPAGMEAA…
GCF_000808015.1	d__Bacteria	p__Firmicutes_A	c__Clostridia	o__Peptostreptococcales	f__Peptostreptococcaceae	g__Terrisporobacter	s__Terrisporobacter othiniensis	Long	MKLLENINIGNITLKNRVMFPPLTTGYEGRDGSLTKQSIEFYERLAKGGVSYIVIGDVSPINGFTSTPKLYDDSQIDGFKKLCDSIHKYDAKVAAQIFHPEYDCDAINKIVATGNMKAVREKLHHDMQHFVNEVSEEGLRDIIDKMCNCAIRAQKAGVDIIQIHGDRLVGSLCSTILNKRNDKFGGTLENRTRFALELVKALKKAVPNMPIDYKFSVVTPERGKGGINLDEAPIFAKWLEEAGVDMLHVAQANHTGNMADTIPPMGVQPYGFFVDIAAQIKKSVNIPVSTVGRIFNPKMAESILEADKADIIGLGRILLADPDWVNKVKENKFEDIRECISCNKGCTDNIQNRKFLSCILNAENGYEGTRKITEAVTKKKVIVVGGGPAGLEAARVASL…
GCF_000816495.1	d__Bacteria	p__Proteobacteria	c__Gammaproteobacteria	o__Pseudomonadales	f__Moraxellaceae	g__Acinetobacter	s__Acinetobacter harbinensis	Long	MKILQPIAIGGVIFKNRIMFPPLTTGYEAKDGRISSQSRAFYTRLAQGGVGYIVLGDVAPIRSFAATPKLFEDSQIESFRLLANNLHAYGAKLGVQIFHPEYDCDAINALFDAGEMDKVRSQLNHDMQFFVNEVSEDSLLDIIDKMCACAVRAQRAGVDVIQVHGDRLVGALCSTKMNNRTDQFGGSLENRTRFALMLVQALRQAVPHMLLDYKLSVVTPTRGKGGIDEVDAPQFARWLQAAGVDMLHVGQANHTGNMADTIPPMGVQPYCFFADITAAVKQAVSIPVSTSGRIIDPDMAEELLHQGKADMIGIGRALLADPDWPNKAAAGKSQAICRCISCNEGCVDNVLNRSFIACVVNAENGFEETRIITPAIRQKNVVVIGGGPAGLEAARVAAK…
GCF_000821305.1	d__Bacteria	p__Firmicutes_A	c__Clostridia	o__Clostridiales	f__Clostridiaceae	g__Clostridium_J	s__Clostridium_J sp000821305	Long	MNIFTPIKIGNVELKNRIMFPPLTTSFEERGGVITPKSIEFYRGIAKGGAGLIVIGDVSAVSAFSKTPTLHHDGLIEGHKSLTDAVHKEGSKIAAQIFYPEVDPDIIVNEMKAKGMPTAMKLYNRLFNEFVNEVDKEGIEKIQNLIVDVAVRAKKAGYDILQLHGDRLIGMFCSPILNKRTDEYGGSFENRARFVLEVMDKLRASLPDMPIEYKMSIIRMNPRKGFGGPTLEEAKVLVRWLEEKGVNSFHVALANHGELINTIPGMGMEPYGCFLDLSEAIKSVATVPVSCVGRILRPSMVKEILEEGKADIVALGRQLVADPDWPVKVQEGREDEIRYCIMCNKGCTDKLLAHGSIECSINPNNGLEKEVIITEAESKKKIVVVGGGVAGIEAACTAA…
GCF_000855665.1	d__Bacteria	p__Proteobacteria	c__Gammaproteobacteria	o__Xanthomonadales	f__Xanthomonadaceae	g__Lysobacter	s__Lysobacter sp000855665	Long	MKLLEPITIGGVTFKNRVMFPPLTTGYEAKDGSISAQSRAFYTRLAKGGTGYIVLGDVAPIRSFAPTPKLFDDRQIESFRLLADNVHAYGTKLGVQIFYPEYDVDALNALFDNGEMDNVRTRLHHDMQHFVNDVTEDTLMQIIDKMCACAVRAQKAGVDVVQVHGDRLVGALCSTKMNQRTDRYGGSFENRTRFALMLVRALKRAVPSMVLEYKLSVVTPERGKGGIDEVDAPQFAKCLEEAGVDMLHVGQANHTGNMADTIPPMGVQPYGFFVEITGAVKEAVSIPVSTSGRIIDPEMGEGVLQSGKADMIGIGRALLADPDWANKAAAGKALDIVRCISCNEGCVDAVLNRAFIACVVNPENGFEETRKITPAKTAKNVVIIGGGPAGLEAARVAAK…
GCF_000949455.1	d__Bacteria	p__Firmicutes_A	c__Clostridia	o__Oscillospirales	f__Ruminococcaceae	g__Ruthenibacterium	s__Ruthenibacterium lactatiformans	Long	MEMKIMQPITVGGITLKNRIMFPPLTTGYEERDGSIGEQSRAFYTRLAQGGVGYIVLGDVAPIRSFSPTPKLFDDSQIESFRLLADRVHAYGAKLGVQIFHPEYDCDAVNALFAQGKMEEVRARLHHDMQFFTDEVSEETLLSIIDKICACAQRAQKAGVDVVQVHGDRLVGCLCSTRMNHRTDKFGGSLENRTRFAIMLVRALKRAVPEMVIDYKFAVVTPERGKGGVDAADAPKFARWLEEAGVDMLHVAQANHTGNMADTIPPMGVQPYGFFADIAGQVKEAVSIPVSTVGRIIDPAMAERIVESEKADIIGLGRPLLCDPDWPNKAQSGCACDIRRCISCNKGCTDNIQNRAFLACVLNAENGYERTRSITPAAEKRNVAVVGGGPSGLEAARVA…
GCF_001244545.1	d__Bacteria	p__Firmicutes	c__Bacilli	o__Erysipelotrichales	f__Coprobacillaceae	g__Stoquefichus	s__Stoquefichus sp001244545	Long	MKLLEPIQVGKITLKNRIMFPPMTTGYEERDGTIGKQSLQFYKRLAEGGVAYIVLGDVAPVNTVSPTPKLFHDGQVEAFKALADALHTYDCKLGIQLFHPEYDVDALAEMFKKGDMQAARAKLHHDMLHYIDEVTEEQLNTILVKMGECVKRAYVAGVDVIEVHGDRLVGSLCSTILNHRTDHYGGSFENRTRFALKVVETIKANAPDICIDYKLPIVTVNEDGTYRGKGGLIIEEAIQLAKILETVGVDMIHVGQANHTGNMNDTIPAMGTQPYCFMNDYTKQIKKAVSIPVSSVGRILTPENGEALIENGVCDIIGLGRSLLTDPDFVKKLEAGQQDRIRYCMMCNKGCTDAIQNRQFLSCVLNAENGYEYERVIAPATAKKKVIVVGGGPAGMEAA…
GCF_001298525.1	d__Bacteria	p__Proteobacteria	c__Gammaproteobacteria	o__Pseudomonadales	f__Moraxellaceae	g__Psychrobacter	s__Psychrobacter urativorans_A	Long	MKILEPITIGGVVFKNRIMFPPLTTGYEAKDGTISSQSNGFYTRLAKGGVGYIVLGDVAPIRSFAPTPKLFDDSQIASFRLLADNVHAYGAKLGVQIFHPEYDCDTLNALFAAGEMDKVRTQLHHDMQFFINEVSENALMAIIDKMCACAVRAQKAGVDVIQIHGDRLVGALCSTRMNTRTDKFGGSLENRTRFALMLVAALKKSVPDMIIDYKLSVVTPDRGKGGIDEADAPLFAQWLEDSGVDMLHVGQANHTGNMADTIPPMGVQPYCFFADITGDIKREVSIPVSTSGRIIDPNMGENMLQNGKADMIGIGRALLADPDWTNKAAAGKARDIIRCISCNEGCVDNVLNRSFIACVVNAENGFEETRFITPAKIKKNIVVIGGGPAGLEAARVAAK…
GCF_001404695.1	d__Bacteria	p__Actinobacteriota	c__Coriobacteriia	o__Coriobacteriales	f__Coriobacteriaceae	g__Collinsella	s__Collinsella aerofaciens_E	Long	MTAPASKLLQPITVGPLELKNRIMFPPLTTGYEERDGSIGERSLAFYERLARGGVSYIVIGDVAPVMTASPTPKLATDAQIPTFKALADAVHKHGARVALQLFHPEYDVPGVGRMVMGSMAAAKAAQEAKAAGDEETFAAKMAESNEIRKQAYAKLHHDMQHFVNEASVEQLTQIKEAIAASAARAQQAGIDAIEVHGDRLVGSLCSAILNQRTDEYGGSFENRVRYALEVVAAIKEAAPQLMVEYKLPVIMENPDGTPRGKGGLQPDEACEFAKLLEGAGIDMIQVAQANHTGNMGDTIPPMGAMPYNWTLPVAERVKALVSVPVATVGRVVSVEAGEKILEDGSADIIAYGRSLMCDPDIALKAATGEPIRECLNCNKGCVDAIQNRKYISCVLNAE…
GCF_001405375.1	d__Bacteria	p__Actinobacteriota	c__Coriobacteriia	o__Coriobacteriales	f__Coriobacteriaceae	g__Collinsella	s__Collinsella aerofaciens_F	Long	MTTPASKLLQPITVGPLELKNRIMFPPLTTGYEERDGSIGERSLAFYERLARGGVSYIVIGDVAPVMTASPTPKLATDAQIPTFKALADAVHKHGAKVALQLFHPEYDVPGVGRMVMGSMAAAKAAQEAKAAGDEETFAAKMAESNEIRNQAYAKLHHDMQHFVNEASVEQLTQIKEAIAASAARAQQAGIDAIEVHGDRLVGSLCSAILNQRTDEYGGSFENRVRYALEVVAAIKEAAPQLMVEYKLPVIMENPDGTPRGKGGLQPDEACEFAKLLEGAGIDMIQVAQANHTGNMGDTIPPMGAMPYNWTLPVAERVKALVSVPVATVGRVVSVEAGEKILEDGAADIIAYGRSLMCDPDIALKAATGEPIRECLNCNKGCVDAIQSRKYISCVLNAE…
GCF_001435295.1	d__Bacteria	p__Proteobacteria	c__Gammaproteobacteria	o__Pseudomonadales	f__Moraxellaceae	g__Psychrobacter	s__Psychrobacter sp001435295	Long	MNNATTKISAMKILQPITIGGVIFKNRTMFPPLTTGYEDKDGNISSQSRAFYTRLAKGGTGYIVLGDVAPVRSFAPTPKLFDDSQIDSFRLLADNVHAYGAKLGVQIFYPEYDVNVLNALFAAGEMHKVRTQLNHDMQHFVNEVSEDALMDIIDKMCACAVRAQKAGVDVIQVHGDRLVGALCSTQMNTRTDKFGGSLENRTRFALMLVEALKKVVPDMIIDYKLSVVTPERGKGGVDEIDAPKFAQWLEAAGVDMLHVGQANHTGNMADTIPPMGVQPYCFFADITGAVKQAVSIPVSTSGRIIDPDMGEGILQNGKADMIGIGRALLADPDWANKVGSDKATDIVRCICCNEGCVDNVLNRSFIACVVNPENGFEETRFIMPAQMKKNVVVVGGGPA…
GCF_001461035.1	d__Bacteria	p__Firmicutes_A	c__Clostridia	o__Lachnospirales	f__Lachnospiraceae	g__Velocimicrobium	s__Velocimicrobium ethanolgignens	Long	MKILEPIKVGKTTFKNRIMFPPLTTGYEERDGSIGEQSLNFYSRLAEGGVGYIVIGDVAPLNTVSPTPKLFKEEQVESFKKLSDACHKYDCKLGLQLFHPEYDVAALAALFAKGAMQEARVKLHHDMQHFVNEVTEEQLDVILEKMKACAALAVKAGVDAIEVHGDRLVGSLCSSILNKRTDSYGGSFENRTKFALKLVRALREAAPDIVIDYKLPVITPMKEGGLRGKGGLIPEEALKLAQLLEEAGVDTLHVAQANHTGNMADTIPPMGVQDYGFTVEYAKMVKDKVSIPVSCVGRIVTPQAAEAVVAGGLADMVGLGRSLLADPDFVKKCEENKPQCVRTCIMCNKGCTDSIQNRTFLSCVLNAENGYEYKRMIKKAEQVKKIAVIGAGPAGLEAA…
GCF_001529295.1	d__Bacteria	p__Bacteroidota	c__Bacteroidia	o__Flavobacteriales	f__Flavobacteriaceae	g__Flavobacterium	s__Flavobacterium sp001529295	Long	MFPPLTTGYEAKDGSISSQSRAFYTRLAKGGVGYIVLGDVAPIRSFAPTPKLFDDSQIESFRELADSVHAYGAKLGIQIFHPEYDCDAINTLFDNGEMDKVRSRLHHDMQFFVNEVKEESLVEIIEKMCACAVRGQKAGVDVIQIHGDRLVGALCSTKMNTRTDKFGGSLENRTRFALMLVSALKEKVPEMILEYKFPVVTAIRGKGGIDEVDAPKFAKWLEDAGVDMLHVAQANHTGNLADTIPPMGVQPYCFFVDIAAAVKQAVSIPVSTVGRIIDPDMAEQVLERGKADMIGLGRPLLADPDWINKTIAGRACDIRRCISCNRGCTDNIQNRAFVACVLNAENGFEETRDITLAEVKKNVVVIGGGPAGLEAARVAAKKGHRVTLFEKEGRLGGQL…
GCF_002050515.1	d__Bacteria	p__Firmicutes_A	c__Clostridia	o__Clostridiales	f__Clostridiaceae	g__Clostridium	s__Clostridium thermobutyricum	Long	MKLLESINIGNITLKNRVMFPPLTTGYEGRDGSITPKSIEFYERLAKGGVSYIVIGDVSPINGFSPTPKLYDDSQIDGFKKLCDSIHKYGAKVSVQIFHPEYDCDEINKMVASGDMQAVRAKLHHDMQHFVNEVSEESLKDIIDKMCNCAIRAQKAGVDIIQIHGDRLVGSLCSTILNKRNDKFGGTLENRTRFALQLVKTLKEAVPDMPIDYKFSVVTPKRGKGGISLDEAPIFAKWLEEAGVDMLHVAQANHTGNMADTIPPMGVQPYGFFVDIASTIKKSVNIPVSTVGRIFNPKMAESILEADKVDMIGLGRILLADPDWVNKVKENKLEDIRECICCNKGCTDNIQNRKFLSCVLNAENGYEGARKITEAITKKKVIVVGGGPAGLEAARVASL…
GCF_002159185.1	d__Bacteria	p__Firmicutes_A	c__Clostridia	o__Oscillospirales	f__Ruminococcaceae	g__Fournierella	s__Fournierella sp002159185	Long	MELLTPIKVGNITLKNRIMFPPLTTGYEGRDGSITEQSKAFYTRLAKGGVSYIVLGDVSPVASFSPTPRLFHDGQIAGFKDLADSVHAYGAKIGVQIFHPEYDVNALIELFQKKDMMGVRQKMHHDMEHYVTDVTEEQLMDIIQKMCDCAVRAQKAGIDFVQVHGDRLVGCLCSPLMNRRTDKFGGSFENRTRFAVMLVKALRQAVPGMGIDYKFSVITPERGKGGIPLAEAVDFAKLLEEAGVNMLHVAQANHTGNMADTIPPMGVQPYGFFVDIAGQVKQAVNVPVSCVGRIIDPEMAERALDSGKADIVALGRPLLCDPDWVAKLEAGKGCDIRRCISCNKGCTDNIQNRSFLSCVLNAENGYELTRSITPAQTKKKVAVIGGGVAGMEAARVAAA…
GCF_002159625.1	d__Bacteria	p__Actinobacteriota	c__Coriobacteriia	o__Coriobacteriales	f__Atopobiaceae	g__Thermophilibacter	s__Thermophilibacter avicola	Long	MAFTKLLEPIKVGNLTLKNRVMFPPLTTGYEERDGSIGARSLAFYERLAKGGVSYIVIGDVAPVNTASPTPKLCDDSQIPSFAALADAVHAHGAKLALQLFHPEYDVPGVGRLIMASRMAAMEGQKAQAAGDMETFAAKMAESKEIANQAYAKLHHDMQHFVSEATVEQLGEIREAIAACAARAERAGVDAIEVHGDRLVGSLCSTALNHRTDEYGGSFENRVRYALEVVAAIKEAAPGLMVEYKLPVIMTNPDGSKRGKGGLEPDEACELAVLLAQAGVDMIQVAQANHTGNMGDTIPPMGTMPYNWTLPVAARVKSLVDVPVATVGRVVTPEAGEKILEEGQADVIGYGRSLLADPDIALKAASGEPVRLCLNCNKGCVDAIQGRRYISCVLNAENG…
GCF_002160145.1	d__Bacteria	p__Firmicutes_A	c__Clostridia	o__Oscillospirales	f__Ruminococcaceae	g__Fournierella	s__Fournierella sp002160145	Long	MELLTPIKVGNITLKNRIMFPPLTTGYEGRDGSITEQSKAFYTRLAKGGVSYIVLGDVSPVASFSPTPRLFHDGQIAGFKDLADSVHAYGAKIGVQIFHPEYDVNALIELFQKKDMMGVRQKMHHDMEHYVTDVTEEQLMDIIQKMCDCAVRAEKAGIDFVQVHGDRLVGCLCSPLMNRRTDKFGGSFENRTRFAVMLVKALRQAVPGMGIDYKFSVITPERGKGGIPLAEAVDFAKLLEEAGVDMLHVAQANHTGNMADTIPPMGVQPYGFFVDIAGQVKQAVNVPVSCVGRIIDPEMAERALDSGKADIVALGRPLLCDPDWVVKLEAGKGCDIRRCISCNKGCTDNIQNRSFLSCVLNAENGYELTRSITPAQTKKKVAVIGGGVAGMEAARVAAA…
GCF_002160255.1	d__Bacteria	p__Actinobacteriota	c__Coriobacteriia	o__Coriobacteriales	f__Atopobiaceae	g__Thermophilibacter	s__Thermophilibacter avistercoris	Long	MAEHRLLEPIEVGGITLKNRIMFPPLTTGYEERDGSIGPRSLAFYERLAKGGVAYIVIGDVAPVNTASPTPKLADDSQIESFERLAEAVHAHGAKLALQLFHPEYDVPGVGRLIMASRMAAVEGQKAQAAGDEATFAAKMAESKEIANQAYAKLHHDMQHFVTEATVEQLAQIRDAIAACAARAQRAGVDAIEVHGDRLVGSLCSTALNHRTDEYGGSFENRVRYALEVVAAIKAAAPGLMVEYKLPVIMTNPDGSKRGKGGLEPDEACELAVLLERAGVDMIQVAQANHTGNMGDTIPPMGTMPYNWTLPVAARVKSLVGIPVATVGRVVTPEAGEKILEDGQADVIGYGRSLLADPDIALKVASGEPVRLCLNCNKGCVDAIQGRRYISCVLNAENG…
GCF_002160865.1	d__Bacteria	p__Firmicutes	c__Bacilli	o__Erysipelotrichales	f__Coprobacillaceae	g__Massiliomicrobiota	s__Massiliomicrobiota sp002160865	Long	MKLLEPIQVGKITLKNRIMFPPMTTGYEERDGSIGQQSYNFYKRIAQGGVAYIVLGDVAPVNTVSPTPKLFHDGQIEAYQKLAEALHVYDCKLGIQLFHPEYDVDALAELFKKGDMQGARAKLHHDMLHYIDEVTEEQLNDILRKMGDCVKRAYQAGVDVIEVHGDRLVGSLCSTILNHRQDQYGGSFENRIRFALDVVKTIKEYAPDICIDYKLPVVTVNPDGSLRGKGGLLIEEAVKFAKILEEKGVDMIHVGQANHTGNMNDTIPAMGTTPYCFMASYTKQIKDAVSIPVSAVGRIITPENGEALIENGVCDIIGLGRSLLTDPDYVKKLEAGQGSRIRHCMMCNKGCTDSIQNRKFLSCVLNAENGYEYERVITPAKDKKKVVVVGGGPAGMEAA…
GCF_002161595.1	d__Bacteria	p__Firmicutes_A	c__Clostridia	o__Oscillospirales	f__Ruminococcaceae	g__Fournierella	s__Fournierella sp002161595	Long	MELLTPIKVGNITLKNRIMFPPLTTGYEGRDGSITEQSKAFYTRLAKGGVSYIVLGDVSPVASFSPTPRLFHDGQIAGFKDLADSVHAYGAKIGVQIFHPEYDVNALIELFQKKDMMGVRQKMHHDMEHYVTDVTEEQLMDIIQKMCDCAVRAEKAGIDFVQVHGDRLVGCLCSPLMNRRTDKFGGSFENRTRFAVMLVKALRQAVPNMGIDYKFSVITPERGKGGIPLAEAVDFAKLLEEAGVDMLHVAQANHTGNMADTIPPMGVQPYGFFVDIAGQVKQAVKVPVSCVGRIIDPEMAERALDSGKADIVALGRPLLCDPDWVAKLEAGKGCDIRRCISCNKGCTDNIQNRSFLSCVLNAENGYELTRSITPAQTKKKVAVIGGGVAGMEAARVAAA…
GCF_002232035.1	d__Bacteria	p__Actinobacteriota	c__Coriobacteriia	o__Coriobacteriales	f__Coriobacteriaceae	g__Collinsella	s__Collinsella sp002232035	Long	MTAPATKLLQPITVGPLELKNRIMFPPLTTGYEERDGSIGERSLAFYERLARGGVSYIVIGDVAPVMTASPTPKLATDAQIPTFKALADAVHKHGAKIALQLFHPEYDVPGVGRMVMGSMAAAKAAQEAKAAGDEETFAAKMAESNEIRKQAYAKLHHDMQHFVNEASVEQLTQIKEAIAASAARAQQAGIDAIEVHGDRLVGSLCSAILNQRTDEYGGSFENRVRYALEVVAAIKEAAPQLMVEYKLPVIMENPDGTPRGKGGLQPDEACEFAKLLEGAGIDMIQVAQANHTGNMGDTIPPMGAMPYNWTLPVAERVKALVSVPVATVGRVVSVEAGEKILEDGSADIIAYGRSLMCDPDIALKAATGEPIRECLNCNKGCVDAIQNRKYISCVLNAE…
GCF_002549775.1	d__Bacteria	p__Firmicutes_A	c__Clostridia	o__Oscillospirales	f__Ruminococcaceae	g__Faecalibacterium	s__Faecalibacterium prausnitzii_F	Long	MQNVILQPIEVGGQTFKNRIMFPPLTTGYEKNGMISEQDMGFYTRLAKGGVGYIVLGDVAPINSFSPTPKLFDDSQIPAFKALADSVHAYGTKLGVQLFHPEYDVDAINSLFMQKKFDEMRQRLHHDMMFFTDEVSEEMLMAIIDKMCACAVRAQKAGVDVIQIHGDRLNGCLCSTRMNHRTDKFGGSLENRVRFARMLTRAIRKAVPDMVIDYKLSIVTPQRGKGGIDEADAVQFAQWLVEDGVDMLHVAQANHTGNMADTIPPMGVQPYGFFVKIAGDIKKAVNVPVSAVGRIVDADMAARVIESGMADIVAMGRPLLADPDWGAKIAAGKACDIRRCISCNKGCTDAIQNRQFLSCVLNAENGYENTRSIQPAAQKKKIAVLGGGPAGLEAARVAA…
GCF_002549975.1	d__Bacteria	p__Firmicutes_A	c__Clostridia	o__Oscillospirales	f__Ruminococcaceae	g__Faecalibacterium	s__Faecalibacterium prausnitzii_H	Long	MQNVLLQPIEVGGQTFKNRIMFPPLTTGYEKNGMISEQDMGFYTRLAKGGVGYIVMGDVAPINSFSPTPKLFDDSQIPAFKALADSVHAYGTKLGVQLFHPEYDVDAINSLFMQKKFDEMRQRLHHDMMFFTDEVSEEMLMAIIDKMCACAVRAQKAGVDVIQIHGDRLNGCLCSTRMNHRTDKFGGSLENRVRFARMLTRAIRKAVPDMVIDYKLSIVTPQRGKGGVDEADAVQFAQWLVEDGVDMFHVAQANHTGNMADTIPPMGVQPYGFFVKIAGDIKKAVNVPVSAVGRIVDAEMAARVIESGMADMVAVGRPLLADPDWGTKIAAGKACDIRRCISCNKGCTDAIQNRQFLSCVLNAENGYENTRSIQPAAQKKKIAVLGGGPAGLEAARVAA…
GCF_002550015.1	d__Bacteria	p__Firmicutes_A	c__Clostridia	o__Oscillospirales	f__Ruminococcaceae	g__Faecalibacterium	s__Faecalibacterium prausnitzii_A	Long	MENVILQPIEVGGQTFKNRIMFPPLTTGYEKNGMISEQDMGFYTRLAKGGVGYIVMGDVAPINSFSPTPKLFDDSQIPAFKALADSVHAYGTKLGVQIFHPEYDVDAINSLFMQKKFDEMRQRLHHDMMFFTDEASEEMLMSIIDKMCACAVRAQKAGVDVIQIHGDRLNGCLCSTRMNHRTDKFGGSLENRVRFARMLTRAIRKAVPGMVIDYKLSIVTPQRGKGGIDEADAVQFAQWLVEDGVDMFHVAQANHTGNMADTIPPMGVQPYGFFVKIAGDIKKAVNVPVSAVGRIVDADMAARVIESGMADMVAMGRPLLADPDWGTKIAAGKACDIRRCISCNKGCTDAIQNRQFLSCVLNAENGYENTRSIQPAAQKKKIAVLGGGPAGLEAARVAA…
GCF_002550035.1	d__Bacteria	p__Firmicutes_A	c__Clostridia	o__Oscillospirales	f__Ruminococcaceae	g__Faecalibacterium	s__Faecalibacterium prausnitzii_E	Long	MQNVILQPIEVGGQTFKNRIMFPPLTTGYEKNGMISEQDMGFYTRLAKGGVGYIVLGDVAPINSFSPTPKLFDDSQIPAFKALADSVHAYGTKLGVQLFHPEYDVDAINSLFMQKKFDEMRQRLHHDMMFFTDEVSEEMLMAIIDKMCACAVRAQKAGVDVIQIHGDRLNGCLCSTRMNHRTDKFGGSLENRVRFARMLTRAIRKAVPDMIIDYKLSIVTPQRGKGGIDEADAVQFAQWLVEDGVDMLHVAQANHTGNMADTIPPMGVQPYGFFVKIAGDIKKAVNVPVSAVGRIVDAEMAARVIESGMADMVAMGRPLLADPDWGTKIAAGKACDIRRCISCNKGCTDAIQNRQFLSCVLNAENGYENTRSIQPAAQKKKIAVLGGGPAGLEAARVAA…
GCF_002736145.1	d__Bacteria	p__Actinobacteriota	c__Coriobacteriia	o__Coriobacteriales	f__Coriobacteriaceae	g__Collinsella	s__Collinsella aerofaciens_A	Long	MTAPASKLLQPITVGPLELKNRIMFPPLTTGYEERDGSIGERSLAFYERLARGGVSYIVIGDVAPVMTASPTPKLATDAQIPTFKALADAVHKHGAKVALQLFHPEYDVPGVGRMVMGSMAAAKAAQEAKAAGDEETFAAKMAESNEIRNQAYAKLHHDMQHFVNEASVEQLTQIKEAIAASAARAQQAGIDAIEVHGDRLVGSLCSAILNQRTDEYGGSFENRVRYALEVVAAIKEAAPQLMVEYKLPVIMENPDGTPRGKGGLQPDEACEFAKLLEGAGIDMIQVAQANHTGNMGDTIPPMGAMPYNWTLPVAERVKALVSVPVATVGRVVSVEAGEKILEDGAADIIAYGRSLMCDPDIALKAATGEPIRECLNCNKGCVDAIQNRKYISCVLNAE…
GCF_002899695.1	d__Bacteria	p__Actinobacteriota	c__Coriobacteriia	o__Coriobacteriales	f__Eggerthellaceae	g__Rubneribacter	s__Rubneribacter badeniensis	Long	MLLLEPLAINHMTLKNRVMLPPMTTGYEARDGSITTQSLNFYRRIAEGGASYIVIGDVAPVNTVSPTPKLFCDEQIPTFAKLAETVHEFGCKLGLQVFHPEYDTVAIAELFAKGDMQAARAKLHHDMRHYVNEVDAERLDAILASITALADRAVRSGADAIEVHGDRLVGSLCSPLINQRTDEFGGSFENRTKFALAVVRAIRAGAPDICIDYKLPIISENPQIGRGGLFIDEAVRLAFLLEEAGVDTFHVGQANHTGNLNDTIPAMGTRPYCFMEEASRRVKEAVSVPVSTVGRIVSPADAERLIESGACDYVGLGRSLLADPDYVRKLEAGTPELIRPCIMCNKGCTDAIQNRRFLSCVLNAENGYEYERAVKPADAPKKVVVVGGGPAGMEAARVA…
GCF_003024675.1	d__Bacteria	p__Firmicutes	c__Bacilli	o__Erysipelotrichales	f__Coprobacillaceae	g__Faecalibacillus	s__Faecalibacillus faecis	Long	MKLLEPIQVGKMTLKNRIMFPPLTTGYEERDGSIGQRSLSFYERLAKGGVSYVVIGDVAPVRTASPTPKLYNDEQIPAFKQLADTLHQYDCKVALQIFHPEYDVPGVGKMIMEAGMARQKAAQAKEQGNEDEALKQTEIAQKLTKDAYAKLHHDMQHFVSEANHEQLNQIKESIASCAHKAMLAGIDAIEVHGDRLLGSLCSEILNHREDEYGGCFENRIRYALEVVQAIKEAAPELTIEYKLPIVTKNEDGTFRGKGGLKEEEGIAFAKRLEEVGVDMIQVAQANHTGNMGDTIPPMGDVPYNWTLPVARKVKDAVSIPVATVGRVVSVEAGEKILNDGDADIIGYGRSLLTDPDIALKVQRGECIRECLNCNKGCVDAIQNRKYISCVLNAENGNEA…
GCF_003024685.1	d__Bacteria	p__Firmicutes	c__Bacilli	o__Erysipelotrichales	f__Coprobacillaceae	g__Faecalibacillus	s__Faecalibacillus intestinalis	Long	MKLLEPIQVGKMTLKNRIMFPPLTTGYEERDGSIGQKSLSFYERLAKGGASYVVIGDVAPVRTASPTPKLYSEEQIPAFKKLADTLHQYDCKVALQIFHPEYDVPGVGKMIMEAGIARQNAAKAKAEGNEEEALKQTELAQKLTKDAYAKLHHDMQHFVSEATVEQLNQIKESIASCAHKAMIAGIDAIEVHGDRLLGSLCSEVLNHRSDVYGGSFENRIRYALEVVKAIKEAAPDLTIEYKLPIITLNKDGSLRGKGGLKEAEGIAFAKKLEEAGVDMIQVAQANHTGNMGDTIPPMGDVPYNWTLPVARKVKEVVSIPVATVGRVVSVEAGEKILNDGDVDMIGYGRSLLTDPDIALKVKKGECIRECLNCNKGCVDAIQNRQYISCVLNAENGNEA…
GCF_003287405.1	d__Bacteria	p__Firmicutes_A	c__Clostridia	o__Oscillospirales	f__Ruminococcaceae	g__Faecalibacterium	s__Faecalibacterium prausnitzii_J	Long	MENVILQPIEVGGQTFKNRIMFPPLTTGYEKNGMISEQDMGFYTRLAKGGVGYIVMGDVAPINSFSPTPKLFDDSQIPAFKALADSVHAYGTKLGVQLFHPEYDVDAINSLFMQKKFDEMRQRLHHDMMFFTDEASEEMLMSIIDKMCACAVRAQKAGVDVIQIHGDRLNGCLCSTRMNHRTDKFGGSLENRVRFARMLTRAIRKAVPGMVIDYKLSIVTPQRGKGGIDEADAVQFAQWLVEDGVDMFHVAQANHTGNMADTIPPMGVQPYGFFVKIAGDIKKAVNVPVSAVGRIVDADMAARVIESGMADMVAMGRPLLADPDWGTKIAAGKACDIRRCISCNKGCTDAIQNRQFLSCVLNAENGYENTRSIQPAAQKKKIAVLGGGPAGLEAARVAA…
GCF_003287495.1	d__Bacteria	p__Firmicutes_A	c__Clostridia	o__Oscillospirales	f__Ruminococcaceae	g__Faecalibacterium	s__Faecalibacterium prausnitzii_I	Long	MQNVILQPIEVGGQTFKNRIMFPPLTTGYEKNGMISEQDMGFYTRLAKGGVGYIVMGDVAPINSFSPTPKLFDDSQIPAFKALADSVHAYGTKLGVQLFHPEYDVDAINSLFMQKKFDEMRQRLHHDMMFFTDEVSEEMLMAIIDKMCACAVRAQKAGVDVIQIHGDRLNGCLCSTRMNHRTDKFGGSLENRVRFARMLTRAIRKAVPDMVIDYKLSIVTPQRGKGGIDEADAVQFAQWLVEDGVDMLHVAQANHTGNMADTIPPMGVQPYGFFVKIAGDIKKAVNVPVSAVGRIVDAEMAARVIESGMADMVAMGRPLLADPDWGTKIAAGKACDIRRCISCNKGCTDAIQNRQFLSCVLNAENGYENTRSIQPAAQKKKIAVLGGGPAGLEAARVAA…
GCF_003324125.1	d__Bacteria	p__Firmicutes_A	c__Clostridia	o__Oscillospirales	f__Ruminococcaceae	g__Gemmiger	s__Gemmiger qucibialis	Long	MQNVILQPIEVGGQTFKNRIMFPPLTTGYEKNGMISEQDMGFYTRLAKGGVGYIVLGDVAPINSFSPTPKLFDDSQIPAFKALADSVHAYGTKLGVQLFHPEYDVDVINGLFMQKKFDEMRQRLHHDMMFFTDEVSEEMLMAIIDKMCACAVRAQKAGVDVIQIHGDRLNGCLCSTRMNHRTDKFGGSLENRVRFARMLTRAIRKAVPDMVIDYKLSIVTPQRGKGGIDEADAVQFAQWLVEDGVDMLHVAQANHTGNMADTIPPMGVQPYGFFVKIAGDIKKAVNVPVSAVGRIVDAEMAERVIESGMADMVAVGRPLLADPDWGTKIAAGKACDIRRCISCNKGCTDAIQNRQFLSCVLNAENGYENTRSIQPAAQKKKIAVLGGGPAGLEAARVAA…
GCF_003324185.1	d__Bacteria	p__Firmicutes_A	c__Clostridia	o__Oscillospirales	f__Ruminococcaceae	g__Faecalibacterium	s__Faecalibacterium prausnitzii	Long	MENVILQPIEVGGQTFKNRIMFPPLTTGYEKNGMISEQDMGFYTRLAKGGVGYIVMGDVAPINSFSPTPKLFDDSQIPAFKALADSVHAYGTKLGVQLFHPEYDVDAINSLFMQKKFDEMRQRLHHDMMFFTDEASEEMLMSIIDKMCACAVRAQKAGVDVIQIHGDRLNGCLCSTRMNHRTDKFGGSLENRVRFARMLTRAIRKAVPDMVIDYKLSIVTPQRGKGGIDEADAVQFAQWLVEDGVDMFHVAQANHTGNMADTIPPMGVQPYGFFVKIAGDIKKAVNVPVSAVGRIVDADMAARVIESGMADIVAMGRPLLADPDWGTKIAAGKACDIRRCISCNKGCTDAIQNRQFLSCVLNAENGYENTRSIQPAAQKKKIAVLGGGPAGLEAARVAA…
GCF_003436275.1	d__Bacteria	p__Actinobacteriota	c__Coriobacteriia	o__Coriobacteriales	f__Coriobacteriaceae	g__Collinsella	s__Collinsella sp003436275	Long	MTAPASKLLQPITVGPLELKNRIMFPPLTTGYEERDGSIGERSLAFYERLARGGVSYIVIGDVAPVMTASPTPKLATDAQIPTFKALADAVHKHGAKVALQLFHPEYDVPGVGRMVMGSMAAAKAAQEAKAAGDEETFAAKMAESNEIRKQAYAKLHHDMQHFVNEASVEQLTQIKEAIAASAARAQQAGIDAIEVHGDRLVGSLCSAILNKRTDEYGGSFENRVRYALEVVAAIKEAAPQLMVEYKLPVIMENPDGTPRGKGGLQPDEACEFAKLLEGAGIDMIQVAQANHTGNMGDTIPPMGAMPYNWTLPVAERVKALVSVPVATVGRVVSVEAGEKILEDGAADIIAYGRSLMCDPDIALKAATGEPIRECLNCNKGCVDAIQNRKYISCVLNAE…
GCF_003437035.1	d__Bacteria	p__Actinobacteriota	c__Coriobacteriia	o__Coriobacteriales	f__Coriobacteriaceae	g__Collinsella	s__Collinsella sp003437035	Long	MTAPASKLLQPITVGPLELKNRIMFPPLTTGYEERDGSIGERSLAFYERLARGGVSYIVIGDVAPVMTASPTPKLATDAQIPTFKALADAVHKHGAKVALQLFHPEYDVPGVGRMVMGSMAAAKAAQEAKAAGDEETFAAKMAESNEIRKQAYAKLHHDMQHFVNEATVEQLTQIKEAIAASAARAQQAGIDAIEVHGDRLVGSLCSAILNKRTDEYGGSFENRVRYALEVVAAIKEAAPELMVEYKLPVIMENPDGTPRGKGGLLPDEACEFAKLLEGAGIDMIQVAQANHTGNMGDTIPPMGAMPYNWTLPVAERVKALVSVPVATVGRVVSVEAGEKILEDGSADIIAYGRSLMCDPDIALKAATGEPIRECLNCNKGCVDAIQNRKYISCVLNAE…
GCF_003438495.1	d__Bacteria	p__Actinobacteriota	c__Coriobacteriia	o__Coriobacteriales	f__Coriobacteriaceae	g__Collinsella	s__Collinsella sp003438495	Long	MTAPASKLLQPITVGPLELKNRIMFPPLTTGYEERDGSIGERSLAFYERLARGGVSYIVIGDVAPVMTASPTPKLATDAQIPTFKALADAVHKHGAKVALQLFHPEYDVPGVGRMVMGSMAAAKAAQEAKAAGDEETFAAKMVESNEIRNQAYAKLHHDMQHFVNEASVEQLTQIKEAIAASAARAQQAGIDAIEVHGDRLVGSLCSAILNQRTDEYGGSFESRVRYALEVVAAIKEAAPQLMVEYKLPVIMENPDGTPRGKGGLQPDEACEFAKLLEGAGIDMIQVAQANHTGNMGDTIPPMGAMPYNWTLPVAERVKALVSVPVATVGRVVSVEAGEKILEDGAADIIAYGRSLMCDPDIALKAATGEPIRECLNCNKGCVDAIQNRKYISCVLNAE…
GCF_003439125.1	d__Bacteria	p__Actinobacteriota	c__Coriobacteriia	o__Coriobacteriales	f__Coriobacteriaceae	g__Collinsella	s__Collinsella sp003439125	Long	MTAPASKLLQPITVGPLELKNRIMFPPLTTGYEERDGSIGERSLAFYERLARGGVSYIVIGDVAPVMTASPTPKLATDAQIPTFKALADAVHKHGAKVALQLFHPEYDVPGVGRMVMGSMAAAKAAQEAKAAGDEETFAAKMAESNEIRKQAYAKLHHDMQHFVNEATVEQLTQIKEAIAASAARAQQAGIDAIEVHGDRLVGSLCSAILNQRTDEYGGSFENRVRYALEVVAAIKEAAPQLMVEYKLPVIMENPDGTPRGKGGLLPDEACEFAKLLEGAGIDMIQVAQANHTGNMGDTIPPMGAMPYNWTLPVAERVKALVSVPVATVGRVVSVEAGEKILEDGAADIIAYGRSLMCDPDIALKAATGEPIRECLNCNKGCVDAIQNRKYISCVLNAE…
GCF_003458415.1	d__Bacteria	p__Actinobacteriota	c__Coriobacteriia	o__Coriobacteriales	f__Coriobacteriaceae	g__Collinsella	s__Collinsella sp003458415	Long	MTAPASKLLQPITVGPLELKNRIMFPPLTTGYEERDGSIGERSLAFYERLARGGVSYIVIGDVAPVMTASPTPKLATDAQIPTFKALADAVHKHGAKVALQLFHPEYDVPGVGRMVMGSMAAAKAAQEAKAAGDEETFAAKMAESNEIRKQAYAKLHHDMQHFVNEATVEQLTQIKEAIAASAARAQQAGIDAIEVHGDRLVGSLCSAILNQRTDEYGGSFENRVRYALEVVAAIKEVAPQLMVEYKLPVIMENPDGTPRGKGGLQPDEACEFAKLLEGAGIDMIQVAQANHTGNMGDTIPPMGAMPYNWTLPVAERVKALVSVPVATVGRVVSVEAGEKILEDGAADIIAYGRSLMCDPDIALKAATGEPIRECLNCNKGCVDAIQNRKYISCVLNAE…
GCF_003458715.1	d__Bacteria	p__Firmicutes	c__Bacilli	o__Erysipelotrichales	f__Erysipelotrichaceae	g__Holdemanella	s__Holdemanella sp003458715	Long	MTSKLLQPIQVGNLTFKNRIMFPPLTTGYEERDGSIGPRSLAFYTRLAKGGCSYIVIGDVAPVRTASPTPKLYDESQIEMYKKLADALHEHDCKVALQLFHPEYDVQGVGKMIMEAGIAGQLAAKAKAANDLEEAEKQQKICDEKTKGAYAKLHHDMQHFVTEASVEQLTAIKNSIAECARKAQKAGIDAIEIHGDRLLGSLCSTLLNHRADNYGGSLENRTRYALEVLQAIKEAAPGMMVEYKLPIITVNPDGSLRGKGGLLEDEAVEFAKMLDAAGIDMIQVAQANHTGNMGDTIPPMGAVPYNWTLGACEKVKAVVHCPVATVGRVVSVEAGEKILEDGTADMIGYGRSLLTDPDIANKVQTGECIRECLNCNKGCVDAIQSRRYLSCVLNAENGD…
GCF_003459245.1	d__Bacteria	p__Actinobacteriota	c__Coriobacteriia	o__Coriobacteriales	f__Coriobacteriaceae	g__Collinsella	s__Collinsella sp003459245	Long	MTTPASKLFQPITVGPLELKNRIMFPPLTTGYEERDGSIGERSLAFYERLARGGVSYIVIGDVAPVMTASPTPKLATDAQIPTFKALADAVHKHGAKIALQLFHPEYDVPGVGRMVMGSMAAAKAAQEAKAAGDEETFAAKMAESNEIRKQAYAKLHHDMQHFVNEATVEQLTQIKEAIAASAARAQQAGIDAIEVHGDRLVGSLCSAILNKRTDEYGGSFENRVRYALEVVAAIKEAAPQLMVEYKLPVIMENPDGTPRGKGGLLPDEACEFAKLLEGAGIDMIQVAQANHTGNMGDTIPPMGAMPYNWTLPVAERVKALVSVPVATVGRVVSVEAGEKILEDGAADIIAYGRSLMCDPDIALKAATGEPIRECLNCNKGCVDAIQNRQYISCVLNAE…
GCF_003459505.1	d__Bacteria	p__Actinobacteriota	c__Coriobacteriia	o__Coriobacteriales	f__Coriobacteriaceae	g__Collinsella	s__Collinsella sp003459505	Long	MTAPASKLLQPITVGPLELKNRIMFPPLTTGYEERDGSIGERSLAFYERLARGGVSYIVIGDVAPVMTASPTPKLATDAQIPTFKALADTVHKHGAKVALQLFHPEYDVPGVGRMVMGSMAAAKAAQEAKAAGDEETFAAKMAESNEIRNQAYAKLHHDMQHFVNEATVEQLTQIKEAIAASAARAQQAGIDAIEVHGDRLVGSLCSAILNKRTDEYGGSFENRVRYALEVVAAIKEAAPQLMVEYKLPVIMENPDGTPRGKGGLQPDEACEFAKLLEGAGIDMIQVAQANHTGNMGDTIPPMGAMPYNWTLPVAERVKALISVPVATVGRVVSVEAGEKILEDGAADIIAYGRSLMCDPDIALKAATGEPIRECLNCNKGCVDAIQNRKYISCVLNAE…
GCF_003462685.1	d__Bacteria	p__Actinobacteriota	c__Coriobacteriia	o__Coriobacteriales	f__Coriobacteriaceae	g__Collinsella	s__Collinsella sp003462685	Long	MTTPASKLLQPITVGPLELKNRIMFPPLTTGYEERDGSIGERSLAFYERLARGGVSYIVIGDVAPVMTASPTPKLATDAQIPTFKALADAVHKHGAKVALQLFHPEYDVPGVGRMVMGSMAAAKAAQEAKAAGDEETFAAKMAESNEIRKQAYAKLHHDMQHFVNEATVEQLTQIKEAIAASAARAQQAGIDAIEVHGDRLVGSLCSAILNQRTDEYGGSFENRVRYALEVVAAIKEAAPQLMVEYKLPVIMENPDGTPRGKGGLQPDEACEFAKLLEGAGIDMIQVAQANHTGNMGDTIPPMGAMPYNWTLPVAERVKALVSVPVATVGRVVSVEAGEKILEDGSADIVAYGRSLMCDPDIALKAATGEPIRECLNCNKGCVDAIQNRQYISCVLNAE…
GCF_003465825.1	d__Bacteria	p__Actinobacteriota	c__Coriobacteriia	o__Coriobacteriales	f__Coriobacteriaceae	g__Collinsella	s__Collinsella sp003465825	Long	MTAPASKLLQPITVGPLELKNRIMFPPLTTGYEERDGSIGERSLAFYERLARGGVSYIVIGDVAPVMTASPTPKLATDAQIPTFKALADAVHKHGAKVALQLFHPEYDVPGVGRMVMGSMAAAKAAQEAKAAGDEEAFAAKMAESNEIRKQAYAKLHHDMQHFVNEASVEQLTQIKEAIAASAARAQQAGIDAIEVHGDRLVGSLCSAILNQRTDEYGGSFENRVRYALEVVAAIKEAAPQLMVEYKLPVIMENPDGTPRGKGGLQPDEACEFAKLLEGAGIDMIQVAQANHTGNMGDTIPPMGAMPYNWTLPVAERVKALVSVPVATVGRVVSVEAGEKILEDGAADIIAYGRSLMCDPDIALKAATGEPIRECLNCNKGCVDAIQNRKYISCVLNAE…
GCF_003466125.1	d__Bacteria	p__Actinobacteriota	c__Coriobacteriia	o__Coriobacteriales	f__Coriobacteriaceae	g__Collinsella	s__Collinsella sp003466125	Long	MTTPASKLLQPITVGPLELKNRIMFPPLTTGYEERDGSIGERSLAFYERLARGGVSYIVIGDVAPVMTASPTPKLATDAQIPTFKALADAVHKHGAKVALQLFHPEYDVPGVGRMVMGSMAAAKAAQEAKAAGDEETFAAKMAESNEIRKQAYAKLHHDMQHFVNEASVEQLTQIKEAIAASAARAQQAGIDAIEVHGDRLVGSLCSAILNQRTDEYGGSFENRVRYALEVVAAIKEAAPELMVEYKLPVIMENPDGTPRGKGGLLPDEACEFAKLLEGAGIDMIQVAQANHTGNMGDTIPPMGAMPYNWTLPVAERVKALVSVPVATVGRVVSVEAGEKILEDGSADIVAYGRSLMCDPDIALKAATGEPIRECLNCNKGCVDAIQNRKYISCVLNAE…
GCF_003469185.1	d__Bacteria	p__Actinobacteriota	c__Coriobacteriia	o__Coriobacteriales	f__Coriobacteriaceae	g__Collinsella	s__Collinsella sp003469185	Long	MTAPASKLLQPITVGPLELKNRIMFPPLTTGYEERDGSIGERSLAFYERLARGGVSYIVIGDVAPVMTASPTPKLATDAQIPTFKALADAVHKHGAKVALQLFHPEYDVPGVGRMVMGSMAAAKAAQEAKAAGDEETFAAKMAESNEIRKQAYAKLHHDMQHFVNEASVEQLTQIKEAIAASAARAQQAGIDAIEVHGDRLVGSLCSAILNQRTDEYGGSFENRVRYALEVVASIKEAAPQLMVEYKLPVIMENPDGTPRGKGGLQPDEACEFAKLLEGAGIDMIQVAQANHTGNMGDTIPPMGAMPYNWTLPVAERVKALVSVPVATVGRVVSVEAGEKILEDGAADIIAYGRSLMCDPDIALKAATGEPIRECLNCNKGCVDAIQNRKYISCVLNAE…
GCF_003469205.1	d__Bacteria	p__Actinobacteriota	c__Coriobacteriia	o__Coriobacteriales	f__Coriobacteriaceae	g__Collinsella	s__Collinsella sp003469205	Long	MTAPASKLLQPITVGPLELKNRIMFPPLTTGYEERDGSIGERSLAFYERLARGGVSYIVIGDVAPVMTASPTPKLATDAQIPTFKALADAVHKHGAKVALQLFHPEYDVPGVGRMVMGSMAAAKAAQEAKAAGDEETFAAKMAESNEIRKQAYAKLHHDMQHFVNEASVEQLTQIKEAIAASAARAQQAGIDAIEVHGDRLVGSLCSAILNQRTDEYGGSFENRVRYALEVVAAIKEAAPQLMVEYKLPVIMENPDGTPRGKGGLQPDEACEFAKLLEGAGIDMIQVAQANHTGNMGDTIPPMGAMPYNWTLPVAERVKALVSVPVATVGRVVSVEAGEKILEDGAADIIAYGRSLMCDPDIALKAATGEPIRECLNCNKGCVDAIQNRKYISCVLNAE…
GCF_003470665.1	d__Bacteria	p__Actinobacteriota	c__Coriobacteriia	o__Coriobacteriales	f__Coriobacteriaceae	g__Collinsella	s__Collinsella sp003470665	Long	MTAPASKLLQPITVGPLELKNRIMFPPLTTGYEERDGSIGERSLAFYERLARGGVSYIVIGDVAPVMTASPTPKLATDAQIPTFKALADAVHKHGAKVALQLFHPEYDVPGVGRMVMGSMAAAKAAQEAKAAGDEETFAAKMAESNEIRKQAYAKLHHDMQHFVNEASVEQLTQIKEAIAASAARAQQAGIDAIEVHGDRLVGSLCSAILNKRTDEYGGSFENRVRYALEVVAAIKETAPQLMVEYKLPVIMENPDGTPRGKGGLQPDEACEFAKLLEGAGIDMIQVAQANHTGNMGDTIPPMGAMPYNWTLPVAERVKALVSVPVATVGRVVSVEAGEKILEDGSADIIAYGRSLMCDPDIALKAATGEPIRECLNCNKGCVDAIQNRKYISCVLNAE…
GCF_003470905.1	d__Bacteria	p__Firmicutes_A	c__Clostridia	o__Lachnospirales	f__Lachnospiraceae	g__Roseburia	s__Roseburia sp003470905	Long	MKLLEPIKVGNIEFKNRIMFPPLTTGYEEKDGSIGEQSFRFYERLAKGGVGYIVIGDVAPLPTFSPTPKLYSPEQVQSFKKLADACHENGAKLGIQLFHPDYNVKALNDMFHQGKMQEARAKLHHDMQHFVNEVTAEELDEIIKHMENCAILAHEAGVDCIEIHGDRLVGSLCSPILNHRTDEYGGDLANRTRFALTLVKRLKTIVPDMVIDYKLPIVTPLGENSFRGKGGLPLDEACIFAKELEACGVDTLHVAQANHTGNMGDTIPAMGTQPYGFMVSYSKKIKELVSIPVSVVGRIVTPEAAEAVIANGSADIIGLGRSLLTDPDFANKCADGHCCNVRTCMMCNKGCTDNIQNRAFLSCVLNAENGYEATRHITPAASSKKIAIIGAGIAGLEAA…
GCF_003471585.1	d__Bacteria	p__Actinobacteriota	c__Coriobacteriia	o__Coriobacteriales	f__Coriobacteriaceae	g__Collinsella	s__Collinsella sp003471585	Long	MTTPASKLLQPITVGPLELKNRIMFPPLTTGYEERDGSIGERSLAFYERLARGGVSYIVIGDVAPVMTASPTPKLATDAQIPTFKALADAVHKYGAKIALQLFHPEYDVPGVGRMVMGSMAAAKAAQEAKAAGDEETFAAKMAESNEIRKQAYAKLHHDMQHFVNEATVEQLTQIKEAIAASAARAQQAGIDAIEVHGDRLVGSLCSAILNQRTDEYGGSFENRVRYALEVVAAIKEAAPELMVEYKLPVIMENPDGTTRGKGGLLPDEACEFAKLLEGAGIDMIQVAQANHTGNMGDTIPPMGAMPYNWTLPVAERVKALVSVPVATVGRVVSVEAGEKILEDGSADIVAYGRSLMCDPDIALKAATGEPIRECLNCNKGCVDAIQNRQYISCVLNAE…
GCF_003478275.1	d__Bacteria	p__Firmicutes_A	c__Clostridia	o__Lachnospirales	f__Lachnospiraceae	g__AM51-8	s__AM51-8 sp003478275	Long	MKLLEPIAVGKTTFKNRLMFPPLTTGYEEKDGSIGEQSFRFYERLAKGGVGYIVIGDVAPLATFSPTPKLFSPAQAEGFKRLADACHENGAKLGIQLFHPDYNVAALNDLFHQGKMQEARAKLHHDMQHFVNEVTAEELEEIIKHMENCAILAQEAGVDCIEVHGDRLVGSLCSPILNHRTDEYGGDLANRTRFALTLVKRLKTVVPDMVIDYKLPIVTPLGENAFRGKGGLPFDEACIFAKELEAAGVDTLHVAQANHTGNMGDTIPAMGTQPYGFMVSYSKKIKEIVSIPVSVVGRIVTPEAAEAVLTSGSADIIALGRSLLADPDFANKCADNHAGCVRTCMMCNKGCTDNIQNRAFLSCVLNAENGYEGSRQITPAATAKRVAIVGAGIAGLEAA…
GCF_003480255.1	d__Bacteria	p__Firmicutes	c__Bacilli	o__Erysipelotrichales	f__Coprobacillaceae	g__Faecalibacillus	s__Faecalibacillus sp003480255	Long	MKLLEPIQVGKMTLKNRIMFPPLTTGYEERDGSIGQRSLSFYERLAKGGVSYIVIGDVAPVRTASPTPKLYSEEQIPAFKKLADTLHQYDCKVALQLFHPEYDVPGVGKMIMDAGIARQNAAKAKAEGDEAKATEQNELAQKITKDAYAKLHHDMQHFVSEATHEQLAQIKDSIASCAHKAMLAGIDAIEVHGDRLLGSLCSKVLNHRCDEYGGSFENRTRYALEVVEAIKEAAPDLTIEYKLPIITVNQDGSFRGKGGLEADEGVAFAKLLEKAGVDMIQVAQANHTGNMGDTIPPMGDVPYNWTLPIARRVKDAVSIPVATVGRVVTVEAGEKILNDGDADMIGYGRSLLTDPDIALKVKRGECIRECLNCNKGCVDAIQNRQYISCVLNAENGNEA…
GCF_003688495.1	d__Bacteria	p__Bacteroidota	c__Bacteroidia	o__Flavobacteriales	f__Flavobacteriaceae	g__Flavobacterium	s__Flavobacterium weaverense	Long	MKILEPITVGNIVLKNRIMFPPLTTGYEDKDGSISPQSRAFYTRLAQGGVGYIVLGDVAPIRSFAPTPKLFDDSQIESFRLLAESVHAHGAKLGVQIFHPEYDCDAINALFDSGKMDQVRVKLHHDMEFFVNEVSETTLLGIIKKMCDCAIRAEKAGVDVIQIHGDRLVGALSSTKMNFRTDKFGGSLENRTRFALMLVKALKEAVPTRIIEYKFPVVTPERGKGGIDLIDAPQFAKWLEDAGVDMLHVAQANHTGNLADTIPPMGVQPYGFFVDIAGIVKGAVSIPVSAVGRIIDPEMAENILESGKADMIGLGRALLADPDWINKTKIGKGCDIRRCISCNRGCTDNIQNRAFVACVLNAENGFEQTRSIIPAEIKKSVVVIGGGPAGLEAARVAAK…
GCF_003725995.1	d__Bacteria	p__Actinobacteriota	c__Coriobacteriia	o__Coriobacteriales	f__Eggerthellaceae	g__Slackia_A	s__Slackia_A equolifaciens	Long	MKLLEPLAINHMTLKNRVMFPPMTTGYEDRAGSITDQSVNFYRRLAQGGVAYVVVGDVSPVHTISPTPKLVTDEQIPSFAHLADALHEFDCKLGLQVFHPEYDTVAVAELFRAGDMQGARAKLMHDMKHYVNEVTAERLQEILGLITALAQRCVKAGVDAIEVHGDRLVGSLCSPLINQRDDEFGGSFENRTRFALEVVRAIRAGAPDICIDYKLPIITENPQIGRGGLFIDEAVRLAKLLEEAGVDTFHVGQANHTGNMNDTIPVMGTRPYCFMEEYSRQVKAVVSVPVSTVGRIIMPEDAERLIEEGACDYVGLGRSLLCDPDYVSKLEAGTPELIRHCMMCNKGCTDAIQNRRFLSCVLNAENGYEYERTIEPAAEAKKVAVVGAGPAGMEAARVA…
GCF_003952945.1	d__Bacteria	p__Actinobacteriota	c__Actinomycetia	o__Actinomycetales	f__Bifidobacteriaceae	g__Bifidobacterium	s__Bifidobacterium samirii	Long	MSTNPSNPSNPINPAITADTTDRNAAADPARVLMQPLDIRHMRLKNRIMFPPMTTGYEARDGSITEQSINFYRRVAEGGTAYIVLGDVTPVHTISPTPKLVTDEQIPSFKALADALHEFDCKLGLQVFHPEYDTVAVAELFAKGDMAGARAKLHHDMAHYINEVGADRLAEILESIKALARRAAQAGADAIEVHGDRLVGSLCSPLINERDDEYGGSFENRTRFARQVVRAIREGSPDICIDYKLPIITEDPQIGRGGLFIDEAATLARLLVEDGVDTFHVGQANHTGNLNDTIPAMGTRPDSFMEPYSRRIRETVDVPVSTVGAIPDAAEAARLIAEGACDYVGLGRPILCDPDYANKVAAGQADLIRPCILCNRGCTDAIASRRFISCVLNAQGGYE…
GCF_004115975.1	d__Bacteria	p__Bacteroidota	c__Bacteroidia	o__Flavobacteriales	f__Flavobacteriaceae	g__Gelidibacter	s__Gelidibacter gilvus	Long	MKILEPITIGGLTFKNRLLLPPLTTGYEAKDGSISAQSRAFYTRLAKGGVGYIVLGDVAPIRSFAPTPKLYEDSQIESFKLLADNVHAYGAKIGVQIFHPEYDVDALNLMFANGEQDKVRARLHHDMDNFVNEVTEEALMEILKKMCACAVRAQKAGIDAIQVHGDRLVGALCSTKMNYRTDKFGGSLENRTRFALMLVKALREAVPDLIIEYKLPVVTPALGKGGIDEADAPQFAKLLEEAGVHMLHVAQANHTGNLADTIPPMGVQPNCFFADIAGTVKQAVTIPVSTSGRIIDPEMAEELLEAGKVDMVGIGRALLADPDWINKAAAGKAKSIIRCICCNEGCVDAVMTGGFIACVVNAENGFEETRIITQTNLKKKVVVIGGGPAGLEAARVSAI…
GCF_004168205.1	d__Bacteria	p__Firmicutes	c__Bacilli	o__Erysipelotrichales	f__Coprobacillaceae	g__Catenibacterium	s__Catenibacterium sp000437715	Long	MKLLEPIKVGPITLKNRIMFPPMTTGYEERDGSISKQSFNFYKRIAEGGVSYIVLGDVAPVNTVSPTPKLFKDEQIPAYKELADALHEFDCKLGIQIFHPEYDVQALAEMFKKGDMQAARAKLHHDMLHFTDEVTPEALNTILKQMGECVRRAYEAGVDVVEVHGDRLVGALCSTVLNHRTDEYGGSFENRTRFALQVVESIKEHAPHICIDYKLPIITDNPLRGKGGLKIDEAVEFAKKLEEAGVNMIHVGQANHTGNLNDTIPAMGTQPYCFMQSYTKRVKDAVSIPVSAVGRIVTPQNGEALIENGVCDIVGYGRSLLADPDYVKKIEDGQPCRIRLCMMCNKGCTDSIQNRKFLSCVLNAENGYEYERTITPADDKKKVVIVGAGPAGLEAARVA…
GCF_004343035.1	d__Bacteria	p__Firmicutes	c__Bacilli	o__Erysipelotrichales	f__Coprobacillaceae	g__Longibaculum	s__Longibaculum muris	Long	MLLLEPIKVGKITLKNRIMFPPMTTGYEERDGSIGQQSFNFYKRLAQGGVSYIVLGDVAPVNTVSPTPKLFHDGQIEAFAKLANALHSYDCKLGIQIFHPEYDVDALAEMFKKGDMQAARAKLHHDMLHYIDEVTEEQLSAILEKIGACVKRAYQAGVDVVEVHGDRLVGALCSPILNHREDQYGGSFENRTRFALMVVKTIKANAPDICIDYKLPIITENPLRGKGGLKIDEAISLAKILEEAGVDMIHVGQANHTGNMNDTIPAMGTQPYCFMSKYTKQIKEAVHIPVSSVGRILTPENGEAMIENGVCDIIGLGRSLLTDPDYVRKLEKGEAHRIRHCMMCNKGCTDAIQNRKFLSCVLNAENGYEYERVITSATTKKKVVIVGGGPAGMEAARVA…
GCF_004345265.1	d__Bacteria	p__Firmicutes_A	c__Clostridia	o__Oscillospirales	f__Ruminococcaceae	g__Fournierella	s__Fournierella massiliensis	Long	MELLTPIKVGNITLKNRIMFPPLTTGYEGRDGSITEQSKAFYTRLAKGGVSYIVLGDVSPVASFSPTPRLFHDGQIAGFKDLADSVHAYGAKIGVQIFHPEYDVNALIELFQKKDMMGVRQKMHHDMEHYVTDVTEEQLMDIIQKMCDCAVRAQKAGIDFVQVHGDRLVGCLCSPLMNRRTDKFGGSFENRTRFAVMLVKALRQAVPGMGIDYKFSVITPERGKGGIPLAEAVDFAKLLEEAGVDMLHVAQANHTGNMADTIPPMGVQPYGFFVDIAGQVKQAVKVPVSCVGRIIDPEMAERALDSGKADIVALGRPLLCDPDWVVKLEAGKGCDIRRCISCNKGCTDNIQNRSFLSCVLNAENGYELTRSITPAQTKKKVAVIGGGVAGMEAARVAAA…
GCF_004346095.1	d__Bacteria	p__Firmicutes_A	c__Clostridia	o__Lachnospirales	f__Lachnospiraceae	g__Faecalimonas	s__Faecalimonas umbilicata	Long	MKLLESIQVGNTTLKNRIMFPPLTTGYEAKDGSITPQSQAFYERLAEGGVSYIVLGDVAPIKTFTPVPKLCEDSQIESFRKLADAVHKHGAKIGVQIFHPEYDTASITELFLKGDFEGLRAKMKHDMMHFIDEVSEESLQEIIKKMCECAKRAQTAGIDAIQVHGDRLVGALSSTILNHRTDKYGGSLENRTRFAIELVTALRKAVPDMIIDYKLAVVTPQRGKGGVIAEEAVIFAKWLEEAGVDMLHVAQANHTGNMADTIPPMGVQPYAFFADIAGKVKEQVNIPVSTVGRIVSPALAESILESGKADIIGLGRPLLADPDWGKKLEEGNGDQIRQCIMCNKGCTDRIQNRQFLSCILNAENGYELERKITPAETPKKVVVVGGGPAGLEAARVAAL…
GCF_005844325.1	d__Bacteria	p__Actinobacteriota	c__Coriobacteriia	o__Coriobacteriales	f__Coriobacteriaceae	g__Collinsella	s__Collinsella aerofaciens_G	Long	MTTPASKLLQPITVGPLELKNRIMFPPLTTGYEERDGSIGERSLAFYERLARGGVSYIVIGDVAPVMTASPTPKLATDAQIPTFKALADAVHKHGAKVALQLFHPEYDVPGVGRMVMGSMAAAKAAQEAKAAGDEETFAAKMAESNEIRNQAYAKLHHDMQHFVNEASVEQLTQIKEAIAASAARAQQAGIDAIEVHGDRLVGSLCSAILNQRTDEYGGSFENRVRYALEVVAAIKEAAPQLMVEYKLPVIMENPDGTPRGKGGLQPDEACEFAKLLEGAGIDMIQVAQANHTGNMGDTIPPMGAMPYNWTLPVAERVKALVSVPVATVGRVVSVEAGEKILEDGAADIIAYGRSLMCDPDIALKAATGEPIRECLNCNKGCVDAIQNRKYISCVLNAE…
GCF_005845035.1	d__Bacteria	p__Actinobacteriota	c__Coriobacteriia	o__Coriobacteriales	f__Coriobacteriaceae	g__Collinsella	s__Collinsella aerofaciens_I	Long	MTTPASKLLQPITVGPLELKNRIMFPPLTTGYEERDGSIGERSLAFYERLARGGVSYIVIGDVAPVMTASPTPKLATDAQIPTFKALADAVHKHGAKVALQLFHPEYDVPGVGRMVMGSMAAAKAAQEAKAAGDEETFAAKMAESNEIRNQAYAKLHHDMQHFVNEASVEQLTQIKEAIAASAARAQQAGIDAIEVHGDRLVGSLCSAILNQRTDEYGGSFENRVRYALEVVAAIKEAAPQLMVEYKLPVIMENPDGTPRGKGGLQPDEACEFAKLLEGAGIDMIQVAQANHTGNMGDTIPPMGAMPYNWTLPVAERVKALVSVPVATVGRVVSVEAGEKILEDGAADIIAYGRSLMCDPDIALKAATGEPVRECLNCNKGCVDAIQNRRYISCVLNAE…
GCF_007997305.1	d__Bacteria	p__Proteobacteria	c__Gammaproteobacteria	o__Pseudomonadales	f__Moraxellaceae	g__Psychrobacter	s__Psychrobacter frigidicola	Long	MNLQVMKRQAIKILQPITVGGVTFKNSLMLPPLTTGYEAKDGSISSQSLAFYTRLAKGGVGYIVLGDVAPIRSFAPTPKLFDDSQIESFRLLADSVHAYGAKLGVQIFYPEYDVDAINKMFANGEQDQIRTRLHHDMQHFVNEVTEDALMAIIDTMCACAVRAQQAGIDVIQVHGDRLVGVLCSTKMNQRTDKFGGSLENRTRFALMLVQALKTAVPTMIIDYKLSVVTPERGKGGVDEREAPQFAKWLEDAGVDMLHVGQANHTVNLADTIPPMGVQPYCFFADIAGSVKQAVNIPVSTSGRIIDPNMAEDMLQAGKADMIGIGRALLADPDWPNKAASGNTKNIRRCISCNVCVDAIMNRSFVICTVNPENGFEETRVITPAKVKKNIVVIGGGPAG…
GCF_008014645.1	d__Bacteria	p__Actinobacteriota	c__Coriobacteriia	o__Coriobacteriales	f__Coriobacteriaceae	g__Collinsella	s__Collinsella sp008014645	Long	MSKPDMRILEPITVGGVEFKNRIMFPPLTTGYEERDGSIGERSRGFYTRIAQGGASYIVLGDVAPIASFSPTPKLYCDEQIDSFRKLADAVHEYGCKLGVQIFHPEYDCDAINELFQQGKMAEVRERLHHDMMHFTDEVSEEGLLKIIDKMCDCARRAEKAGVDVIQVHGDRLTGCLCSTRMNHRTDKFGGSLENRTRFALMLVRALREAVPDMVIDYKFPIVTPERGKGGIDLADAPQFARWLEEAGVDMLHVAQANHTGNMADTIPPMGVQPYGFFVDITGQIKDAVSIPVSAVGRIIDPKMAERIVVSGKADMVGIGRGFLADEDWVRKVEEARADQIIRCLSCNKGCTDAIQRREGLSCVLNPENGYETVRRIAPAREAKRVAVIGGGIAGLMAA…
GCF_008086205.1	d__Bacteria	p__Bacteroidota	c__Bacteroidia	o__Flavobacteriales	f__Flavobacteriaceae	g__Algorimicrobium	s__Algorimicrobium myxarmorum	Long	MKILEPITIGGVTFKNRLLLPPLTTGYEAKDGSISAQSRAFYTRLAQGGVGYIVLGDVAPIRSFAPTPKLFDDSQIESFRLLADSVHAYGAKLGVQIFHPEYDVDALNLMFANGEQDKVRARLHHDMDNFVNEVTEEALMEILKKMCACAVRAQKAGIDAIQVHGDRLVGALCSTKMNYRTDKFGGSLENRTRFALMLVKALREAVPEMIIEYKLPVVTPTLGKGGIDETDAPQFARLLEEAGVHMLHVAQANHTGNLADTIPPMGVQPYCFFADIAGTVKQAVTIPVSTSGRIIDPEMAEELLEAGRVDMVGIGRALLADPDWINKAAAGKAKSIIRCIGCNEGCVDAVMSGGFIACVVNAENGFEESRIIIQTNVKKKVVVIGGGPAGLEAARVAAI…
GCF_008121495.1	d__Bacteria	p__Firmicutes_A	c__Clostridia	o__Lachnospirales	f__Lachnospiraceae	g__Ruminococcus_B	s__Ruminococcus_B gnavus	Long	MRLLEPIKVGKIELKNRVMFPPMTTGYEGRDGTIVEQSFNFYKRLAEGGVSYIVLGDVAPVNTISPTPKLFHDGQIEAFRKLADAVHEFDCKLGIQIFHPEYDVEALAELFRKGDMEGGRAKMRHDMVHFIQEVTEEQLNSILDKIGECVKRAQSAGVDIIEVHGDRLIGSFCSTLINRRTDSYGGSFENRIRFALRVVDKIREVAPDICIDYKLPVVTENPLRGKGGLMIDEAVEFAKILERSGVDMIHVGQANHTGNMNDTIPAMGTQPYCFMSKYTKQIKEAVSIPVSSVGRIVTPENAEALIENGVCDIVGLGRSLLADPDYVKKLEAGEGRRIRHCMMCNKGCTDAIQNRKFLSCVLNAENGYEYERTITPSDEKKKVVVIGGGVAGMEAARVA…
GCF_008369115.1	d__Bacteria	p__Proteobacteria	c__Gammaproteobacteria	o__Pseudomonadales	f__Moraxellaceae	g__Psychrobacter	s__Psychrobacter sp008369115	Long	MFPPLTTGYEDKDGNISSQSRAFYTRLAKGGTGYIVLRDVAPVRSFAPTPKLFDDSQIDSFRLLSDNVHTYGAKLGVQIFHPEYDVNVLNALFAAGEMQKVRTQLNHDMQYFVNEVSEDALMHIIDKMCACAVRAQKAGIDVIQVHGDRLVGALCSTQMNTRTDKFGGSLENRTRFALMLVQALKKVVPDMIIDYKLSVVTPECGKGGVDEIYAPEFAQWLEAAGVDMLHVGQANHTGNMADTIPPMGVQPYCFFADITGAVKQEVSIPVSTSGRIIDPEMGEGILQNGKADMIGIDRALLADPDWANKAGADKATDIVRCICCNEGCVDNVLNRSFIACVVNPENGFEETRFITPAEMKKNVVVRWRSCRYGSCPCGCKERS,MKILQPITIGGVTFK…
GCF_009696175.1	d__Bacteria	p__Firmicutes	c__Bacilli	o__Erysipelotrichales	f__Erysipelotrichaceae	g__Floccifex	s__Floccifex porci	Long	MSKESVLLQPLKVGKMILKNRIMFPPLTTGYEERDGSIGPRSFEFYKRLAKGGAAYVVIGDVAPVNTASPTPKLYDERQIPTFKKLADALHDYDCKLALQLFHPEYDVPGVGKMIMQARQAGMLAQKAKQEGNMELFAQKMEESQRVTKEAYAKLHHDMKFFVSECSHEQLNEIKEAIARSAKMAQLAGVDAIEVHGDRLLGSLCSTILNHRKDEYGGSLENRTRYALEVVQAIKEAAPDLTIEYKLPIITINPDGSYRGKGGLLEEEAYIFAQMLEKAGVEMIQVAQANHTGNMGDTIPPMGSVPYNWTLPVAKKVKQLVSIPVATVGRVVSVEAGEKIVSDGQADIVGYGRSLLTDPDIAIKIEKDEPVRECLNCNKGCVDAIQNRKYISCVLNAEN…
GCF_009696325.1	d__Bacteria	p__Actinobacteriota	c__Coriobacteriia	o__Coriobacteriales	f__Coriobacteriaceae	g__Collinsella	s__Collinsella sp002391315	Long	MTAPASKLLQPITVGPLELKNRIMFPPLTTGYEERDGSIGERSLAFYERLARGGVGYIVIGDVAPVMTASPTPKLATDAQIPTFKALADAVHKHGAKVALQLFHPEYDVPGVGRMVMGSMAAAKAAQEAKAAGDEETFAAKMAESNEIRKQAYAKLHHDMQHFVNEASVEQLAQIKEAIAASAARAQRAGIDAIEVHGDRLVGSLCSATLNKRTDEYGGSFENRVRYALEVVAAIKEAAPQLMVEYKLPVIMENPDGTPRGKGGLQPDEACEFAKLLEGAGIDMIQVAQANHTGNMGDTIPSMGAMPYNWTLPVAERVKTLVSVPVATVGRVVSVEAGEKILEDGAADIIAYGRSLMCDPDIALKAATGEPIRECLNCNKGCVDAIQNRKYISCVLNAE…
GCF_009876115.1	d__Bacteria	p__Actinobacteriota	c__Coriobacteriia	o__Coriobacteriales	f__Coriobacteriaceae	g__Collinsella	s__Collinsella aerofaciens_N	Long	MTAPASKLLQPITVGPLELKNRIMFPPLTTGYEERDGSIGERSLAFYERLARGGVSYIVIGDVAPVMTASPTPKLATDAQIPTFKALADAVHKHGAKVALQLFHPEYDVPGVGRMVMGSMAAAKAAQEAKAAGDEETFAAKMAESNEIRKQAYAKLHHDMQHFVNEASVEQLTQIKEAIAASAARAQQAGIDAIEVHGDRLVGSLCSAILNKRTDEYGGSFENRVRYALEVVAAIREAAPQLMVEYKLPVIMENPDGTPRGKGGLQPDEACEFAKLLEGAGIDMIQVAQANHTGNMGDTIPPMGAMPYNWTLPVAERVKALVSVPVATVGRVVSVEAGEKILEDGSADIIAYGRSLMCDPDIALKAATGEPIRECLNCNKGCVDAIQNRKYISCVLNAE…
GCF_010509075.1	d__Bacteria	p__Actinobacteriota	c__Coriobacteriia	o__Coriobacteriales	f__Coriobacteriaceae	g__Collinsella	s__Collinsella aerofaciens	Long	MTTPASKLLQPITVGPLELKNRIMFPPLTTGYEERDGSIGERSLAFYERLARGGVSYIVIGDVAPVMTASPTPKLATDAQIPTFKALADAVHKHGAKVALQLFHPEYDVPGVGRMVMGSMAAAKAAQEAKAAGDEETFAAKMAESNEIRNQAYAKLHHDMQHFVNEASVEQLTQIKEAIAASAARAQQAGIDAIEVHGDRLVGSLCSAILNQRTDEYGGSFENRVRYALEVVAAIKEAAPQLMVEYKLPVIMENPDGTPRGKGGLQPDEACEFAKLLEGAGIDMIQVAQANHTGNMGDTIPPMGAMPYNWTLPVAERVKALVSVPVATVGRVVSVEAGEKILEDGAADIIAYGRSLMCDPDIALKAATGEPIRECLNCNKGCVDAIQNRKYISCVLNAE…
GCF_010509575.1	d__Bacteria	p__Firmicutes_A	c__Clostridia	o__Oscillospirales	f__Ruminococcaceae	g__Faecalibacterium	s__Faecalibacterium prausnitzii_C	Long	MENMILQPIEVGGQTFKNRIMFPPLTTGYEKNGMISEQDMGFYTRLAKGGVGYIVLGDVAPINSFSPTPKLFDDSQIPAFKALADSVHAYGTKLGVQLFHPEYDVDAINSLFMQKKFDEMRQRLHHDMMFFTDEVSEEMLMAIIDKMCACAVRAQKAGVDVIQIHGDRLNGCLCSTRMNHRTDKFGGSLENRVRFARMLTRAIRKAVPGMIIDYKLSIVTPQRGKGGIDEADAVQFAQWLVEDGVDMFHVAQANHTGNMADTIPPMGVQPYGFFVRIAGDIKKAVNVPVSAVGRIVDAEMAERVIESGMADMVAVGRPLLADPDWGAKIAAGKACDIRRCISCNKGCTDAIQNRQFLSCVLNAENGYENSRSIQPAAQKKKVAVLGGGPAGLEAARVAA…
GCF_010667685.1	d__Bacteria	p__Actinobacteriota	c__Actinomycetia	o__Actinomycetales	f__Bifidobacteriaceae	g__Bifidobacterium	s__Bifidobacterium aerophilum	Long	MTDTATTTLAPEGTDTLDTPDAPDTTAILMQPLEIRHMRLKNRIMFPPMTTGYEARDGSITEQSINFYKRVAEGGAAYIVLGDVTPVHTISPTPKLVTDEQIPSFAALADALHEFDCKLGLQVFHPEYDTVAVAELFAKGDMAGARAKLHHDMAHYVNEVSAERLGEILGSITALARRAAAAGADAIEVHGDRLVGSLCSPLINERDDEYGGSFDNRTRFAREVVRAIRAGSPDICIDYKLPIITENPQIGRGGLFIDEAVTLARLLVEDGVDTFHVGQANHTGNLNDTIPAMGTRPDCFMEPYSRRIKEAVDVPVSTVGAIPDADAAARLIASGACDYVGLGRPILCDPDYANKVADGRADLIRPCIMCNRGCTDAIASRRFISCVLNAQNGYEYQRV…
GCF_012932425.1	d__Bacteria	p__Actinobacteriota	c__Actinomycetia	o__Actinomycetales	f__Bifidobacteriaceae	g__Bifidobacterium	s__Bifidobacterium sp012932425	Long	MTLQRLLEPLEINHMRLKNRMMFPPMTTGYEARDGSITEQSINFYKRVAEGGAAYIVLGDVTPVHTISPTPKLVTDEQIPSFRALADALHEFDCKLGLQVFHPEYDTVAVAELFAKGDMMGARAKLHHDMAHYINEVSAERLGEILESIKALARRAALAGADAIEVHGDRLVGSLCSPLINERDDEYGGSFEHRTRFAREVVRAIREGSPDICIDYKLPIITENPQLGRGGLFIDEAVELAKLLVEDGVDTFHVGQANHTGNLNDTIPAMGTRPDCFMEEYSRRIKAVVPVPVSTVGAIPTAAEAERLIAEGACDYVGLGRPMLCDPDYANKVAAGEEDLIRPCIMCNRGCTDAIASRRFISCVLNAENGYEYQRVIKPAETSRRIAVIGAGPAGMEAA…
GCF_012932675.1	d__Bacteria	p__Actinobacteriota	c__Actinomycetia	o__Actinomycetales	f__Bifidobacteriaceae	g__Bifidobacterium	s__Bifidobacterium sp012932675	Long	MSLTTLMNPLEINHMQLKNRIMFPPMTTGYEARDGSITQQSINFYRRVAQGGASYIVLGDVAPVYTISPTPKLVTDEQIPSFAALADALHEFDCKLGIQVFHPEYDTVAVAELFRQGDMAGARAKLHHDMSHYINEVSAQRLGEILDSIKALAARATKAGVDAIEVHGDRLIGSLCSTLINQRTDEYGGSFENRTRFARAVVHAIREGSPDICIDYKLPIVTENPQIGRGGLFIDEAVKLAKLLEEDGVDTFHVAQANHTGNLNDTIPAMGTRPACFMEPYARRIKEAVSVPVSTVGRILTPEQGAELIESGACDYIGLGRPMLCDPDYANKVAENQTELIRPCMMCNRGCTDAIASRRFISCVLNAEGGYEYQRTIQPVKQQRNIIVVGGGPAGMEAA…
GCF_014119005.1	d__Bacteria	p__Proteobacteria	c__Gammaproteobacteria	o__Pseudomonadales	f__Moraxellaceae	g__Psychrobacter	s__Psychrobacter sp014119005	Long	MKILEPITIGGVVFKNRIMFPPLTTGYEAKDGTISSQSNAFYTRLAKGGVGYIVLGDVAPIRSFAPTPKLFDDSQIASFRLLADNVHAYGAKLGVQIFHPEYDCDALNALFAAGEMDKVRAQLHHDMQFFVNEVSEADLMAIIDKMCACAVRAQKAGVDVIQIHGDRLVGALCSTQMNTRKDKFGGSLENRTRFALMLVAALKKAVPTMIIDYKLSVVTPERGKGGIDEVDAPQFAQWLEAAGADMLHVGQANHTGNMADTIPPMGVQPYCFFADITGDIKQAVSIPVSTSGRIIDPDMGENMLRNGKADMIGIGRALLADPDWTNKAATGHAQDIVRCISCNEGCVDNVLNRSFIACVVNAENGFEETRFITLAKTQKNIVVIGGGPAGLEAARVAAK…
GCF_014131695.1	d__Bacteria	p__Firmicutes	c__Bacilli	o__Erysipelotrichales	f__Coprobacillaceae	g__Erysipelatoclostridium	s__Erysipelatoclostridium ramosum	Long	MNLLKPIKVGKITLKNRIMFPPMTTGYEERDGSIGEQSFNFYKRLAQGDVAYIVLGDVAPVNTVSPTPKLFHDGQIEAFKKLSDALHEYDCKLGIQIFHPEYDVDALAELFRKGDMQAARAKLHHDMLHYIDEVTEAQLTAIIDKIGACVKRAAAAGVDVIEVHGDRLVGSLCSTILNHRNDNYGGSFENRIRFALEVVKVIKENAPDICIDYKLPIITENPLRGKGGLKIDEAIKLATILEAHGVDMIHVGQANHTGNMNDTIPAMGTQPYCFMNKYTKQIKDVVTIPVSSVGRILTPQNGESLIDNGICDIIGLGRSLLADPDYVKKLKNNEAARIRHCMMCNKGCTDAIQNRQFLSCVLNAENGYEYKRIITPAATKKKIVVVGGGPAGLEAARVA…
GCF_014192115.1	d__Bacteria	p__Proteobacteria	c__Gammaproteobacteria	o__Pseudomonadales	f__Moraxellaceae	g__Psychrobacter	s__Psychrobacter luti	Long	MNNTTTKISTMKILQPITIGGVIFKNRTMFPPLTTGYEDKDGNISSQSRAFYTRLAEGGTGYIVLGDVAPVRSFAPTPKLFDDSQIDSFRLLADNVHAYGAKLGVQIFYPEYDVNVLNALFAAGEMQKLRTQLNHDMQHFVNEVSEDALMDIIDKMCACAVRAQKAGIDVIQVHGDRLVGALCSTQMNTRTDKFGGSLKNRTRFALMLVHALKKVVPDMIIDYKLSVVTPERGKGGVDEIDAPEFAQWLEAAGVDMLHVGQANHTGNMADTIPPMGVQPYCFFADITGAVKQAVSIPVSTSGRIINPDMGEGILQNGKADMIGIGRALLADPDWANKAGADKATDIVRCICCNEGCVDNVLNRSFIACVVNPENGFEETRFITPAQMKKNVVVVGGGPA…
GCF_014323405.1	d__Bacteria	p__Firmicutes_A	c__Clostridia	o__Peptostreptococcales	f__Peptostreptococcaceae	g__GCA-900066495	s__GCA-900066495 sp014323405	Long	MKLLEKINIGNITLKNRVMFPPLTTGYEGRDGSITNQSIEFYERLAKGGVSYIVIGDVSPINGFSPTPKLYDDSQIDGFKKLCDSIHKHGAKVSVQIFHPEYDCDAINKMVASGDMKAVREKLHHDMKHFVNEVSEEGLKDIINKMCDCAIRAQKAGVDIIQIHGDRLVGSLCSTILNKRNDKFGGTLENRTRFALQLVKSLKEAVPNMPIDYKFSVVTPERGKGGINLDEAPIFAKWLEEAGVDMLHVAQANHTGNMADTIPPMGVQPYGFFVDIAAQIKKSVSIPVSTVGRIFNPKMAESILESNKADIIGLGRILLADPDWVNKVKDNKLDDIRECICCNKGCTDNIQNRKFLSCVLNAENGYEGTRKITEAETKKKVVVIGGGPAGLEAARVASL…
GCF_014836325.1	d__Bacteria	p__Firmicutes_A	c__Clostridia	o__Clostridiales	f__Clostridiaceae	g__Clostridium	s__Clostridium sp014836325	Long	MNIFTPIKIGNVEIKNRIMFPPLTTSFEERGGIITPKAIEFYREIAKGGTGLIVVGDVSAVAAFSKTPTLHHDGLIEGHKNLTDAVHKEGSKIAAQIFYPEVDPDIIMNEARVNGMPSAMKLHHRLFNEFVNEVDKAGIEKIQNLIVDVAVRAQKAGYDMLQLHGDRLIGMFCSPILNKRTDEYGGSFENRARFVLEVMDKIRAVLPDMAIDYKMSIIRMNPRKGFGGPTLEEAKILVKWLEEKGVNSFHVALANHGELINTIPSMGLEPYGCFLDLAEEIKSVATVPVSCVGRILKPEMVRDILDTNKADIVALGRQLVADPNWPIKVLEGKEDEIRYCIMCNRGCADKLLAHGSIACSINPINGLEKEILITEAENKKNILVVGAGVAGLEAACVAA…
GCF_014898155.1	d__Bacteria	p__Actinobacteriota	c__Actinomycetia	o__Actinomycetales	f__Bifidobacteriaceae	g__Bifidobacterium	s__Bifidobacterium eulemuris	Long	MTLQRLLEPLEINHMRLKNRMMFPPMTTGYEARDGSITDQSINFYKRVAEGGAAYIVLGDVTPVHTISPTPKLVTDEQIPSFRALADALHEFDCKLGLQVFHPEYDTVAVAELFAKGDMMGARAKLHHDMAHYINEVSADRLGEILESIKALARRATLAGADAIEVHGDRLVGSLCSPLINQRDDEYGGTFEHRTRFAREVVRAIREGSPDICIDYKLPIITENPQIGRGGLFIDEAVELAKLLVEDGVDTFHVGQANHTGNLNDTIPAMGTRPNCFMEEYSRRVKAVVPVPVSTVGAIPTATEAERLIESGACDYVGLGRPMLCDPDYANKVAAGEEDLIRPCIMCNRGCTDAIASRRFISCVLNAENGHEYERVIKPAEAPHRVAVVGAGPAGMEAA…
GCF_014898175.1	d__Bacteria	p__Actinobacteriota	c__Actinomycetia	o__Actinomycetales	f__Bifidobacteriaceae	g__Bifidobacterium	s__Bifidobacterium lemurum	Long	MTLQRLLEPLEINHMRLKNRMMFPPMTTGYEARDGSITDQSINFYKRVAEGGAAYIVLGDVTPVHTISPTPKLVTDEQIPSFRALADALHEFDCKLGLQVFHPEYDTVAVAELFAKGDMMGARAKLHHDMAHYINEVSADRLGEILESIKALARRATLAGADAIEVHGDRLVGSLCSPLINQRDDEYGGTFEHRTRFAREVVRAIREGSPDICIDYKLPIITENPQIGRGGLFIDEAVELAKLLVEDGVDTFHVGQANHTGNLNDTIPAMGTRPNCFMEEYSRRIKAVVPVPVSTVGAIPTAAEAERLIESGACDYVGLGRPMLCDPDYANKVAAGEEDLIRPCIMCNRGCTDAIASRRFISCVLNAENGHEYARVIKPAETPHRVAVVGAGPAGMEAA…
GCF_015546965.1	d__Bacteria	p__Actinobacteriota	c__Coriobacteriia	o__Coriobacteriales	f__Coriobacteriaceae	g__Collinsella	s__Collinsella aerofaciens_X	Long	MTAPASKLLQPITVGPLELKNRIMFPPLTTGYEERDGSIGERSLAFYERLARGGVSYIVIGDVAPVMTASPTPKLATDAQIPTFKALADTVHKHGAKVALQLFHPEYDVPGVGRMVMGSMAAAKAAQEAKAAGDEETFAAKMAESNEIRNQAYAKLHHDMQHFVNEASVEQLTQIKEAIAASAARAQQAGIDAIEVHGDRLVGSLCSAILNQRTDEYGGSFENRVRYALEVVAAIKEAAPQLMVEYKLPVIMENPDGTPRGKGGLQPDEACEFAKLLEGAGIDMIQVAQANHTGNMGDTIPPMGAMPYNWTLPVAERVKALVSVPVATVGRVVSVEAGEKILEDGAADIIAYGRSLMCDPDIALKAATGEPIRECLNCNKGCVDAIQNRKYISCVLNAE…
GCF_015548375.1	d__Bacteria	p__Actinobacteriota	c__Coriobacteriia	o__Coriobacteriales	f__Coriobacteriaceae	g__Collinsella	s__Collinsella aerofaciens_AB	Long	MTTPASKLLQPITVGPLELKNRIMFPPLTTGYEERDGSIGERSLAFYERLARGGVSYIVIGDVAPVMTASPTPKLATDAQIPTFKALADAVHKHGAKVALQLFHPEYDVPGVGRMVMGSMAAAKAAQEAKAAGDEETFAAKMAESNEIRNQAYAKLHHDMQHFVNEASVEQLTQIKEAIAASAARAQQAGIDAIEVHGDRLVGSLCSAILNQRTDEYGGSFENRVRYALEVVAAIKEAAPQLMVEYKLPVIMENPDGTPRGKGGLQPDEACEFAKLLEGTGIDMIQVAQANHTGNMGDTIPPMGAMPYNWTLPVAERVKALVSVPVATVGRVVSVEAGEKILEDGAADIIAYGRSLMCDPDIALKAATGEPIRECLNCNKGCVDAIQNRKYISCVLNAE…
GCF_015552075.1	d__Bacteria	p__Actinobacteriota	c__Coriobacteriia	o__Coriobacteriales	f__Coriobacteriaceae	g__Collinsella	s__Collinsella aerofaciens_Y	Long	MTAPASKLLQPITVGPLELKNRIMFPPLTTGYEERDGSIGERSLAFYERLARGGVSYIVIGDVAPVMTASPTPKLATDAQIPTFKALADAVHKHGAKVALQLFHPEYDVPGVGRMVMGSMAAAKAAQEAKAAGDEETFAAKMAESNEIRNQAYAKLHHDMQHFVNEASVEQLTQIKEAIAASAARAQQAGIDAIEVHGDRLVGSLCSAILNQRTDEYGGSFENRVRYALEVVAAIKEAAPQLMVEYKLPVIMENPDGTPRGKGGLQPDEACEFAKLLEGAGIDMIQVAQANHTGNMGDTIPPMGAMPYNWTLPVAERVKALVSVPVATVGRVVSVEAGEKILEDGAADIIAYGRSLMCDPDIALKAATGEPIRECLNCNKGCVDAIQNRKYISCVLNAE…
GCF_015553355.1	d__Bacteria	p__Actinobacteriota	c__Coriobacteriia	o__Coriobacteriales	f__Coriobacteriaceae	g__Collinsella	s__Collinsella aerofaciens_V	Long	MTAPASKLLQPITVGPLELKNRIMFPPLTTGYEERDGSIGERSLAFYERLARGGVSYIVIGDVAPVMTASPTPKLATDAQIPTFKALADAVHKHGAKVALQLFHPEYDVPGVGRMVMGSMAAAKAAQEAKAAGDEETFAAKMAESNEIRNQAYAKLHHDMQHFVNEASVEQLTQIKEAIAASAARAQQAGIDAIEVHGDRLVGSLCSAILNQRTDEYGGSFENRVRYALEVVAAIKEAAPQLMVEYKLPVIMENPDGTPRGKGGLLPDEACEFAKLLEGAGIDMIQVAQANHTGNMGDTIPPMGAMPYNWTLPVAERVKALVSVPVATVGRVVSVEAGEKILEDGSADIIAYGRSLMCDPDIALKAATGEPIRECLNCNKGCVDAIQNRKYISCVLNAE…
GCF_015554145.1	d__Bacteria	p__Actinobacteriota	c__Coriobacteriia	o__Coriobacteriales	f__Coriobacteriaceae	g__Collinsella	s__Collinsella aerofaciens_AA	Long	MTAPASKLLQPITVGPLELKNRIMFPPLTTGYEERDGSIGERSLAFYERLARGGVSYIVIGDVAPVMTASPTPKLATDAQIPTFKALADAVHKHGAKVALQLFHPEYDVPGVGRMVMGSMTAAKAAQEAKAAGDEETFAAKMAESNEIRKQAYAKLHHDMQHFVNEASVEQLTQIKEAIAASAARAQQAGIDAIEVHGDRLVGSLCSAILNQRTDEYGGSFENRVRYALEVVAAIKEAAPQLMVEYKLPVIMENPDGTPRGKGGLQPDEACEFAKLLEGAGIDMIQVAQANHTGNMGDTIPPMGAMPYNWTLPVAERVKALVSVPVATVGRVVSVEAGEKILEDGAADIIAYGRSLMCDPDIALKAATGEPIRECLNCNKGCVDAIQNRKYISCVLNAE…
GCF_015555045.1	d__Bacteria	p__Actinobacteriota	c__Coriobacteriia	o__Coriobacteriales	f__Coriobacteriaceae	g__Collinsella	s__Collinsella aerofaciens_W	Long	MTTPASKLLQPITVGPLELKNRIMFPPLTTGYEERDGSIGERSLAFYERLARGGVSYIVIGDVAPVMTASPTPKLATDAQIPTFKALADVVHKHGAKVALQLFHPEYDVPGVGRMVMGSMAAAKAAQEAKAAGDEETFAAKMAESNEIRNQAYAKLHHDMQHFVNEASVEQLTQIKEAIAASAARAQQAGIDAIEVHGDRLVGSLCSAILNQRTDEYGGSFENRVRYALEVVAAIKEAAPQLMVEYKLPVIMENPDGTPRGKGGLQPDEACEFAKLLEGAGIDMIQVAQANHTGNMGDTIPPMGAMPYNWTLPVAERVKALVSVPVATVGRVVSVEAGEKILEDGAADIVAYGRSLMCDPDIALKAATGEPIRECLNCNKGCVDAIQNRKYISCVLNAE…
GCF_015557435.1	d__Bacteria	p__Actinobacteriota	c__Coriobacteriia	o__Coriobacteriales	f__Coriobacteriaceae	g__Collinsella	s__Collinsella aerofaciens_Z	Long	MTAPASKLLQPITVGPLELKNRIMFPPLTTGYEERDGSIGERSLAFYERLARGGVSYIVIGDVAPVMTASPTPKLATDAQIPTFKALADAVHKHGAKVALQLFHPEYDVPGVGRMVMGSMAAAKAAQEAKAAGDEETFAAKMAESNEIRKQAYAKLHHDMQHFVNEASVEQLTQIKEAIAASAARAQQAGIDAIEVHGDRLVGSLCSAILNQRTDEYGGSFENRVRYALEVVAAIREAAPQLMVEYKLPVIMENPDGTPRGKGGLQPDEACEFAKLLEGAGIDMIQVAQANHTGNMGDTIPPMGAMPYNWTLPVAERVKALVSVPVATVGRVVSVEAGEKILEDGSADIIAYGRSLMCDPDIALKAATGEPIRECLNCNKGCVDAIQNRKYISCVLNAE…
GCF_015558785.1	d__Bacteria	p__Actinobacteriota	c__Coriobacteriia	o__Coriobacteriales	f__Coriobacteriaceae	g__Collinsella	s__Collinsella aerofaciens_P	Long	MTAPASKLLQPITVGPLELKNRIMFPPLTTGYEERDGSIGERSLAFYERLARGGVSYIVIGDVAPVMTASPTPKLATDAQIPTFKALADAVHKYGAKVALQLFHPEYDVPGVGRMVMGSMAAAKAAQEAKAAGDEETFAAKMAESNEIRKQAYAKLHHDMQHFVNEASVEQLTQIKESIAASAARAQQAGIDAIEVHGDRLVGSLCSAILNKRTDEYGGSFENRVRYALEVVAAIKEAAPQLMVEYKLPVIMENPDGTPRGKGGLQPDEACEFAKLLEGAGIDMIQVAQANHTGNMGDTIPPMGAMPYNWTLPVAERVKALVSVPVTTVGRVVSVEAGEKILEDGSADIIAYGRSLMCDPDIALKAATGEPIRECLNCNKGCVDAIQNRKYISCVLNAE…
GCF_015560765.1	d__Bacteria	p__Actinobacteriota	c__Coriobacteriia	o__Coriobacteriales	f__Coriobacteriaceae	g__Collinsella	s__Collinsella aerofaciens_M	Long	MTTPASKLLQPITVGPLELKNRIMFPPLTTGYEERDGSIGERSLAFYERLARGGVSYIVIGDVAPVMTASPTPKLATDAQIPTFKALADAVHKHGAKVALQLFHPEYDVPGVGRMVMGSMAAAKAAQEAKAAGDEETFAAKMAESNEIRNQAYAKLHHDMQHFVNEASVEQLTQIKEAIAASAARAQQAGIDAIEVHGDRLVGSLCSAILNQRTDEYGGSFENRVRYALEVVAAIKEAAPQLMVEYKLPVIMENPDGTPRGKGGLQPDEACEFAKLLEGAGIDMIQVAQANHTGNMGDTIPPMGAMPYNWTLPVAERVKALVSVPVATVGRVVSVEAGEKILEDGAADIIAYGRSLMCDPDIALKAATGEPIRECLNCNKGCVDAIQNRKYISCVLNAE…
GCF_015560805.1	d__Bacteria	p__Firmicutes_A	c__Clostridia	o__Lachnospirales	f__Lachnospiraceae	g__Schaedlerella	s__Schaedlerella glycyrrhizinilytica_A	Long	MRLTEAITIRNTTFKNRVMFPPLTTGYEDRNGTITEQDIAFYTRLAEGGAGYIVIGDVAPIQNFTPTPRLFDDAQIESFRKLADSVHVYGAKLGIQIFHPEYDCETMMRLFAEGKMDEVRTKLHHDMMHFVDEVSEEMLLSIIDKMCACAVRAEKAGVDVIQIHGDRLVGALCSTKMNHRTDKFGGSLENRTRFALLLVEALRKAVPDMIIDYKFSVVTPERGKGGIDEADAPEFAKMLEAAGVDMLHVAQANHTGNMADTIPPMGVQPYGFFADISGKVKEAVSIPVSTVGRIISPAMAEQILASGKADMVGIGRGLLADPDWTNKAAAGKSCDIRECISCNKGCTDKIQHREFLSCILNAENGYEGTRKITPAESPKHIVIVGGGVAGMEAARVAVK…
GCF_015561195.1	d__Bacteria	p__Actinobacteriota	c__Coriobacteriia	o__Coriobacteriales	f__Coriobacteriaceae	g__Collinsella	s__Collinsella aerofaciens_AC	Long	MTTPASKLLQPITVGPLELKNRIMFPPLTTGYEERDGSIGERSLAFYERLARGGVSYIVIGDVAPVMTASPTPKLATDAQIPTFKALADAVHKHGAKVALQLFHPEYDVPGVGRMVMGSMAAAKAAQEAKAAGDEETFAAKMAESNEIRNQAYAKLHHDMQHFVNEASVEQLTQIKEAIAASAARAQQAGIDAIEVHGDRLVGSLCSAILNQRTDEYGGSFENRVRYALEVVAAIKEAAPQLMVEYKLPVIMENPDGTPRGKGGLQPDEACEFAKLLEGAGIDMIQVAQANHTGNMGDTIPPMGAMPYNWTLPVAERVKALVSVPVATVGRVVSVEAGEKILEDGAADIIAYGRSLMCDPDIALKAATGEPIRECLNCNKGCVDAIQDRKYISCVLNAE…
GCF_015670745.1	d__Bacteria	p__Actinobacteriota	c__Coriobacteriia	o__Coriobacteriales	f__Coriobacteriaceae	g__Collinsella	s__Collinsella aerofaciens_T	Long	MTTPASKLLQPITVGPLELKNRIMFPPLTTGYEERDGSIGERSLAFYERLARGGVSYIVIGDVAPVMTASPTPKLATDAQIPTFKALADVVHKHGAKVALQLFHPEYDVPGVGRMVMGSMAAAKAAQEAKAAGDEETFAAKMAESNEIRNQAYAKLHHDMQHFVNEASVEQLTQIKEAIAASAARAQQAGIDAIEVHGDRLVGSLCSAILNQRTDEYGGSFENRVRYALEVVAAIKEAAPQLMVEYKLPVIMENPDGTPRGKGGLQPDEACEFAKLLEGAGIDMIQVAQANHTGNMGDTIPPMGAMPYNWTLPVAERVKALVSVPVATVGRVVSVEAGEKILEDGAADIIAYGRSLMCDPDIALKAATGEPIRECLNCNKGCVDAIQNRKYISCVLNAE…
GCF_015670795.1	d__Bacteria	p__Actinobacteriota	c__Coriobacteriia	o__Coriobacteriales	f__Coriobacteriaceae	g__Collinsella	s__Collinsella aerofaciens_Q	Long	MTTPASKLLQPITVGPLELKNRIMFPPLTTGYEERDGSIGERSLAFYERLARGGVSYIVIGDVAPVMTASPTPKLATDAQIPTFKALADAVHKHGAKVALQLFHPEYDVPGVGRMVMGSMAAAKAAQEAKAAGDEETFAAKMAESNEIRNQAYAKLHHDMQHFVNEASVEQLTQIKEAIAASAARAEQAGIDAIEVHGDRLVGSLCSAILNQRADEYGGSFENRVRYALEVVAAIKEAAPQLMVEYKLPVIMENPDGTPRGKGGLQPDEACEFAKLLEGAGIDMIQVAQANHTGNMGDTIPPMGAMPYNWTLPVAERVKALVSVPVATVGRVVSVEAGEKILEDGAADIIAYGRSLMCDPDIALKAATGEPIRECLNCNKGCVDAIQNRKYISCVLNAE…
GCF_016107535.1	d__Bacteria	p__Proteobacteria	c__Gammaproteobacteria	o__Pseudomonadales	f__Moraxellaceae	g__Psychrobacter	s__Psychrobacter cibarius	Long	MNNTTTKISAMKILQPITIGGVIFKNRTMFPPLTTGYEDKDGNISSQSRAFYTRLAKGGTGYIVLGDVAPVRSFAPTPKLFDDSQIDSFRLLADNVHAYGAKLGVQIFYPEYDVNVLNALFAAGEMHKVRTQLNHDMQHFVNEVSEDALMDIIDKICACAVRAQKAGVDVIQVHGDRLVGALCSTQMNTRTDKFGGSLENRTRFALMLVEALKKVVPDMIIDYKLSVVTPERGKGGVDEIDAPEFAQWLEAANVDMLHVGQANHTGSMADTIPPMGVQPYCFFADITGAVKQAVSIPVSTSGRIIDPDMGEGILQNGKADMIGIGRALLADPDWANKVGSDKATDIVRCICCNEGCVDNVLNRSFIACVVNPENGFEETRFIMPAQMKKNVVVVGGGPA…
GCF_016899725.1	d__Bacteria	p__Actinobacteriota	c__Actinomycetia	o__Actinomycetales	f__Bifidobacteriaceae	g__Bifidobacterium	s__Bifidobacterium pullorum_C	Long	MALTRLMEPLDIRHMRLKNRIMFPPMTTGYEARDGSITEQSINFYKRVAEGGAAYIVLGDVTPVSTISPTPKLVTDEQIPSFAALADALHAFDCKLGLQVFHPEYDTVAVAELFAKGDMAGARAKLHHDMAHYVNEVTEERLGEILDSITALARRATAAGADAIEVHGDRLVGSLCSPLINERTDGYGGGFEGRTRFAREVVRAIRAGSPDICIDYKLPIITEDPQLGRGGLFIDEAVTLARLLVEDGVDTFHVGQANHTGNLNDTIPAMGTRPDCFMERYSRQVKEAVDVPVSTVGAIPTAAEAERLIAEGACDYVGLGRPILCDPDYANKVAAGQEDLIRPCILCNHGCTDAIASRRFISCVLNAENGYEYHRTITPADSPRRIAVVGGGPAGMEAA…
GCF_018784445.1	d__Bacteria	p__Firmicutes_A	c__Clostridia	o__Oscillospirales	f__Ruminococcaceae	g__Gemmiger	s__Gemmiger sp900540775	Long	MQNVILQPIEVGGQTFKNRIMFPPLTTGYEKNGMISEQDMGFYTRLAKGGVGYIVMGDVAPINSFSPTPKLFDDSQIPAFKALADSVHAYGTKLGVQLFHPEYDVDAINSLFMQKKFDEMRQRLHHDMMFFTDEVSEEMLMAIIDKMCACAVRAQKAGVDVIQIHGDRLNGCLCSTRMNHRTDKFGGSLENRVRFARMLTRAIRKAVPDMVIDYKLSIVTPQRGKGGIDEADAVQFAQWLVEDGVDMFHVAQANHTGNMADTIPPMGVQPYGFFVKIAGDIKKAVNVPVSAVGRIVDAEMAARVIESGMADMVAMGRPLLADPDWGTKIAAGKACDIRRCISCNKGCTDAIQNRQFLSCVLNAENGYENTRSIQPAAQKKKIAVLGGGPAGLEAARVAA…
GCF_018785245.1	d__Bacteria	p__Actinobacteriota	c__Coriobacteriia	o__Coriobacteriales	f__Coriobacteriaceae	g__Collinsella	s__Collinsella aerofaciens_AD	Long	MTAPASKLLQPITVGPLELKNRIMFPPLTTGYEERDGSIGERSLAFYERLARGGVSYIVIGDVAPVMTASPTPKLATDAQIPTFKALADAVHKHGAKVALQLFHPEYDVPGVGRMVMGSMAAAKAAQEAKAAGDEETFAAKMAESNEIRNQAYAKLHHDMQHFVNEASVEQLTQIKEAIAASAARAQQAGIDAIEVHGDRLVGSLCSAILNQRTDEYGGSFENRVRYALEVVAAIKEAAPQLMVEYKLPVIMENPDGTPRGKGGLQPDEACEFAKLLEGAGIDMIQVAQANHTGNMGDTIPPMGAMPYNWTLPVAERVKALVSVPVATVGRVVSVEAGEKILEDGAADIIAYGRSLMCDPDIALKAATGEPIRECLNCNKGCVDAIQNRKYISCVLNAE…
GCF_018919485.1	d__Bacteria	p__Proteobacteria	c__Gammaproteobacteria	o__Pseudomonadales	f__Moraxellaceae	g__Psychrobacter	s__Psychrobacter sp018919485	Long	MKILQPITIGGVTFKNRLMLPPLTTGYEAKDGSISSQSYAFYTRLAKGGVGYIVLGDVAPIRSFAPTPKLFDDSQIDSFRRLADSVHSYGAKVGVQIFHPEYDVDAINEMFANGQRNEVRERLHYDMEHFVNEVSETTLMAIIDKMCACALRAQQAGIDVIQVHGDRLVGVLCSTKMNTRTDKFGGSLKNRTRFALLLVHALKQAVPNMIIDYKLSVVTPVRGKGGVDEVDAPQFAKWLEDAGVNMLHVGQANHTVNLADTIPPMGVQPYGFFADIAGAVRQAVSIPVSTSGRIIDPDMAETMLQTGKADMIGIGRALLADPEWPNKAALGQQKDIVRCISCNFCVDSIMNRSFVICTVNPENGFEESRVITAAKVKKNIVVIGGGPAGLEAARVAANK…
GCF_019041915.1	d__Bacteria	p__Actinobacteriota	c__Coriobacteriia	o__Coriobacteriales	f__Coriobacteriaceae	g__Collinsella	s__Collinsella sp019041915	Long	MTAPASKLLQPITVGPLELKNRIMFPPLTTGYEERDGSIGERSLAFYERLARGGVSYIVIGDVAPVMTASPTPKLATDAQIPTFKALADAVHKHGAKVALQLFHPEYDVPGVGRMVMGSMAAAKAAQEAKAAGDEETFAAKMAESNEIRNQAYAKLHHDMQHFVNEASVEQLTQIKEAIAASAARAQQAGIDAIEVHGDRLVGSLCSAILNQRTDEYGGSFENRVRYALEVVAAIKEAAPQLMVEYKLPVIMENPDGTPRGKGGLQPDEACEFAKLLEGAGIDMIQVAQANHTGNMGDTIPPMGAMPYNWTLSVAERVKALVSVPVATVGRVVSVEAGEKILEDGAADVIAYGRSLMCDPDIALKAATGEPIRECLNCNKGCVDAIQNRKYISCVLNAE…
GCF_019131995.1	d__Bacteria	p__Actinobacteriota	c__Coriobacteriia	o__Coriobacteriales	f__Coriobacteriaceae	g__Collinsella	s__Collinsella aerofaciens_S	Long	MTAPVSKLLQPITVGPLELKNRIMFPPLTTGYEERDGSIGERSLAFYERLARGGVSYIVIGDVAPVMTASPTPKLATDAQIPTFKALADAVHKHGAKVALQLFHPEYDVPGVGRMVMGSMAAAKAAQEAKVAGDEETFAAKMAESNEIRNQAYAKLHHDMQHFVNEASVEQLTQIKEAIAASAARAQQAGIDAIEVHGDRLVGSLCSALLNQRTDEYGGSFQNRVRYALEVVAAIKEAAPQLMVEYKLPVIMENPDGTPRGKGGLQPDEACEFAKLLEGAGIDMIQVAQANHTGNMGDTIPPMGAMPYNWTLPVAERVKALVSVPVATVGRVVSVEAGEKILEDGSADIIAYGRSLMCDPDIALKAATGEPIRECLNCNKGCVDAIQNRKYISCVLNAE…
GCF_900015215.1	d__Bacteria	p__Firmicutes_A	c__Clostridia	o__Peptostreptococcales	f__Peptostreptococcaceae	g__Romboutsia	s__Romboutsia ilealis	Long	MKLLESINVGSITLKNRVMFPPLTTGYEGRDGSITTQSISFYERLAKGGVSYIVIGDVSPINSFSPTPKLYDDSQIIGFNKLCDSIHKHDAKVAVQIFHPEYDCDAINNLFTSGDMKAVREKLHHDMKHFVNEVSEDALNDIINKMCNCAIRAQKAGVDIIQIHGDRLVGSLCSTILNKRNDKFGGTLENRTRFALQLVKSLKKAVPGMPIDYKFSVVTPERGKGGIDLNEAPIFAKWLEEAGVDMLHIAQANHTGNMADTIPPMGIQPYGFFVDIAAQIKKEVNIPVSTVGRIFNPKMAESILEADKVDIIGLGRTLLTDPDWVNKVKDNKFEDIRQCISCNKGCTDNIQNRKFLSCVLNAENGYEETRKITKAITKKKVVVVGGGPAGLEAARVASL…
GCF_900048895.1	d__Bacteria	p__Firmicutes_A	c__Clostridia	o__Oscillospirales	f__Acutalibacteraceae	g__Acutalibacter	s__Acutalibacter timonensis	Long	MMKLLEPIKIKNVTFPNRIMFPPLTTGYEERDGSIGEQSFHFYKRLAEGGTGYIVLGDVAPISTFSPTPRLFDDRQIPGFQRLAEAVHSFGARLAIQLFYPEYDVPGLTKLFQKGNMEEARKKLHYDMTHFIDEVSESQLGEVLKSYAACAKRAEKAGVDVIEIHGDRLVGALCSKVLNHRADAYGGSFGNRIRFALQVVETLREAVPGLLLEYKLPVISVNPLTAERVGKGGLEPEEAVELARRLEQAGVDFFHVAQANHTGNMGDTIPPMGAEPYGFFEPYSRAVKEAVSVPVSTVGRIVSPEYAEAMLENGCCDMVGLGRPLLCDPDWGEKLQEGVPERIRQCIMCNKGCTDAVQQRRFISCVLNAENGYEAKKRLEPAAARKRVAVVGGGPAGLE…
GCF_900086595.1	d__Bacteria	p__Firmicutes_A	c__Clostridia	o__Clostridiales	f__Clostridiaceae	g__Clostridium	s__Clostridium nigeriense	Long	MNIFTPIKIGNVEIKNRIMFPPLTTSFEERGGIITPKAIEFYREIAKGGTGLIVIGDVSAVAAFSKTPTLHHDGLIEGHKSLTDAVHKEGSKIAAQIFYPEVDPDIIMNEAKVNGMPSAMKLHHRLFNEFVNEVDKAGIEKIQNLIVDVAVRAQKAGYDMLQLHGDRLIGMFCSPILNKRTDEYGGSFENRARFVLEVMDKIRAVLPDMAIDYKMSIIRMNPRKGFGGPTLEEAKILVKWLEEKGVNSFHVALANHGALINTIPSMGLEPYGCFLDLAEEIKSVATVPVSCVGRILRPEMVRDILDTNKADIVALGRQLIADPNWPIKVLEGKEDEIRYCIMCNRGCADKLLAHGSIACSINPINGLEEEILITEAEKKKNILVVGAGVAGLEAACVAA…
GCF_900104665.1	d__Bacteria	p__Firmicutes	c__Bacilli	o__Erysipelotrichales	f__Erysipelotrichaceae	g__Traorella	s__Traorella massiliensis	Long	MKLLDEIKVGNLTLKNRVMFPPLTTGYEERDGSIGERSFNFYTRLAKGGASYVVIGDVAPVNTASPTPKLCDDSQIPTFKKLADSLHEYDCKLALQIFHPEYDVPGVGRMIMAARMAGVAAQKAKEAGDMATFEAKMAESKKVTADAYAKLHHDMQHFVSEATKEQLDDIKNSIAQCARRAMEAGVDAIEVHGDRLLGSLCSTVLNHRTDEYGGSFENRIRYALEVVTAIKEAAPSLMVEYKLPFITKNADGSDRGKGGLYEEEGIMFAKKLEEAGVDMIQVAQANHTGNMGDTIPPMGTVPYNWTLPICKRVKETVSIPVATVGRVVSVEAGEEILNNGEADVIGYGRSLLCDPDIALKAERGEPIRECLNCNKGCVDAIQGRKYISCVLNAENGDEG…
GCF_900106845.1	d__Bacteria	p__Firmicutes_A	c__Clostridia	o__Peptostreptococcales	f__Peptostreptococcaceae	g__Romboutsia	s__Romboutsia timonensis	Long	MKLLESINVGNITLKNRVMFPPLTTGYEGRDGSITTQSISFYERLAKGGVSYIVIGDVAPINSFSPTPKLYDDSQISGFKKLCDSIHKHGAKVAVQIFHPEYDCDAINSLFASGDMKAVREKLHHDMKHFVNEVSEDSLNDIINKMCNCAIRAQKAGVDIIQVHGDRLVGSLCSTILNKRNDKFGATLENRTRFALQLVKSLKKAVPGMPIDYKFSVVTPERGKGGIDLNEAPIFAKWLEEAGVDMLHVAQANHTGNMADTIPPMGVQPYGFFVDIASQIKKAVTIPVSTVGRIFNPKMAESILETDKVDIIGLGRILLADPDWVNKTKDNKIEDIRQCISCNKGCTDNIQNRKFLSCVLNAENGYEETRKITKAITKKKVVVVGGGPAGLESARVSSL…
GCF_900143685.1	d__Bacteria	p__Actinobacteriota	c__Coriobacteriia	o__Coriobacteriales	f__Atopobiaceae	g__Parolsenella	s__Parolsenella massiliensis	Long	MGEKKLLEPIEVGPITLKNRVMFPPLTTGYEERDGSIGPRSLAFYERLAAGGTGYIVIGDVAPVNTASPTPKLCSDEQIPSFAALADAVHKHGAKLALQIFHPEYDVPGVGRMIVGSMAAAKAAAAARAAGDEETAVAKTAESEKIRADAYAKLHHDMQHFASEATAEQLAQIRDAIAACAARAQKAGVDAIEVHGDRLVGSLCSKTLNHRADEYGGSLENRTRYALEVVAAIREAAPNLMLEYKLPIITTNADGSPRGKGGLAPDEACAFAVALEAAGVHMIQVAQANHTGNMGDTIPPMGEVPYNWTLPVAARIKALVSIPIATVGRVVTPEAGEKILEDGQADVIGYGRSLLTDPDLANKFAKDIPVRLCLNCNKGCVDAIQGRRYISCVLNAENG…
GCF_900162825.1	d__Bacteria	p__Proteobacteria	c__Gammaproteobacteria	o__Pseudomonadales	f__Moraxellaceae	g__Psychrobacter	s__Psychrobacter piechaudii	Long	MNILRPITIGGQEFKNRVLFPPLTTGYEDKDGTINEQSRAFYTRLAKGGVGYIVLGDVAPIPSFAVTPKLYDDSQIECFRKLADNVHAHGAKLGVQIFHPEYNSEVLNALFAAGKMEEVRSQLHHDMDHFVNEVMPETLDQIIDKMCACALRAQQAGVDVVSIHGDRLVGALCSPIMNTRSDEFGGSLENRTRFALMLVKAMKAAVPDMVIEYKLPVITPERGKGGVSIDEAPIFAQWLEQAGVDMLHVAQANHTGNMADTIPPMGVQPYCFFADITALVKSVVSIPVSTSGRIIDPAMSEELLNEGKADMVGIGRALLADPDWVNKTLAGRPQDIIRCIGCNEGCVDTVLNRSFIACVVNAENGFEAVRFITPAEQRKKVVVIGGGACWLRGCSCGCY
GCF_900537995.1	d__Bacteria	p__Firmicutes_A	c__Clostridia	o__Lachnospirales	f__Lachnospiraceae	g__Roseburia	s__Roseburia intestinalis	Long	MKLLEPIKVGNIEFKNRIMFPPLTTGYEEKDGSIGEQSFRFYERLAKGGVGYIVIGDVAPLPTFSPTPKLYSPEQVQSFKKLADACHENGAKLGIQLFHPDYNVKALNDMFHQGKMQEARAKLHHDMQHFVNEVTAEELDEIIKHMENCAILAHEAGVDCIEVHGDRLVGSLCSPILNHRTDEYGGDLANRTRFALTLVKRLKTIVPDMVIDYKLPIVTPLGENSFRGKGGLPFDEACIFAKELEACGVDTLHVAQANHTGNMGDTIPAMGTQPYGFMVSYSKKIKELVSIPVSVVGRIVTPEAAEAVIANGSADIIGLGRSLLTDPDFANKCADGHCCNVRTCMMCNKGCTDNIQNRAFLSCVLNAENGYEATRHITPAASSKKIAIIGAGIAGLEAA…
GCF_901212495.1	d__Bacteria	p__Actinobacteriota	c__Coriobacteriia	o__Coriobacteriales	f__Coriobacteriaceae	g__Collinsella	s__Collinsella aerofaciens_H	Long	MTAPASKLLQPITVGPLELKNRIMFPPLTTGYEERDGSIGERSLAFYERLARGGVSYIVIGDVAPVMTASPTPKLAADAQIPTFKALADAVHKHGAKVALQLFHPEYDVPGVGRMVMGSMAAAKAAQEAKAAGDEETFAAKMAESSEIRKQAYAKLHHDMQHFVNEASVEQLTQIKEAIAASAARAQQAGIDAIEVHGDRLVGSLCSAILNQRTDEYGGSFENRARYALEVVAAIKKAAPQLMVEYKLPVIMENPDGTPRGKGGLLPDEACEFAKLLEGAGIDMIQVAQANHTGNMGDTIPPMGAMPYNWTLPVAERVKALVSVPVATVGRVVSVEAGEKILEDGAADIIAYGRSLMCDPDIALKAATGEPIRECLNCNKGCVDAIQNRKYISCVLNAE…
GCF_901212655.1	d__Bacteria	p__Actinobacteriota	c__Coriobacteriia	o__Coriobacteriales	f__Atopobiaceae	g__Parolsenella	s__Parolsenella uli_A	Long	MRPEGNPMTMKLLEPIQIGPMTLKNRIMFPPLTTGYEERDGSIGDQSRAFYERLAKGGAGYIVLGDVNPVASFSPTPKLFSDAQIPSFAALANAVHAHGAKLGAQIFHPEYDVDAINALARAGRMDEVRPKLHHDMLHFTDEVTEEMLLSIIDKMVACAKRCQAAGLDAIEVHGDRLVGCLVSTRMNHRTDKFGGSLENRARFALMLVKALREAVPGMAIDYKFAVVTPERGKGGVDLADAPTFAKWLAEAGVDTLHVAQANHTGNMADTIPPMGVQPYAFFADIAGQIREVVDVPVSTAGRIISPEMAEEILEAGKADFVGVARPLLCDPDWGVKLAAGKPETVRRCISCNKGCTDAIQSRKFVSCVLNPENGYELTRKVERTAEPKRVAVVGGGIAG…
GCF_901212675.1	d__Bacteria	p__Actinobacteriota	c__Coriobacteriia	o__Coriobacteriales	f__Atopobiaceae	g__Parolsenella	s__Parolsenella uli_B	Long	MRPEGNPMTMKLLEPIQIGPMTLKNRIMFPPLTTGYEERDGSIGEQSRAFYERLAKGGTGYIVLGDVNPVASFSPTPKLFSDAQIPSFAALADAVHAHGAKLGAQLFHPEYDVDAINALARAGRMDEVRPKLHHDMLHFTDEVTEEMLLSIVDKMVACAKRCQAAGLDAIEVHGDRLVGCLVSTRMNHRTDKFGGSLENRARFALMLVKALREAVPGMAIDYKFAVVTPERGKGGVDLEDAPTFAKWLVEAGVDTLHVAQANHTGNMADTIPPMGVQPYAFFADIAGQIRDVVDIPVSTAGRIISAEMAEEILEAGKADFVGVARPLLCDPDWGVKLAAGKPETVRRCISCNKGCTDAIQSRKFVSCVLNPENGYELTRKVERTAEPKRVAVVGGGIAG…
GCF_902364945.1	d__Bacteria	p__Actinobacteriota	c__Coriobacteriia	o__Coriobacteriales	f__Coriobacteriaceae	g__Collinsella	s__Collinsella aerofaciens_O	Long	MTTPASKLLQPITVGPLELKNRIMFPPLTTGYEERDGSIGERSLAFYERLARGGVSYIVIGDVAPVMTASPTPKLATDAQIPTFKALADAVHKHGAKIALQLFHPEYDVPGVGRMVMGSMAAAKAAQEAKAAGDEEAFAAKMAESNEICKQAYAKLHHDMQHFVNEATVEQLTQIKEAIAASAARAQQAGIDAIEVHGDRLVGSLCSAILNQRTDEYGGSFENRVRYALEVVAAIKEAAPQLMVEYKLPVIMENPDGTPRGKGGLLPDEACEFAKLLEGAGIDMIQVAQANHTGNMGDTIPPMGAMPYNWTLPVAERVKALVSVPVATVGRVVSVEAGEKILEDGSADIVAYGRSLMCDPDIALKAATGEPIRECLNCNKGCVDAIQNRQYISCVLNAE…
GCF_904846175.1	d__Bacteria	p__Proteobacteria	c__Gammaproteobacteria	o__Pseudomonadales	f__Moraxellaceae	g__Psychrobacter	s__Psychrobacter immobilis_E	Long	MKILQPITIGGVTFKNRLMLPPLTTGYEAKDGSISSQSLSFYRRLAQGGVGYIVLGDVAPIPSFAQTPKLFDDSQIDGFRQIADSVHSYGAKIGIQVFHPEYDVEAINKMFANGEQNKVRERLDYDMQHFVNEVSEDSLMVIIDKMCACAKRAQQAGIDVIQVHGDRLVGALCSTQLNTRTDKFGGSLKNRTRFALLLVQALKKAVPTMVIDYKLSVVTPTRGKGGVDEIDAPQFAQWLEGAGVDMIHVGQANHTVNLADTIPPMGVQHYCFFADIAQSVKQVVTIPVSTSGRIIDPEMAEAMLETDKVDMIGIGRPLLADPDWPNKAAAGKHKDIRRCISCNVCVDAVMNRSFMICTVNPENGYEETRIITPAKIKKKVVVVGGGPAGLEAARVAAVK…
GCF_904846285.1	d__Bacteria	p__Proteobacteria	c__Gammaproteobacteria	o__Pseudomonadales	f__Moraxellaceae	g__Psychrobacter	s__Psychrobacter immobilis_D	Long	MLGDFAPVRSFAPTPKLFDDSQIDSFRLLADNVHIYGAKLGVQTFHPEYDVNVLNALFAAGEMQKVRTQLNHDMQYFVNEVSEDALMHIIDKMCACAVRAQKAGIDVIQVHGDRLVGALCSTQMNTRTDKFGGSLENRTRFALMLVQALKKVVPDMIIDYKLSVVTPERGKGGVDEIYAPEFAQWLEAAGVDMLHVGQANHTGNMADTIPPMGVQPYCFFADITGAVKQAVSIPVSTSGRIIDPEMGEGILQNGKADMIGIGRALLADPDWANKAGADKATDIVRCICCNEGCVDNVLNRSFIACVVNPENGFEETRFITPAQMKKNVVVVGGGPAGLEAARVAAKKGHSVTLFETATELGGQLHIAAVPPRKNEIRRAIEDLVHAVHTQGVMLKLGQT…
GCF_904846495.1	d__Bacteria	p__Proteobacteria	c__Gammaproteobacteria	o__Pseudomonadales	f__Moraxellaceae	g__Psychrobacter	s__Psychrobacter sanguinis	Long	MDILQPITINGHVFKNRVLFPPLTTGYEDKDGTISEQSRAFYTRLAKGGVGYIVLGDVAPIPSFAVTPKLYDDSQIDSFRQLADNVHAYGAKLGVQIFHPEYNSEALNALFAAGKIQEVRSQLHHDMDHFVNEVTPEALQQIIDKMCACALRAQRAGVDVVSIHGDRLVGALCSPIMNIRSDEFGGSLENRTRFALMLVQAMRATVPEMVIEYKLPVITPELGKGGVSIEEAPVFAQWLEQAGVDMLHVAQANHTGNMADTIPPMGVQPYCFFADITASVKQVVSIPVSTSGRIIDPAMSEALLNEGKADMIGIGRALLADPDWVNKTVAGRPQDIIRCIGCNEGCVDTVLNRSFIACVVNAENGFEAVRFITPAEQRKKVVVIGGGPAGLEAARVAAT…
GCF_904846695.1	d__Bacteria	p__Proteobacteria	c__Gammaproteobacteria	o__Pseudomonadales	f__Moraxellaceae	g__Psychrobacter	s__Psychrobacter urativorans_C	Long	MKILQPITIGGVTFKNRLMLPPLTTGYEAKDGSISSQSYAFYTRLAKGGVGYIVLGDVAPIRSFAPTPKLFDDSQIDSFRRLADSVHSYGAKIGVQIFHPEYDVDAINEMLVNGQKNEVRERLHYDMEHFVNEVSETALMAIIDKMCACALRAQQAGIDVIQVHGDRLVGVLCSTKMNSRTDKFGGSLKNRTRFALLLVRALKQAVPNMIIDYKLSVVTPVRGKGGVDEVDAPQFAKWLEDAGVNMLHVGQANHTVNLADTIPPMGVQPYGFFADIAGAIRQAVSIPVSTSGRIIDPDMAETMLQTGKADMIGIGRALLADPEWPNKAALGQQKDIVRCISCNFCVDSIMNRSFVICTVNPENGFEESRVITAAKVKKNIVVIGGGPAGLEAARVAANK…
GCF_904848165.1	d__Bacteria	p__Proteobacteria	c__Gammaproteobacteria	o__Pseudomonadales	f__Moraxellaceae	g__Psychrobacter	s__Psychrobacter arenosus	Long	MQVLQPITIGHTVFKNRVLFPPLTTGYEDADGNISPQSLAFYTRLAQGGTGYIVLGDVAPIRSFAVTPKLYDDSQIESFRRLADNVHAYGAKLGVQIFHPEYDCDALNALFDAGEMHKVRAQLHHDMAHFVNDVTEAALMIIIEKMCACARRARTAGVDVIHIHGDRLVGALCSSLMNKRSDQFGGSLENRTRFALLLVQALKDAVPELLIEYKLPVITPERGKGGVPLSEAPVFAKWLEAAGVHMLHVAQANHTGNLADTIPPMGVQPYCFFADITHAVKQAVTIPVSTSGRIIDPQMAENMLTEGKADMIGIGRALLADSDWVNKTAAGRPQDICRCISCNEGCVDTVLNRSFIACVVNAENGFEAVRFITPAQQQKHVVVIGGGPAGLEAARVAAV…
GCA_001304995.1	d__Bacteria	p__Firmicutes_A	c__Clostridia	o__Lachnospirales	f__Anaerotignaceae	g__Anaerotignum	s__Anaerotignum sp001304995	Short	MYETIGSPVTLGNVTLKNRIVFAPTTLGVPNDAYLERIEKIAAGGCGMIIIGDVPVLSMPFGNNLYTESGFAFYEKLAETAHKYGCKICAQLHQDDTDFGALRQYAPQVKAGKLSQDDLRQMINDLVGPYVTNMPVEKVRSITSAFGDAAVLAKKAGFDVMQVHGDRMCGSFASPLFNQRTDNYGGSLENRARFLLEAVEAVRKAVPDMPIDVKLAVRMEQPRYGKAGFMEDGLKTVVPMLEKAGADSFHVSLANHAALSDTIPPANHPYFHEEGCFLRFCDIVKQYTNLPVCGVGGLTSPAFVEEQLKTGRIDCAAMSRQLLADPQWPEKVLTGREKEIRRCVRCNKDCLSGMMRHEGTHCIYEKGGK
GCA_002160535.1	d__Bacteria	p__Firmicutes_A	c__Clostridia	o__Lachnospirales	f__Lachnospiraceae	g__Clostridium_Q	s__Clostridium_Q saccharolyticum_A	Short	MYETMFSPLSIGSVTLKNRIIFAPTTMGFAGEAYLSSMERIAAGGAAMLVIGDVPALNEPPSFGAPSPLTEDGFFFYQKLAEKIHRHGAAACAQLHMSDTDTSAVSGLIPNLKAGLISMDEMRRFIHSRVRPFITQMSADRIRFIAEGFGKSAARLEQAGFDMVQIHGDRMCGSFLSPLFNERNDRYGGSLKNRARFALDTICAVRSCCPELPLEFKLAVRMEHPHYGNAGVTEAELEQLIPLLEHAGINCFHVTLANHSSLSDTIPPANHPYFGKEGCFLPFADKVKKYTARPVCGVGGLSNPDFIEKQLASGRIDYAAMSRQLLADPEWPQKAASGCTDSIFRCIRCNKKCLGGLKSRQGTHCIYDDQRRK
GCA_002306375.1	d__Bacteria	p__Firmicutes_A	c__Clostridia	o__Oscillospirales	f__Ruminococcaceae	g__Gemmiger	s__Gemmiger sp002306375	Short	MYDTLRSPIDYGGLKLKNRILFAPTTLGLPADQWVARLERIAAGGCAMIIVGDVPVGKSGFGPSLYTGKGRALYAKLARRVHAHGCLLCAQLHQSDSNAAALFTALPALLAHKIDADGLRKRLNEAVGPYITNMPVRRIEGIIQEFGEAAVRAREVGFDMVQVHGDRMCGSFSSALFNRRADGYGGSAENRARFAVEAVAAVRARVPDMPIDYKLAVRQEDPHYGNAGVPVSELPVFVPLLEQAGATSFHVTLADHGSLSDTIPPASHPDFGAEGCFLPFCDKVRPLTRRPLCGVGGLTDPDQIEAWLAAGRMDCAAMSRQLIADPDWPDKVFSGRTDTLHRCVRCNRECLGGMMHHRGVHCIYEREEGPL
GCA_003148945.1	d__Bacteria	p__Firmicutes_A	c__Clostridia	o__Lachnospirales	f__Lachnospiraceae	g__Murimonas	s__Murimonas intestini	Short	MNDKISSPVDYGGIQLKNRIIFAPTTMGLKKDEYLKKLQKIACGGCAMIIIGDVPVGRGGFGQNLFTGKGQEYYRTLTETIHQGDCLACAQLHQSDSNFRSMIKYIPGVLSKKISMEQLRPLLNKEVGPYISEMPEKKIQKIITSFGKAAVQAQTLGFDMVQIHGDRMCGSFSSTVFNHRADKYGGTIQNRARFAVEAVREVRKNLPDIPIDYKLVIRQKNPDYGNAGVLPEELEEFVPMLEEAGVTSFHVTLANHSDLSDTIPPASHPVFGGEGCFLGYCDMVKKYTKLPICGVGGLTSPDFIEQQLSSGRIDCAAMSRQLIADPDWPQKVIENHPEKIRRCIRCNKKCLGGMMEHTGVHCIYEKGMLK
GCA_004552305.1	d__Bacteria	p__Firmicutes_A	c__Clostridia	o__Oscillospirales	f__Ruminococcaceae	g__Gemmiger	s__Gemmiger variabilis_A	Short	MYETIQSPVNYGGLQLKNRIILAPTTFGLSDEEYFEKMRRIAEGGCAMIIVGDVPVGKSTFEKSLFDKKGFAYYQKLTEIAHSNNCRICAQLHQSDSNMLAMLKYVPGVLTKRISMQELRPLLNNEVAPYISKLSVKKIKKIIDGFGKAAVLAVKAGFDMVQVHGDRMCGSFSSAVFNKRTDEYGGSAENRARFAVEAVKAIRSRLPELPIDYKLAVRQENPHYGNAGVLEEELGIFVPMLVDAGVTSFHVTLANHSSLEDTIPPANHPYFKGQGCFLKFCDEVRKYTDKPITGVGGLTDPDFVEEQLASGRITCAAMSRQLLADPAWPNKVAAGQCKEIHRCVRCNKKCLGGLQQHQGTRCIYEKR
GCA_004558145.1	d__Bacteria	p__Firmicutes_A	c__Clostridia	o__Oscillospirales	f__Ruminococcaceae	g__Fournierella	s__Fournierella excrementavium	Short	MYEAIGRPLKLGGLRLKNRIVFAPTTLGLAEPQQEQLLRRIAAGGCALAWVGDVPVGRKGFGSLFSKKGFEHYRRLTGALHSEGCLAGAQLHQSDSDLGAMVKYLPALLTRRISPDELRQKLNDAAGPYITGLPAEKVKRITAAFGDAAAQARRAGFDLVQVHGDRMCGSFASSLFNRRTDAYGGSLENRLRFAREAVEAVRASQPDLPIDFKLVVRLENYGRAGLLPDELAVAVPMLEAAGVTSFHVTLANHSALTDTIPPANHPDFGEEGCFLFLCDMVRQYTRLPVCGVGGLTDPDFVERQLAEGRIDCAAMSRQLIADPDWPNKVLGGRAAEVRRCVRCNKGCLGGLMEHKGVHCIFEGGNRK
GCA_009929095.1	d__Bacteria	p__Firmicutes	c__Bacilli	o__Erysipelotrichales	f__Erysipelotrichaceae	g__Bulleidia	s__Bulleidia sp009929095	Short	MFTPISLGGLVLKNRIVFAPTSLGMRQEEEIKKLSAIAQGGCAMVIVGDVPVGKHEYLSLFSHSGFQHYQQICQAVHRHECLACAQLHQSNSNLSGMLKHIPDMIFKKLTQDDLRRLMNEEIAPGITAMPAKKIREITASFGPAARQAQEAGFDMIQVHGDRMCGSFSSEVFNHRTDEYGGSPKKRAEFAVEAVMAVRRELPHMPIDYKLAVRQENPHYGNAGVLLEELSVFVPMLEKAGVTSFHVTLADHSSLSDPIPPKNHPYFPMEGCFLPYCDEVRRYTKLPVCGVGGLTDPEFIENQIESGRIDFAAMSRQLIADAEWPNKARQGQCQTIHRCIRCNQLCLNGMLDHKGVHCIFDRTDSN
GCA_017547685.1	d__Bacteria	p__Firmicutes_B	c__Peptococcia	o__Peptococcales	f__Peptococcaceae	g__UBA7185	s__UBA7185 sp017547685	Short	MFETLLSPIELGSLKLKNRIIFAPTSMGLPEDEYFKKIEDIAAGGCAMIIIGDVPVLPTSFGHSLYSKKGFAHYQKLTEIVHRHGCLICAQLHQSDSNLKGMIKYIPGVLSKKIKPQELRPLLNAQVAPYISNLTVKKIKKITTAFGDSAVLVQKAGFDMVQVHGDRMCGSFSSAVFNQRTDAYGGSAENRFRFAVEAVSAIRAKLPDYPIDYKLAVRQEEPHYGNAGVLNEELGIFVPLLEKAGVTSFHVALANHSNLQDTIPGAKHPYFSEEGCFLKFCDQVRQYTSLPICGVGGLVHPEFVEQQLKEGRIQCAAMSRQLVADSQWVNKVAAGEADKIHLCIRCNKRCLGGMMEHKGVHCIYDRK
GCA_017694765.1	d__Bacteria	p__Firmicutes_A	c__Clostridia	o__Lachnospirales	f__Lachnospiraceae	g__Scybalomonas	s__Scybalomonas excrementavium	Short	MYGWIQKEIKLGTVTLKNRVVFAPTSMGLKEEAYIQKLSSIAKGGVGLIIIGDVSVMPSRGVCLHTEEGFAYYQRVVEAVHKYGAKVCAQLHMSDSNFAALAKYIPDVKQGKISEQQLRVLLNQEVSPYITNMPIEMVQKIIKGFGTTALLAKKAGFDLVQIHGDRMCGSFSSPIFNKRTDKYGGSLENRIRFAKEAIEEVRKAVPNDAIDFKLAVRMEDPHYGNAGITVEEIKTVVPVLEQAGVTSFHVTLANHSDLQDTIPPKNHPYFKEEGCFLDFCDEVKKYTKLPVCGVGALRTPKFIEEQLRTQRIDMVGMCRQLIADPEWVNKIKQEKEENIQYCIRCNQKCLGGIQAHVGVHCIYDKKRLEE
GCA_018366495.1	d__Bacteria	p__Firmicutes_A	c__Clostridia	o__Lachnospirales	f__Lachnospiraceae	g__JAGZHZ01	s__JAGZHZ01 sp018366495	Short	MYDTISSPINYGGIHLKNRIIFAPTTLGLKEDEYFRKIQQIASGGCAMIIIGDVPVGKHGFGPNLFSKKGFAYYKNLTDIIHQEGCLVCAQLHQSDSNIKAMLKYVPGVMTKKISQEQLRPLLNQEVSPYISNLSTKKIHSIISSFGDAAVLAKKSGFDMIQIHGDRMCGSFASSVFNHRTDEYGGCIENRVRFAVEAVRAVRTALPDIPIDFKLVVRQEDPHYGNAGVLPDELGVLVPQLEQAGVTSFHVTLANHSSLTDTIPPASHPVFGSEGCFLPYCDMVRRYTKLPICGVGGLTSPDFIEQQLASGRISCAAMSRQLIADSAWPNKVIQNHPEQVKRCVRCNKKCLGGMMQHQGVHCIYDSKTDK
GCA_018380885.1	d__Bacteria	p__Firmicutes_A	c__Clostridia	o__Lachnospirales	f__Lachnospiraceae	g__Enterocloster	s__Enterocloster sp900555905	Short	MVVIGDVPAGRSPFGSLYSARGFARYQRLCEAVHGEGCKICAQLHQSDSDIAGMLRYLPGILTKRYSMDDIRRLLNQRVGPYISSLPAGKAAGITASFGSAAVLAKKAGFDMVQVHGDRMCGSFSSSIFNRRSDRYGGSAENRARFAVEAVFAIRRSLPDMPIDFKLAVRQEEPHYGNAGILLEELPVFVPLLEQAGVTSFHVALANHAQLTDTIPAANHPYFKGQGCFLAYADKVRSLTGLPVCGVGGLTDPDFVEEQLKSGRIDCAAMSRQLIADPDWPRKVMEGRAGEVRQCVRCNRNCLGGIQRHEGVHCIFDR
GCA_018710905.1	d__Bacteria	p__Firmicutes_A	c__Clostridia	o__Lachnospirales	f__Lachnospiraceae	g__Scybalomonas	s__Scybalomonas excrementigallinarum	Short	MYDTIQKKITLGTVTLKNRIVFAPTSMGLKEEEYIQKISDIAKGGAALIIIGDVSVMPSRGVCLHTEEGFGYYSRVVDAIHRNGAKACAQLHMSDSNFQALVKYIPDVKAGKISEDQLRVLLNEEVSPYITNLPLEKVKEIIRGFGTTAQLAQKAGFDLVQVHGDRMCGSFSSPIFNKREDCYGGTLENRLRFAIEAVQEVKKAIPNGAIDFKLAVRMEEPHYGNAGITMEEIKTAVPLLEQAGVTSFHVTLANHSDLNDTIPPKNHPYFKEEGCFLPFCDEVKKYTKLPVCGVGALSNPQFIEEQLQNGRMDLVGMCRQLIADPEWGNKVANGEEEEIKHCIRCNQKCLGGMKAHLGVHCIYDGKRK
GCA_018710985.1	d__Bacteria	p__Firmicutes_A	c__Clostridia	o__Christensenellales	f__CAG-74	g__Limiplasma	s__Limiplasma pullicola	Short	MYETIASPIDYGGIRLKNRIIFAPTTLGLKGEAYREKIRQIAAGGCAMIILGDVPVSKHGFGQSLFTAKGFAAYRELTDLIHAENCLACAQLHQSDSNVKAMLKYVPGVLSKKISMEDLRPLLNQEVSPYICGLSTRKIKQITDSFGRAAVQARKAGFDMVQIHGDRMCGSFASPVFNHRTDEYGGSVENRIRFAVEAVKAVRLQAPDLPIDFKLAVRQENPHYGNAGVLAEELSVVVPALERAGVTSFHVALANHSSLEDTIPPASHPYFGKEGCFLPYCDLVRRYTRLPVCGVGGLTRPDFVEEQLSQGRIDCAAMSRQLIADPS
GCA_018713255.1	d__Bacteria	p__Firmicutes_A	c__Clostridia	o__Lachnospirales	f__Lachnospiraceae	g__Caccovicinus	s__Caccovicinus excrementipullorum	Short	MYETMFSPVTLGKTSLKNRIIFAPTSMGLKDDEYKEKIRKIAAGGCGMIIIGDVPVLKHTLFGKSLYRKKGFAFYQELCQIAHRYDCRICAQLHQSDSNLKGMLKYIPGVLTKKISSDELRVLLNEQISALINEMPEWKVREITSSFGQAARLAVAAGFDMVQIHGDRMAGSFSSALFNQRKDCYGGTPENRARFAAEAVKSVRKALPEVSIDYKLAVRLENPDYGKAGILEEELPIFLPLLEEAGVNSYHVTLANHSHLTDTIPPASHQAFSGEGCFLPICDQVRRFTNLPITGVGGLTNPDFIEEQLASGRIQCAAMSRQLIADSDWPQKVKSGEKDKIHRCVRCNRECLGGIQAHRGVHCIYDHRNS
GCA_018715585.1	d__Bacteria	p__Firmicutes_A	c__Clostridia	o__Christensenellales	f__CAG-74	g__Aphodomonas	s__Aphodomonas merdavium	Short	MIIVGDVSTSKRGFGLSLASKRGFAYYRRLADAVHGEGCKLCAQLYRSDMDMKAMARHLPALLSKKITAQQLRALCNEAAGAYIISLSADTVREITASFGDAAELAQQAGFDLVQIHGDRMCGSFSSSLYNRRQDAYGGPLENRARFAVEAVRAVRRRLPHIPIDFKLVVRLENPHYGNAGVTPEELPRFVPLLEQAGVTSFHVTLANHSNLADTIPPATHPAFGAEGCFLPFCDAVRRVTSLPVCGVGGLCSPDFIERQLSAGRIDCAAMSRQLIADPQWMNKILSGRPETIHRCVRCNRECLGGIQAHRGVHCIYEKGKEK
GCA_018715905.1	d__Bacteria	p__Firmicutes_A	c__Clostridia	o__Lachnospirales	f__Lachnospiraceae	g__Caccovicinus	s__Caccovicinus merdipullorum	Short	MYETMFSPVCLGGVELKNRIIFAPASMGLKDEEYKEKIRKIAAGGCAMIIIGDVPVARRTVFGKSLYSRKGFSFYQDLCRIAHEQNCRICAQLHQSDSNIKGMLKYIPGVLTKRISADELRVLLNEQVSALINGMPEWKVREITSSFGPAAALAREAGFDVIQVHGDRMAGSFSSELFNQRRDCYGGKPENRARFAAEAVAAVKKAVPDMPIDYKLAVRRENPDYGKAGVLADELPVFIPILEAAGVTSFHVTLADHSRLTDTIPPAAHPDFGGEGCFLEFCDLVRGLTGLPVTGVGGLTDPDFVEAQLASGRIDCAALCRQLIADPDWPVKLKNGKKETIHRCIRCNRECLGGIQAHRGVHCIYDGKQKDDRKGQKGRNRES
GCA_019112725.1	d__Bacteria	p__Firmicutes_A	c__Clostridia	o__Oscillospirales	f__Ruminococcaceae	g__Faecalibacterium	s__Faecalibacterium intestinipullorum	Short	MTLSSCWAILDFVKRKDGARRARPYILKKIDRKKESSISTCEILSSPLNYGGLTLKNRIIFAPTTLGLSQEEQLERLRQIAAGGCAMIILGDVPVLPHGFGPSLYTKKGRAWYRAVADAVHAEGCLLCAQLHQSDSNIKAMLKYIPGVLTKRISMEQLRPLLNQEVGPYITGLPTRKIKEITEGFGRAAELAVEVGFDMVQVHGDRMCGSFSSTVFNHRTDEYGGSPENRARFAVEAVSDIRRRLPNLPIDYKLAVRQENPHYGNAGVLESELGIFVPLLEKAGVTSFHVTLANHGELADTIPPARHPEFGKEGCFLKFCDQVRGLTRLPVCGVGGLTDPEFIEAQLKAGRIDCAAMSRQLIADPAWPRKVMEGRPKEIHRCVRCNKECLGGMMAHRGV…
GCA_019113005.1	d__Bacteria	p__Firmicutes_A	c__Clostridia	o__Oscillospirales	f__Butyricicoccaceae	g__Butyricicoccus	s__Butyricicoccus avistercoris	Short	MYDFIKSPIKIGDIKLKNRIIFAPTTMGLKFDDYKKRIEGIAKGGVSLIIIGDVPVDDKIKALSLFSDEGFERYKQLCSIAHENDCKIAAQLHVSDTDFSVIMPYMNDIKSGKITREDLRPIINDATSRLITNMTIDEINTTVQNFGRAAKLAVKAGFDMIQVHGDRMCGSFSSSVFNKRTDIYGQTPENRARFAVECVKAVREVVPNTPIDYKLAVRQEHPHYGNAGVVIDELAVFVPLLEKAGVDSFHVTLANHSKLEDTIPMKKHDYFGAEGCFLKYCDEVKKYTNKPICGVGGLTTPEFIENQLKGERIQFAAMSRQLLADANWVNKVISENTDKIRHCIRCNKKCLYALQQHREFGCIFDN
GCA_019113125.1	d__Bacteria	p__Firmicutes_A	c__Clostridia	o__Oscillospirales	f__Ruminococcaceae	g__Pygmaiobacter	s__Pygmaiobacter gallistercoris	Short	MYEMICSPIDYGGHILKNRIIFAPTTMGLPQQELAARLRAIAAGGCGMIIIGDVPVLPHGFGPSLYTKKGVEFYRSLADVVHAEGCLLCAQLHQSDSDLKGMAKYLPGLLTRRITPQQLRGLLNEQVGPYVTRLPAAKVERITSAFGEAAQRAVEAGFDLVQVHGDRMCGSFSSALFNHRTDQYGGSAENRARFAVEAVRAIRRRLPDLPIDYKLAVRQEDPHYGNAGVLESELPVFVPLLEQAGVTSFHVTLADHGALTDTIPPKSHPVFGAEGCFLKFCDEVRALTRLPVCGVGGLTDPDFIESQLQAGRIDCAAMSRQLIADPNWPGKVFAGKTDEIHHCIRCNRECLGGMMAHRGVHCIYERERKK
GCA_019114225.1	d__Bacteria	p__Firmicutes_A	c__Clostridia	o__Oscillospirales	f__Ruminococcaceae	g__Fournierella	s__Fournierella pullicola	Short	MYEAIGRPLQLGSLRLKNRIVFAPTTLGLAGPEQEEMLRRIAAGGCALAWIGDVPVEKRGFGSLFSAKGFERYRRLTDALHSEGCLTGAQLHQSDSDLGAMVKFLPALLTRRIGPDELRQKLNEAAGPYITALPAGRVRQITAAFGSAAAQARRAGFDLVQVHGDRMCGSFASPLFNRRTDAYGGSLENRLRFALEAVEAVRAREPDLPIDFKLVVRLENYGRAGLLPGELAVAVPLLEAAGVTSFHVTLANHCALQDTIPPASHPDFGGEGCFLFLCDLVRQHTRLPVCGVGGLTDPDFVERQLAEGRIDCAAMSRQLIADPDWPNKVLTGRAAGVRRCVRCNKGCLGGLMGHKGVHCIFEGGNHK
GCA_019114415.1	d__Bacteria	p__Firmicutes_A	c__Clostridia	o__Oscillospirales	f__Ruminococcaceae	g__Gemmiger	s__Gemmiger faecavium	Short	MYETIQSPFNYGGLTLKNRILFAPTSLGLSQEETLERLRSIAAGGCAMIIVGDVPVLPHGFGPSLYTKKGQAYYRAMADAVHPYGCKLCAQLHQSDSDLKGMIRYIPGVLTKRISMEELRPLLNQQVGPYITGLSEKKIHQITESFGQAAELALQAGFDMVQVHGDRMCGSFSSSLFNHRTDCYGGSPENRARFAVEAVSAIRRRFPELPIDYKLAIRQENPHYGNAGVLEEELPVFVPLLEKAGVTSFHVTLANHGELSDTIPPKSHPEFGGEGCFLKFCDEVRQLTRLPVCAVGGLTDPDFIEQQLACGRVDCIAMSRQLTADPQWPNKVCSGRVREIHRCVRCNKECLGGMMAHRGVHCIYERKETK
GCA_019115085.1	d__Bacteria	p__Firmicutes_A	c__Clostridia	o__Oscillospirales	f__Butyricicoccaceae	g__Agathobaculum	s__Agathobaculum pullicola	Short	MYETINSPVNYGGLTLKNRIIFAPTSMGLSEEELIARYRAIAAGGCAMIILGDVPVLRHGFGPSLYTKKGFALYQRIAETVHAEGCLLCAQLHQSDSNVKAMLKYIPGIVTRRISMADLRPLLNEQVGPYITNLSTRKIHEITEAFGEAAVLARKAGFDMVQIHGDRMCGSFSSTVYNHRTDEYGGSPENRARFAIEAVKAVRRRLPNLPIDYKLAVRQENPHYGNAGVLQEELPVFVPLLEQAGVTSFHVTLANHGELTDTIPPAKHPYFHEEGCFLPFCDAVRKLTDLPICGVGGLTQPDFVEQQLASGRIDCAAMSRQLIADPDWPRKVCSGHANEIQRCVRCNKRCLGGMMAHQGVHCIYERKDNA
GCA_019115185.1	d__Bacteria	p__Firmicutes_A	c__Clostridia	o__Oscillospirales	f__Butyricicoccaceae	g__Agathobaculum	s__Agathobaculum merdipullorum	Short	MYETINSPINYGGLTLKNRIIFAPTSMGLPEDELIARYRAIAAGGCAMIILGDVPVLKHGFGPSLYTKKGFALYQHIAETVHAEGCLLCAQLHQSDSNVKAMLKYVPGVLTKRISMADLRPLLNEQVGPYITNLPVRKIHKITEAFGEAAVLACKAGFDMVQIHGDRMCGSFSSTVYNHRTDEYGGSPENRARFAVEAVQAVRRRLPDLPIDYKLAVRQENPHYGNAGVLQEELPAFIPLLEQAGVTSFHVTLANHGELTDTIPPAKHPYFHEEGCFLPFCDAVRKLTKLPICGVGGLTQPDFVEQQLVSGRIDCAAMSRQLIADPDWPRKVCSDHANEIRRCVRCNKKCLGGMMAHQGVHCIYERKDNA
GCA_019115265.1	d__Bacteria	p__Firmicutes_A	c__Clostridia	o__Oscillospirales	f__Oscillospiraceae	g__An92	s__An92 sp019115265	Short	MYDLLSSPVDYGGLTLKNRVIFAPTTLGMSEEEQISFFERVAAGGCALIIVGDVPVGKHGFGTSLFSKKGFEHYQSLANAVHAHGCKLCAQLHQSDSDFGAILKCVPGMLTHQMTPDEMRKKLNEAVGPYITRLPVHKVKEITASFGPAAERAMEAGFDLIQIHGDRMCGSFSSAVFNHRTDEYGGSAENRARFAVEAVEAVRRCLPEVPIDYKLAVRQENPHYGNAGILKEELPIFVPLLEAAGVTSFHVALANHSDLTDTIPPANHPVFGQPGCFLSFCDAVRPLTKCSLCGVGGLNDPNFIEEQLQAGRIDCAAMSRQLIADPEWPNKVFSGRTKELKRCVRCNKACLGGLMAHQGTHCIYERKEQP
GCA_019115615.1	d__Bacteria	p__Firmicutes_A	c__Clostridia	o__Oscillospirales	f__Butyricicoccaceae	g__Agathobaculum	s__Agathobaculum merdavium	Short	MYETITSPINYGGLTLKNRIIFAPTSMGLPEEELIARYRAIAKGGCAMIILGDVPVGHHGFGPSLYSKKGFAFYQHIIEAVHAEGCLVCAQLHQSDSNIKAMVKYIPGVLTKKISPADLRPLLNAQVEPYITGMPVKKIHEIIEDFGRAAVLARKAGFDMVQIHGDRMCGSFSSTVYNHRTDDYGGSAKNRARFAVEAVRAVRRRLPDIPIDYKLAVRQENPHYGNAGVLREELPVFVPLLEQAGVTSFHVTLANHGELTDTIPPANHPYFPGEGCFLPFCDEVRKLTKLPICGVGGLTQPDFVEQQLASGRIDCAAMSRQLIADPDWPSKVMAGRANEIHRCVRCNKKCLGGMMAHQGVHCIYEKEKNA
GCA_019115785.1	d__Bacteria	p__Firmicutes_A	c__Clostridia	o__Oscillospirales	f__Oscillospiraceae	g__Intestinimonas	s__Intestinimonas merdavium	Short	MYDITSSPFDYGGLTLKNRIIFSPTTLGLSEEAQAARLEAIAAGGCAMIIIGDVPVGRHGFGPDLFSKKGQAHYRRLIDAAHRHGCKVCAQLHQSDSDLMAILKCVPGILTRRLSPDDLRKRLNQAVGPYITKLPAGKVAKITDAFGEAAVQAKTIGFDMVQVHGDRMCGSFSSSLFNHRTDGYGGGPTHRARFAVEAVSAIRRRLPDLPIDYKLAVRMEDPHYGNAGIPVSELPVFLPMLERAGVTSFHVALADHSALTDTIPPANHPYFSSQGCFLPFCDAVRAITDLPICAVGGLNDPNFIEAQLQDGRMDCAAMSRQLIADPEWPNKVMGGRVDTIRHCVRCNQACLGGLMAHQGVHCIYERKN
GCA_019116345.1	d__Bacteria	p__Firmicutes_A	c__Clostridia	o__Oscillospirales	f__Ruminococcaceae	g__Fournierella	s__Fournierella merdipullorum	Short	MYEAIGRPLELGNLRMKNRVVFAPTTLGLSEPEQEALLRRIAAGGCALAWVGDVPVGRKGFGSLFSRKGFEHYRRLTAALHSEGCLAGAQLHQSDSDLGAMVKYLPALLTRRIRPDELRRKLNDAAGPYITGLPADKVRGITASFGDAAARARQAGFDLVQVHGDRMCGSFASSLLNRRTDVYGGSLENRLRFALEAVASVRAGQPDLPIDFKLVVRLPDYGRAGLLPDELAVAVPLLEAAGVTSFHVTLANHGSLQDTIPPANHPAFGDEGCFLFLCDMVRQYTRLPVCGVGGLTSLDFVEQQLAEGRIDCAAMSRQLIADPDWPKKVLSGRAEEVRRCVRCNKGCLGGLMGHKGVRCIFEGGNRK
GCA_019116485.1	d__Bacteria	p__Firmicutes_A	c__Clostridia	o__Oscillospirales	f__Ruminococcaceae	g__Gemmiger	s__Gemmiger excrementavium	Short	MYETICSPVDYGGLTLKNRVIFAPTSMGLPRAELLARMEAIAAGGCAMIVVGDVPVLPGRSGLSLFSRQGTAFYRELAARVHRHGCKLCAQLHQSDADFKGMLRYLPGLLTGCIPRNRLRALLNEQVGPYITGLPAEKVARITAAFGPAAEQAAALGFDMVQVHGDRMCGSFSSAVFNHRTDAYGGSAENRARFGVEAVTAIRRRLPGLPIDYKLAVRQEHPAYGNAGVTESELPVFVPLLEQAGVTSFHVALADHGDLSDTIPPKSHPVFGGEGCFLPLCDQVRALTRRPVCAVGGLTDPDFMEARLRENRMDCAAMSRQLIADPDWPRKVAEGRAADIRRCVRCNQQCLGGMMAHQGVHCIYERKD
GCA_019117485.1	d__Bacteria	p__Firmicutes_A	c__Clostridia	o__Oscillospirales	f__Butyricicoccaceae	g__Agathobaculum	s__Agathobaculum intestinipullorum	Short	MYETINSPVDYGGLTLKNRIIFAPTSMGLPGDELIARLRAIAKGGCAMIILGDVPVGQHGFGLSLYSKKGFAFYQRIAETVHAENCLLCAQLHQSDSNIKAMLKYIPGVLTKKISPADLRPLLNQQVGPYITNLPVKKIHGIIEDFGRAAVLARKAGFDMVQIHGDRMCGSFSSTVYNQRTDDYGGSAANRARFAVEAVRAVRRRLPSIPIDFKLAVRQENPHYGNAGVLQEELPVFVPLLEQAGVTSFHVTLANHGELTDTIPPANHPYFRRRAASSRSVTKCGS
GCA_019118585.1	d__Bacteria	p__Firmicutes_A	c__Clostridia	o__Lachnospirales	f__Lachnospiraceae	g__Enterocloster	s__Enterocloster faecavium	Short	MEQYINSAVDYGGIRLKNRMIFAPTTFGLPKEAYFERMREIAAGGCAMIIVGDVPVRKSPFEQSLFEEEGFAFYKELAEIVHREDCLICAQLHQPDTDLELMASLMPELRAGKISMDEVRNRLNQGVGPYITRMPAEQVRSITGAYGEAAVLAAEAGFDMVQIHGDRMCGSFSSPVYNHRRDEYGGSTEKRARFALEAVRAVRSRLPQIPIDYKLAVRQENPHYGNAGVLEEELEIFVPLLEEAGVTSYHVTLANHSRLEDTIPPAGHPYFSNEGCFLKFCSQVRRWTSRPICGVGGLTDPDFVEEQLRNGSITCAAMSRQLLADPQWPKKVMENRRQEIRRCIRCNRKCLGGLMAHKGTGCIYDEGR
GCA_019118765.1	d__Bacteria	p__Firmicutes_A	c__Clostridia	o__Oscillospirales	f__Ruminococcaceae	g__Fournierella	s__Fournierella merdavium	Short	MYDAIAKPLDLGGVRLKNRIVFAPTSMGLSEKEYEERLRRIAAGGCALIWIGDVPVGKRGFGSLFSKKGFARYRRLVEIIHSEGCLAGAQLHQSDSDLVAIAKCIPGVLTRRITPDQMRETLNAAVGPYITRLPAERVRRITASFGDAAAQARRAGFDLVQVHGDRMCGSFASSVFNHRTDAYGGSLENRLRFAVEAVEAVRRQEPDLPIDFKLVVRLENPRYGQAGVLPEELATLVPLLEQAGVNSFHVTLANHSALTDTIPPANHPAFGAQGCFLFLCDMVRQYTRLPVCGVGGLSDPDFVEQQLASGRIDLAAMSRQLIADPDWPNKVLSGQAAQVRRCVRCNRACLGGMMEHKGVHCIFEGGSRK
GCA_019119435.1	d__Bacteria	p__Firmicutes_A	c__Clostridia	o__Oscillospirales	f__Butyricicoccaceae	g__Butyricicoccus	s__Butyricicoccus avicola	Short	MYESLFQPLTLRGLTLPNRIVFAPTSMGLQPPQFLAHISRIAAGGAGLIVIGDVPVLPAPFFSLYDEKGFAFYAQITAAAHAHGAKISAQLHMSDSDLAGIKALLPALRAGKLTPDDLRREMNEMTGPYITGLPNETIEQIIAGFGQAAVLAQEAGFDMVQVHGDRMCGSFSSSVYNHRTDAYGGTPENRARFAVSCVQAVRRAVPDMPIEYKLAVRQENPHYGNAGVLVEELPVFLPLLDAAGVDCYEVALANHGALSDTIPPQDHPAFGGPGCFLPFCDAARQFTDRPLCGVGGLGDPDFAAAQVASGRVQYIALSRPLLADPNWPRLVQAGKADAIMRCIRCNRACLGGIQRHAGAHCIFDVRHRDMTK
GCA_900199405.1	d__Bacteria	p__Firmicutes_A	c__Clostridia	o__Christensenellales	f__CAG-74	g__Onthenecus	s__Onthenecus sp900199405	Short	MYDKLFSPFRIGGLSLKNRIVFAPTTLGLPEEQLIAFIARVARGGTGLIVLGDVSARSAPLSLYSRRGFDRYRRLCDAAHAGGAKVCAQLHLTDSSFRPLLKYLPQMLTRKIGPQDMRVLLNGTVRDTVTRMPPKDVERNIRSFGEAAALAQRAGFDMVQVHGDRMCGSFSSSLYNQREDGYGGSPENRARFCVEAVRAVRASVPDMPIDYKLAIRQESPHYGNAGVLIDELPVFVPMLTEAGVSSFHVALANHGALSDPIPPADHPYFQGEGCFLGYCDAVRRCTRLPICGVGGLSSPDFIEAQLAVGRIDLIAMSRQLICDPEWPVKVAEGLPYRRCIRCNKGCLEGLQRHQGAHCIFERE
GCA_900538475.1	d__Bacteria	p__Firmicutes_A	c__Clostridia	o__Lachnospirales	f__Lachnospiraceae	g__Ventrimonas	s__Ventrimonas sp900538475	Short	MTHLFDPITIGNTTLKNRIVFAPSSFGPDGAEWYEALAKGGCGMIVAADLSVVPSMFGGIALDSDASAAPLRKAIEICHQYDCKISAQLFHPEYDVIKIRELYRLEGRTNPQKVRAELALSTKTFCDTVSPEHIQDILAAYEAAARRAADLGFDMIQIHGDRLTGSFTSPNFNHRTDEWGAWDRFALEAVRAVRRGAPALPLDYKLTVRTEDPAYGRGGISMAQVPEFVRSLEEASIDCFHVSLANHTVTEDTIPPAKHPYFQGEACFSFLARLVKKHTEKPVCCVGKIQSPETAEALCEEGIELIGMCRQLIADPQWPEKVRTGRAGEITRCLYCNKKCVGALKTGQTVGCVLHS
GCA_900539695.1	d__Bacteria	p__Firmicutes_A	c__Clostridia	o__Oscillospirales	f__Ruminococcaceae	g__Gemmiger	s__Gemmiger sp900539695	Short	MYETIFSPVNYGGLELKNRIIFAPTTFGLSDEEYFAKIRAIAAGGCAMIIVGDVPVGKSRFEKSLFDKKGFAWYQSLAEIVHSCGCKLCAQLHQSDSNMAAMLKYVPGVLTKKITMQQLRTLLNEEVAPYITNLPQRKIDKIIHGFGEAAELAVKAGFDMVQIHGDRMCGSFSSSVFNHRTDAYGGSAENRARFAVEAVRAVRSRLPELPIDYKLAVRQEDPHYGNAGVLESELGIFVPLLVEAGVTSFHVTLANHSSLEDTIPPANHPYFKGEGCFLKFCDEVRQYTDKPITGVGGLTNPDFVEAQLASGRITCAAMSRQLLADPAWPSKAAAGQVQAIHRCVRCNKKCLGGLQQHQGTHCIYEKTGA
GCA_900540335.1	d__Bacteria	p__Firmicutes_A	c__Clostridia	o__Lachnospirales	f__Lachnospiraceae	g__Ventrimonas	s__Ventrimonas sp900540335	Short	MSRLFDPITIGNTTLKNRIIFAPSSFGPGGAEWYEALAKGGCGMIVAADLSVVPSMFGGIALDSDASAAPLRKAIETCHQYGCRISAQLFHPEYDVIKIRELYRLEGRTNPQKVRAELALSTKTFCDTVSPEHIQDILDAYEAAARRAAALGFDMIQIHGDRLTGSFTSPNFNHRTDEWGDWDRFALEAVRAVRRGAPELPLDYKLTIRTEEPAYGRGGISMAQVPEFVRSLEEASIDCFHVSLANHTVTEDTIPPASHPYFQGEACFSFLARLVKKYTGKPVCCVGKIQSPETAEALCEEGIELIGMCRQLIADPQWPEKVRTGHTGEITHCLYCNKKCVGALKTGQAVGCVLHS
GCA_900540455.1	d__Bacteria	p__Firmicutes_A	c__Clostridia	o__Oscillospirales	f__Ruminococcaceae	g__Faecalibacterium	s__Faecalibacterium sp900540455	Short	MFETILSPVELGTLKLKNRIIFAPTSMGLQGEEYYQKIEQIASGGCAMIIIGDVPVLPTRFGQSLYSKKGFAHYQKLTEIAHKHDCRICAQLHQTDTNIKGMIKYIPGVLSKKITPQQLRPLLNEQVSPYITNMPVKKIKKITNAFGEAAVLAQKAGFDMVQVHGDRMCGSFSSTVFNHRTDEYGGCIENRLRFATEAVSAIRSKLPDYPIDYKLAVRQEDPHYGNAGVLTDELAVCVPLLEKAGVTSFHVALANHSDLQDTIPSAKHPYFAEEGCFLKFCDLVRQYTSLPVCGVGGLAHPEFVEQQLKDGRIQCAAMSRQLVADPQWINKIAAGNAEKIHICVRCNKRCLGGMMEHKGVHCIYEGKD
GCA_900540545.1	d__Bacteria	p__Firmicutes_A	c__Clostridia	o__Oscillospirales	f__Oscillospiraceae	g__Intestinimonas	s__Intestinimonas sp900540545	Short	MDNILLSPLTIRGVTLKNRLVFAPATLGLTDDDYVGALARIARGGAGLIVVGDVPVLPAAPGSHGPDLYSPEGTAFYRRVVEAVHAAGAKAAAQLHQSDSDIQGMMRFLPDIKAGKYTGPELRRLLNGLTGDYITNLPLDRVQAITAAFGEAARRCAELGFDVIQVHGDRMCGSFSSTVYNARTDEYGGTPEHRARFAVEAVSAVRAAAPDLPLDYKLAVRQEHPHYGNAGVLVEELGVFVPLLERAGVDSFHVALANHGDLSDTIPPANHPAFRGEGCFLGFCDQVRQYTALPLCGVGGLTDPDFVEAQLASGRIQLAALCRQLIADPDWLQKIAQGRTSDIRRCVRCNRACLGGMQSHQGVHCIYDETGAQA
GCA_900540595.1	d__Bacteria	p__Firmicutes_A	c__Clostridia	o__Oscillospirales	f__Ruminococcaceae	g__Gemmiger	s__Gemmiger sp900540595	Short	MYETINSSVNYGGLELKNRIIFAPTTFGLSDEEYFEKIRRIAAGGCAMVIIGDVPVGKSMIEKSLFDKKGFAYYQKLTEIVHSYDCRICAQLHQSDSNMLAMLKYVPGVLTKKISMQELRPLLNAEVAPYISKLSVKKIKKITDGFGKAAELAVKAGFDMVQVHGDRMCGSFSSTVFNKRTDEYGGSAENRARFAVEAVKAIRSRLPELPIDYKLAVRQEEPHYGNAGVLESELGVFVPMLVDAGVTSFHVALANHSSLEDTIPPANHPYFKGQGCFLKYCDEVRQFTDKPITGVGGLTDPAFVDDQLASGRITCAAMSRQLLADPEWPNKVAAGQLKEIHRCVRCNRKCLGGLQQHQGTHCIYEKD
GCA_900542495.1	d__Bacteria	p__Firmicutes_A	c__Clostridia	o__Lachnospirales	f__Lachnospiraceae	g__Roseburia	s__Roseburia sp900542495	Short	MYETIQTPFNYGGLTLKNRIIFAPTTFGLSDEDYFEKIRRIAAGGCAMIIVGDVPVGKSHFGKSLFDKKGFAFYQKVIEIAHSNDCKVCAQLHQSDSNIKAMLKYVPGVLTKRISMQELRPLLNNEVAPYITNMPHKKVKEITSAFGTAAVLAKKAGFDMIQIHGDRMCGSFSSSIYNHRTDEYGGTAENRARFAVEAVSAVRKKLPDMPIDYKLAVRQENPHYGNAGVVEDELKIFVPMLEKAGVTSFHVTLANHSDLENTIPPKSHPYFGEPGCFLKFCDEVRQYTSLPICGVGGLTDPDFVEKQLADDRIQCAAMSRQLLADPDWVNKLKNNQADQIHRCVRCNKKCLGGLMQHQGTHCIYEK
GCA_900543285.1	d__Bacteria	p__Firmicutes_A	c__Clostridia	o__Oscillospirales	f__Ruminococcaceae	g__Fournierella	s__Fournierella sp900543285	Short	MYEAIFRPIELGGLTLKNRIIFAPTSMGLRGEAYERRLRGIAAGGCAMIVIGDVPAGRGGPFSLYSKKGAAHYKRLCELVHAEGCLICAQLHQSDSDFKAMLRYLPGILSGRISKEQLRPLLNRQAEKLVTGMPAEQAGAIAASFGRAAQLAQQAGFDMIQVHGDRMCGSFSSALFNHRTDAYGGSAAGRARFAAEAVAAVRRAAPGMPIDYKLAVRQEAPHYGNAGVLLEELPVFVPLLERAGATSFHVTLADHADLSDPIPAADHPYFGGEGCFLRYCDLVRSCTELPICGVGGLTSPDFVEGQLASGRIDCAAMSRQLIADPAWPEKVRRGEAGTIRRCVRCNIACLGGMQRHEGVHCIYDRKEALK
GCA_900544525.1	d__Bacteria	p__Firmicutes_A	c__Clostridia	o__Lachnospirales	f__Lachnospiraceae	g__Scybalomonas	s__Scybalomonas sp900544525	Short	MYDTIQKKITLGTVTLKNRIVFAPTSMGLKEEEYIQKISDIAKGGTALIIIGDVSVMPSRGVCLHTEEGFAYYSRVVDAIHKNGAKACAQLHMSDANFQALVKYIPDVKAGKISEDQLRVLLNEEVSPYITNLPPEKVKEIIRGFGTTAQLAQKAGFDLVQVHGDRMCGSFSSPIFNKRDDSYGGTLENRLRFAIEAVQEVKKAIPNGAIDFKLAVRMEEPHYGNAGITMEEIKTAVPLLEEAGVTSFHVTLANHSDLNDTIPPKNHPYFKEEGCFLPFCDEVKKYTKLPVCGVGALSNPQFIEEQLEKGRVDLVGMCRQLIADPEWGNKVTKGEEEKIKHCIRCNQKCLGGMKAHLGVHCIYDGKRK
GCA_900545545.1	d__Bacteria	p__Firmicutes_A	c__Clostridia	o__Oscillospirales	f__Ruminococcaceae	g__Gemmiger	s__Gemmiger sp900545545	Short	MTKTRNKDAPCRAGKEPIAFMYETLCSPVNYGGLTLKKRIIFAPTSMGLPRQELLERMRAIAAGGCAMIIVGDVPVLPHGFGPSLYSRKGAEFYRQLVETVHGEGCKICAQLHQSDSDLKGMLRYIPGVLTGRISQAELRPLLNAQVGPYITRLPEAKIKKITEAFGTAAERAVGLGFDMVQVHGDRMCGSFSSTVFNHRTDAYGGSAENRARFAVEAVSAIRRRLPDLPIDYKLAVRQQDPHYGNAGVLESELGVFVPLLEQAGVTSFHVTLANHGDLSDTIPPKTHPAFGAQGCFLKFCDEVRALTAKPICGVGGLTDPDFVEAQLAAGRIDCAAMSRQLIADPAWPEKVRTGRVDTIHRCVRCNRECLGGMMAHRGVHCIYEKTEGKEHS
GCA_900547035.1	d__Bacteria	p__Firmicutes_A	c__Clostridia	o__Lachnospirales	f__Lachnospiraceae	g__Enterocloster	s__Enterocloster excrementigallinarum	Short	MAYDCINSPVNYGGIRLKNRIIFAPTTFGLPKEEYFERMREIAAGGCAMIIVGDVPVKKSPFEKSIFDEEGFIYYQELAEIVHGENCILCAQLHQPDTDPELMASLMPELRAGSISMNEVRNRLNQGVGPYITRLPAEQVRDITSSFGEAAVLAVKAGFDLVQIHGDRMCGSFSSAVYNHRQDEYGGSPVKRARFALEAVRAVRTRLPRIPIDYKMAVRQENPHYGNAGAVQEELEVFVPLLEEAGVTSFHVTLANHSRLEDTIPPAGHPCFSQEGCFLKFCDQVRRYTSRPICGVGALTDPDFVEEQLRSGRITCAAMSRQLLADPQWPKKVRENREKEIRKCIRCNRKCLGGLMGHKGTGCIYNEER
GCA_900547735.1	d__Bacteria	p__Firmicutes_A	c__Clostridia	o__Lachnospirales	f__Lachnospiraceae	g__Clostridium_Q	s__Clostridium_Q sp900547735	Short	MYEIINSPFTIRGLTLKNRIVFAPTTMGLKEEEYLERMGRIAAGGAAMLTIGDVPVLRHSLFEKSLYSRKGYEFYGRVTDTIHKNGAKACAQLHVSDSDLKGMLRYIPGVLTKKITPDRLRTLMNERTGPYVSKIPEKRVKEITSSFSEAARLAEKAGFDMIQIHGDRMCGSFSSAIFNCRTDSYGGSAENRARFASEAVAAVRRALPDMPIEYKLAVRQENPHYGNAGILLEELPVFLPLLQAAGVDCYHVALADHTSLSDTIPPKSHPYFSEEGCFLKYCDEVRKYTALPVCGVGGLTSPDFIEEQLQKSRIDYAAMSRQLIADPQWPAKTAGENREKIRTCVRCNRECLGGMMEHRGVHCIYDGRQEEKR
GCA_900548125.1	d__Bacteria	p__Firmicutes_A	c__Clostridia	o__Christensenellales	f__CAG-74	g__Ventricola	s__Ventricola sp900548125	Short	MLAMLKYVPGVLTKKISMEELRPLLNAEVAPYISKLSTRKIHKIINGFGEAAVLAVKAGFDMVQVHGDRMCGSFSSTVFNHRTDEYGGSAENRARFAVEAVKAIRSRLPEIPIDYKLAVRQEDPHYGNAGVVESELGIFVPLLTDAGVTSFHVTLANHSSLEDTIPPANHPYFKEQGCFLKFCDEVRQYTDKPITGVGGLNQPDFVEQQLASGRIQCAAMSRQLLADPDWVNKVAAGEKQQIHRCVRCNKKCLGGLQQHQGTHCIYEGK
GCA_900548505.1	d__Bacteria	p__Firmicutes_A	c__Clostridia	o__Oscillospirales	f__Oscillospiraceae	g__Dysosmobacter	s__Dysosmobacter sp900548505	Short	MYDILNTPVNYGGLELKNRVIFAPTTLGLPQEEQLERLRAIARGGCAMIIIGDVPVGKHGFGPSLYSKKGFAWYARLTSAIHQEGCLVCAQLHQSDSNVKAMLKYVPGVLTKRISTQELRPLLNQEVGPYITRMPAQKAAAIAESFGDAAVLAQKAGFDMVQVHGDRMCGSFSSAIYNFRTDCYGGAPENRARFAVEAVRAIRRRLPDLPIDYKLAVRQEEPHYGNAGVVEAELPIFVPLLEQAGVTSFHVTLANHGSLTDTIPPANHPYFRGQGCFLKYCDQVRALTKLPVCGVGGLSDPAFIADQIAAGRIDCAAMSRQLIADPAWPEKVFSGREQDIHRCVRCNKACLGGMMAHQGVHCIYERKASV
GCA_900549705.1	d__Bacteria	p__Firmicutes_A	c__Clostridia	o__Oscillospirales	f__Oscillospiraceae	g__Faecousia	s__Faecousia sp900549705	Short	MYETILSPVDYGGMQLKNRIIFSPTTFGLSDEDYFAKIRSIAQGGCAMIIIGDVPVGKSKFEKSLFDHKGFAFYQELTKIAHDADCKICAQLHQTDSNMMAMLKYIPGVLMKKITPDQLREKLNQEVAPYITGLSQEKIQKIIAGFGKAALLAKQAGFDMVQVHGDRMCGSFSSGVFNHRTDEYGGSAENRARFAVEAVKAVRAAVPEMPIDYKLAVRQENPHYGNAGVLVEELPVFVPLLEQAGVTSFHVTLANHSALENTIPSAKHPYFGEPGCFLKFCDEVRKYTALPLCGVGGLNDPDFVEQQLAGGRIQCAAMSRQLLADPDWVNKLKNGQEKSIHRCIRCNKKCLGGLMAHQGTGCIYDAARKKEEKQ
GCA_900551225.1	d__Bacteria	p__Firmicutes_A	c__Clostridia	o__Lachnospirales	f__Lachnospiraceae	g__Enterocloster	s__Enterocloster sp900551225	Short	MFEKISSPVSLGGVTLKNRGIFAPTSMGLPPGKAEEKIRRIAAGGCGMIIIGDVAVGRSPFGSLYSKKGFQAYRRLCKTAHENSCLICAQLHQSDSYLPGMIRYIPGVLAKRITMEELRTLLNQQIGPYITGLTAKKAGAITASFGRAAVLAREAGFDMVQVHGDRMCGSFSSTVFNSRTDYYGGNAENRARFAVEAVSAIRSSLPDIPIDYKLTVRQENPHYGNAGVLTEELPVFVPLLEQAGVTSFHVALANHSELEDTIPPAAHPYFGEEGCFLRYADEVRRLTSLPVCGVGGITSPSFAEEQLENGRVDCIAMSRQLIADPDWPRKVMEGRADTIRRCVRCNRDCLGGMKRHEGVHCIYDKED
GCA_900551325.1	d__Bacteria	p__Firmicutes_A	c__Clostridia	o__Lachnospirales	f__Cellulosilyticaceae	g__Niameybacter	s__Niameybacter sp900551325	Short	MYEKINKPIQIGELQLKNPIIFAPTTFGLKKEDYYKKIEEIAAGGCSMIIIGDVPVTKSLFGSLYSKKGFAHYKKLAEIVHVHNCKICAQLHLSDSNMKAMIKYIPGILTKKISGDDLRTLLNNEVSNYITNMPKSKVKRITEAFGTAAVLAKKAGFDMVQVHGDRMCGSFSSSLFNKRKDCYGGSLENRGRFAREAITSIHKQLPSLPIDYKLVVREENPHYGNAGILEEEIPYFVQMLEEAGVNSFHVTLANHGELTDTIPPANHPYFKGEGCFLKYCQEVKKYTNLPVCGVGGLSTPDFVESKLEEGIIDCAAMSRQLIADPNWVNKVLAGKEKKIKHCVRCNKACLGGIKAHKGVHCIYDKEAN
GCA_900551435.1	d__Bacteria	p__Firmicutes_A	c__Clostridia	o__Oscillospirales	f__Ruminococcaceae	g__Faecalibacterium	s__Faecalibacterium sp900551435	Short	MYETILSPINYGGMQLKNRIIFAPTTFGLSDEEYLSKICSIAQGGCAMIIVGDVPVGKSKFEKSLFDAKGFAFYQKIVKIAHDADCKVCAQLHQSDSNLLAMFKYIPGVLLKKITPDQLREKLNAEVAPYITKMSKRKIQTILSGFGKAAVLAKQAGFDMIQVHGDRMCGSFSSAIFNHRTDEYGGSAENRARFAVEAVSAVHAAVPEMPIDYKLAVRQENPHFGNAGVVEEELPVFVPLLEQAGVTSFHVTLANHSALENTIPPTNHPYFSQPGCFLKFCDEVRQYTNLPICGVGGLNDPDFVEQQLASGRIQCAAMSRQLLADPDWVNKLKNGQAKQIHRCVRCNKKCLGGLMAHQGTRCIYDDLRKKEAQNA
GCA_900551885.1	d__Bacteria	p__Firmicutes_A	c__Clostridia	o__Oscillospirales	f__Oscillospiraceae	g__Dysosmobacter	s__Dysosmobacter sp900551885	Short	MYEMINSPLNYGELTLKNRIIFAPTSLGLPQEELMERLKKIAAGGCAMIIIGDVPVLPHGFGPSLYSKKGFSFYKALADTVHAYGCKLCAQLHQSDSNLKGMVKYIPGVLTKRISMEELRPLLNQQVGPYITGLPEEKVREITDAFGRAAELAIQAGFDMVQVHGDRMCGSFSSSLFNHRTDRYGGSPENRARFAVEAVSAIRRRLPNVPIDYKLAVRQENPHYGNAGVLEEELPIFVPLLEQAGVTSFHVTLADHGELTDTIPPKNHPEFGAEGCFLKFCDQVRQLTKLPICGVGGLTDPDFVEEQLRSGRIDCAAMSRQLIADPDWPSKVCSGQVGNIHRCVRCNKKCLGGMMAHQGVHCIYEKEETK
GCA_900553135.1	d__Bacteria	p__Firmicutes_A	c__Clostridia	o__Oscillospirales	f__Oscillospiraceae	g__Lawsonibacter	s__Lawsonibacter sp900553135	Short	MYETINSPLNYGGLSLKNRIIFAPTTLGLPQEEMVERLRTIAAGGCAMIIVGDVPVLPHGFGPSLYTKKGFAFYKSLADAVHPYGCKLCAQLHQSDSDLKSMVKFIPGVLTGRISKAELRPLLNQQVGPYITGLPEKKVKEITDAFGEAAQLAVQAGFDMVQVHGDRMCGSFSSSVYNHRADQYGGSPENRARFAVEAVSAIRRRLPQLPIDYKLAVRQENPHYGNAGVLEEELPIFVPLLEQAGVTSFHVTLANHGDLSDTIPPKNHPEFGAEGCFLKFCDQVRKLTKLPICGVGGLTDPDFVEEQLKSGRMDCAAMSRQLIADPEWLNKVASGRVGELHRCVRCNKKCLGGMMAHQGVHCIYERKETK
GCA_900553905.1	d__Bacteria	p__Firmicutes_A	c__Clostridia	o__Christensenellales	f__CAG-74	g__Limiplasma	s__Limiplasma pullistercoris	Short	MYETIASPVNYGGLTLKNRIIFAPTTLGLKKDAYREKIRQIAAGGCAMVILGDVPVGRFGFGQSLFTRKGFAAYREVTDAIHRENCLACAQLHQSDSNVKAMLKYVPGVLTKKISMEDLRPLLNQEVSPYICGLSTQKVRQMAASFGPAAVQARKAGFDMVQIHGDRMCGSFASPVFNHRTDEYGGSIENRIRFAVEAVTAVRRLLPDMPIDFKLAVRQENPHYGNAGVLAQELPVVVPALERAGVTSFHVALANHSSLEDTIPPAKHPYFGGEGCFLPYCDLVRKYTRLPICGVGGLTRPDFVEEQLAQGRIDCAAMSRQLIADPSWPNKVIENHPEQVKRCVRCNKKCLGGMMRHEGVHCIYEGRNGQ
GCA_900555045.1	d__Bacteria	p__Firmicutes_A	c__Clostridia	o__Lachnospirales	f__Lachnospiraceae	g__Enterocloster	s__Enterocloster sp900555045	Short	MEREYTVTGSPLNLGGVALKNRIIFAPTTFGLPEDELLQKIERIAAGGCAMVIIGDVPVGRTPFGSIYSKRGFNHYKKLCDAVHAKGCKICAQLHQSDSDIPGMLRYLPGVLTKKYSADDLRKLLNQRVGPYISGLPADRVAAITAAFGTAAAAAKKAGFDMVQVHGDRMCGSFSSAIFNQRADRYGGSLQNRARFALEAVTAIRRSLPDMPIDFKLAVRQEDPHYGNAGMLTEELAYFVPALERAGVTSFHVTLANHCALEDTIPPKNHPYFAEEGCFLKFADEVRAHTSLPICAVGGFTSPDFVENQLACGRVDCVAMSRQLLADPEWPRKVISGDTANIRFCVRCNRDCLGGVKRHEGAHCVFDKKSSDH
GCA_900754515.1	d__Bacteria	p__Firmicutes_A	c__Clostridia	o__Oscillospirales	f__Oscillospiraceae	g__Limivicinus	s__Limivicinus sp900754515	Short	MYETILSPINYGGLELKNRIIFAPTSLASGKDGLKERLRKIAAGGCAMIIIGDVPVLPQRFIPSLYSRKGLAWYRELADAVHGEGCKICAQLHQSDSNFKGMVRYIPGLLTGHISHDELRELLNREVGPYISSIPEQRISEITGAFGDAAELAAEAGFDMVQVHGDRMCGSLSSAVFNSREDRYGGSAENRARFAVEAVSAIRKRLPGLPIDYKLAVRQEQPHYGNAGVLEEELSVFVPLLEQAGVTSFHVALADHSKLSDTIPAKNHPYFGGEGCFLKFCDRLRLLTKRPLCAVGGLTDPDFVEEQLKAGRMDCAAMSRQLIADAQWPKKLAEGRAGDIRRCIRCNKGCLGGIMSHRGVECIYEMEGKK
GCA_900758465.1	d__Bacteria	p__Firmicutes_A	c__Clostridia	o__Oscillospirales	f__Ruminococcaceae	g__Faecalibacterium	s__Faecalibacterium sp900758465	Short	MYETILSPVDYGGLRLKNRILFAPTTFGLSDEETLAKYRALAAGGCAMIIVGDVPVGKSRFEKSLFDAKGFAFYQQLAEIAHAADCKLCAQLHQSDSDLLAMLKYLPALLTKKLTPDQLREKLNDAVGPYITKLPKRKIQNILDGFGKAALLARQAGFDMVQVHGDRMCGSFSSALFNHRTDEYGGSAENRARFAVEAVRAVRTAVPGMPIDYKLAVRQEDPHFGNAGVAEEELSVFVPLLEQAGVTSFHVTLANHSALEDTIPPASHPYFGQPGCFLKFCDEVRQYTALPLCGVGGLNDPDFVEQQLASGRIQCAAMSRPLLADPDLVNKLKNGQAAQIHRCVRCNKKCLGGLMAHQGTRCIYDALRAKEA
GCA_902363685.1	d__Bacteria	p__Firmicutes_A	c__Clostridia	o__Lachnospirales	f__Lachnospiraceae	g__UMGS1375	s__UMGS1375 sp900066615	Short	MYQAINNPVNYGGLELKNRIIFAPTTFGLSDEEYFEKIRKIAAGGCAMIIVGDVPVGKSTFEKSLFDKKGFAYYQKLARIVHQENCRICAQLHQSDSNMLAMLKYVPGVLSKKITMQQLRTLLNNEVSPYITKMSQHKIHKIIQGFGEAAVLAVKADFDMVQVHGDRMCGSFSSVIFNHRTDEYGGNARNRARFATEAVQAIRKRLPDLPIDYKLAVRQENPHYGNAGVLESELGIFIPLLEDAGVTSFHVTLANHSSLEDTIPPANHPYFKEQGCFLKFCDEVRNYTDKPITGVGGLNQPDFIEEQLANGRITCAAMSRQLLADPEWPDKVKNRQITEIHRCVRCNKKCLGSLQQHQGTHCIYEKNLS
GCA_904394215.1	d__Bacteria	p__Firmicutes_A	c__Clostridia	o__Oscillospirales	f__Ruminococcaceae	g__Faecalibacterium	s__Faecalibacterium sp904394215	Short	MHETICSPLNYGGLVLKNRVIFAPTSMGLPQEEQAAYLKRLAAGGVAMIIVGDVPVLPSRFGPSLYSKKGFAYYKALADAVHSEGGKICAQLHQSDSDLKAMLKYIPGVLTKRISMEELRPLLNQQVGPYITGLPVEKIRRITEAFGTAAELAVKAGFDMVQVHGDRMCGSFSSSVFNHRTDAYGGSATNRARFAVEAVSAVRRRLPNLPIDYKLAVRQEEPHYGNAGVLVEELPVFVPLLEGAGVTSFHVTLANHGELSDTIPPRNHPEFGEEGCFLKFCDQVRKLTSCPICGVGGLTDPDFIEEQLKSGRIDCVAMSRQLIADPAWPQKVQEGRAGEIRRCVRCNKECLGGMMAHRGVHCIYERKESK
GCA_905200545.1	d__Bacteria	p__Firmicutes_A	c__Clostridia	o__Oscillospirales	f__Oscillospiraceae	g__Dysosmobacter	s__Dysosmobacter sp905200545	Short	MYETICSPLNYGGLTLKNRIVFAPTSLGLPQEELVERMKKIAAGGCAMIIIGDVPVLPHGFGPSLYTKKGFAFYKSLADAVHPYGCKLCAQLHQSDSNLKGMIRYIPGVLTKRISMEELRPLLNQQVGPYITGLPEKKVAEITDAFGKAAELATQAGFDMVQVHGDRMCGSFSSALFNHRTDRYGGSPENRARFAVEAVSAIRRRLPHVPIDYKLAVRQEDPHYGNAGVLEDELPIFVPLLEQAGVTSFHVTLANHGELTDTIPPKSHPEFGAEGCFLKFCDQVRRLTRLPICGVGGLTDPDFVEAQLESGRIDCAAMSRQLTADPEWPNKVCSGHPETIHRCVRCNKECLGGMMAHRGVHCIYERKETK
GCA_905201705.1	d__Bacteria	p__Firmicutes_A	c__Clostridia	o__Lachnospirales	f__Lachnospiraceae	g__Marvinbryantia	s__Marvinbryantia sp900550755	Short	MYETLCSPITLGNVTLKNRLIFAPTTMGLSDEDYFKKIEGIAAGGCSMIIIGDVPVLPARFGHSLYSKKGFAYYQKLAETVHRHDCLICAQLHQTDTNLKGMIKYIPGVLTKKISQQELRPLLNAQVAPYISSLPVKRVKKITAAFGTAAVLAKKAGFDMVQVHGDRMCGSFSSAMFNHRTDCYGGSAENRVRFAVEAVSAIRSQLADYPIDFKLAVRQENPHYGNAGVLDTELPLFVPMLEAAGVTSFHVTLSNHSSLNDTIPGAKHPYFSEEGCFLKFCDQVRKYTKLPICGVGGLVHPDFIEQQLADGRIQCAAMSRQLIADPQWMNKVSAGETGKIRRCVRCNKRCLGGMMAHQGVHCIYDKKIAEKQ
GCA_905205085.1	d__Bacteria	p__Firmicutes_A	c__Clostridia	o__Oscillospirales	f__Oscillospiraceae	g__Lawsonibacter	s__Lawsonibacter sp900766145	Short	MYETINSPLNYGGLTLKNRIIFAPTTLGLPREELVERMKTIAAGGCAMIIIGDVPVLPQHFVPCLYTEKGRAFYRSLADAVHPYGCKLCAQLHQSDSNIKAMMKYVPGVLAGRISKEELRPLLNQQVGPYITGMSEKKVQEITDAFGKAAELALQAGFDMVQVHGDRMCGSFSSSVFNHRTDGYGGSPENRARFAVEAVSAIRRRLPDVPIDYKLAVRQENPHYGNAGVLEEELPIFVPLLEQAGVTSFHVTLANHGELSDTIPPKNHPEFGVEGCFLKFCDQVRQLTKLPVCGVGGLTDPDFVEEQLSSGRMDCAAMSRQLIADPAWPNKVYSGQAGEIHRCIRCNQKCLGGMMAHQGVHCIYERKETT
GCA_905212195.1	d__Bacteria	p__Firmicutes_A	c__Clostridia	o__Lachnospirales	f__Anaerotignaceae	g__Anaerotignum	s__Anaerotignum sp905212195	Short	MYETIGSPVKLGNVTLKNRIVFAPTTLGVPNDAYLERIEKIAAGGCGMIIIGDVPVLSMPFGNNLYTESGFAFYEKLAETAHKYGCKICAQLHQDDTDFGTLRQYAPQVKAGKLSQDDLRQMINDLVGPYVTNMPVEKVRSIISAFGDAAVLAKKAGFDVMQVHGDRMCGSFASPLFNQRTDSYGGSLENRTRFLLEAVEAVRKAVPDVPIDVKLAVRMEQPRYGKAGFTEEELKTVVPMLEQAGADSFHVSLANHAALSDTIPPANHPYFREEGCFLRFCDTVKQYTNLPVCGVGGLTSPAFVEEQLKTGRIDCAAMSRQLLADPQWTEKVLSGREKEIRRCVRCNKDCLGGMMRHEGTHCIYEKGGK
GCA_905214345.1	d__Bacteria	p__Firmicutes_A	c__Clostridia	o__Oscillospirales	f__Ruminococcaceae	g__Gemmiger	s__Gemmiger sp905214345	Short	MYQTINSPVDYGGLKLKNRIIFAPTSMGLSQQDWLARLQTIARGGCAMIIVGDVPVLPHGFGPSLYSKKGFAFYRKAAELVHVEGCLLCAQLHQSDSDFKALLRYLPAMLCKKMTADELRAKLNDTAGPMVTKMSRKKIHKITEAFGEAAVLARKGGFDMVQVHGDRMCGSFSSAVFNHRTDEYGGSAENRARFAVEAVRAVRRRLPDMPIDYKLAVRQTQPAYGRAGVAEEELPVFVPLLEQAGVTSFHVALADHCNLSDTIPPASHPEFGAEGCFLKFCDEVRALTRCPVCGVGGLTDPDFIEAQLAAGRIDCAAMSRQLIADPEWPNKVAAGQIKCIHHCVRCNRQCLGGMLAHRGVHCIYEERKS
GCA_910586105.1	d__Bacteria	p__Firmicutes_A	c__Clostridia	o__Oscillospirales	f__Butyricicoccaceae	g__QXXE01	s__QXXE01 sp910586105	Short	MSKYPSIFQPRQIGGLTFPNAIVFAPTTMGLPRAEQAEKLRRIAASGVGLLVLGDLSIEPTFHETGFHLHTPEGREETARLVALLHQEGAKVSAQLFGGDYDVKEVMTRLKSGQFSPDEVRQYMNDAVAGYVSDMPEARIEQLLDRYADAARAARDAGFDMVQIHGDRLNGAFSSAVFNHRADRWGGSVEGRASFAAATVQRVRQAAGDTIPIEYKLAVRQDEPHYGNAGVLLEELPVFVPLLEQNGVNSFHVSLANHSALSDTIPVRQHPYFREEGCFLPYADAVRALTHLPICGVGKLQTPAFIEQALASGRIQFAAMSRQLNADDQWLKKVAEGRENELRACVYCNRKCAGALQRHEPFGCILS
GCA_910589115.1	d__Bacteria	p__Firmicutes_A	c__Clostridia	o__Oscillospirales	f__Butyricicoccaceae	g__QXXE01	s__QXXE01 sp910589115	Short	MSNYPSIFQPRSIGGLTLKNGIVFAPTTMGLPKPEHAEKLRRIAASGVALLVLGDISIEPTFHETGFHLHTPEGCEETAKLVELLHSEGAKVSAQLFGGDYDVREVMTRLKSGKFSPDEVREYMNEAVVGYVTDMPEERIEQLLERYAAVARAACEAGFDMMQIHGDRLNGSFSSGVFNHREDRWGGSVQGRAQFACAVVQAVRQAVGAGVPIEYKLAVRQAEPKYGNAGVLLEELPVFVPLLEKNGVDSFHVSLANHSALMDTIPVRQHPYFKEEGCFLPYADAVRALTRLPVCGVGKLHTPAFIEQALASGRIQFAAMSRQLNADDQWLEKVAGGRESEIRTCVYCNRKCAGALQRHEPFGCVLS
GCF_000157995.1	d__Bacteria	p__Firmicutes	c__Bacilli	o__Erysipelotrichales	f__Erysipelotrichaceae	g__Holdemania	s__Holdemania filiformis	Short	MTHACVKPITIGNCELKNRIFFAPTTLGLKPEEKAAKLSAIAQGQTALIILPDIPVLGSGNLQNPRTFAAYQQLISQLHQQGAKVSAQLHLSDANFKAMLKWIPALLTHRLTADQLRQKLNDSAAVTVNQMREKRIREILAAFGLSAQQAQAAGFDMIQVHGDRLIGSFSSSLINKRIDEYGGCLENRMRFALEAVRQVRQHCSLPIDYKLAVRQINPDYGKAGVLEQDLDPVVGWLEQAGVDCFHVTLANHGALTDTIPPANHPAFSAEGCFLKFADQVKALTCKPVIGVGNLRHPEFIDQAIESGRIDAAAMSRQLIADPDWTAKLLAGHPETIRYCAGCNQKCLQGLMSHQGIHCIYDQKRSDIQ
GCF_000158075.1	d__Bacteria	p__Firmicutes_A	c__Clostridia	o__Lachnospirales	f__Lachnospiraceae	g__Enterocloster	s__Enterocloster asparagiformis	Short	MAYETIASLVNLGGLVLKNRIIFAPTSFGLPEERLLEKLRRIAAGGCAMIIVGDVPAGRSPFGSLYSARGFAWYRRLCEAVHREGCLICAQLHQSDSDLAGMVRYLPGILTKRYSMDQLRELLNQRVGPYISSLPAEKVAGITASFGSAAVLAGKAGFDMVQVHGDRMCGSFASPLFNRRQDRYGASVANRARFAVEAVTSIRRSLPDMPIDFKLAVRQEEPHYGNAGVLVEELPVLIPLLEQAGATSFHVALADHSRLSDTIPPANHPYFSGQGCFLRYADKVRSLTHLPVCGVGGLTDPDFVEKQLKSGRIDCAAMSRQLLADPDWPRKVTEGNTGAVRQCVRCNRDCLGGIQRHEGVHCVFDREQV
GCF_000169255.2	d__Bacteria	p__Firmicutes_A	c__Clostridia	o__Oscillospirales	f__Oscillospiraceae	g__Pseudoflavonifractor	s__Pseudoflavonifractor capillosus	Short	MYETMFQPITIGGLTLKNRIVFAPTTLGLSEEEYREKIRAIAAGGCAMVIIGDVPVGRHGPMSLYSRKGFAHYQALCRLVHEQGCLICAQLHQSDSDFKAMLKYVPGILTRRISMEDLRPLLNQQASKLVTEMSADKVAEIAASFGPAAVRAAEAGFDMVQVHGDRMCGSFSSALMNHRTDRYGGSPQNRARFAVEAVTAVRKAAPGMAIDYKLPVRQENPHYGNAGVLVEELPTFVSLLERAGADSFHVTQANHAKLTDTIPPRNHPYFSAEGCFLPYCDQVRQYTALPLCGVGSLTDPDFVEEQLASGRIQLAAMSRQLIADPQWPQKVREGRLKELHRCVRCNKACLGGMQQHKGVHCIYDRKN
GCF_000173815.1	d__Bacteria	p__Firmicutes_A	c__Clostridia	o__Lachnospirales	f__Lachnospiraceae	g__Marvinbryantia	s__Marvinbryantia formatexigens	Short	MYETLCSPITLGNVTLKNRLIFAPTTMGLSDEDYFKKIEDIAAGGCSMIIIGDVPVLPARFGHSLYSKKGFAYYQKLAETVHRHDCLICAQLHQTDTNLKGMIKYIPGVLTKKISQQELRPLLNAQVAPYISGLPVKKVKKITAAFGTAAVLAKKAGFDMVQVHGDRMCGSFSSAVFNHRTDCYGGSAENRFRFAVEAVSAIRSQLADFPIDFKLAVRQENPHYGNAGVLDTELPLFVPMLEAAGVTSFHVTLANHSSLEDTIPGAKHPYFSEEGCFLKFCDQVCKYTKLPICGVGGLVHPDFIEQQLADGRIQCAAMSRQLIADPQWMNKVAAGETGKIRRCVRCNKRCLGGMMAHQGVHCIYDNRLSGTNA
GCF_000174195.1	d__Bacteria	p__Firmicutes_A	c__Clostridia	o__Lachnospirales	f__Lachnospiraceae	g__Roseburia	s__Roseburia inulinivorans	Short	MYETIQTPFNYGGLTLKNRIIFAPTTFGLSDEDYFEKIRRIAAGGCAMIIVGDVPVGKSHFGKSLFDKKGFAFYQKVIGIAHDNDCKVCAQLHQSDSNIKAMLKYVPGVLTKRISMQELRPLLNNEVAPYITNMPHKKVKEITSAFGTAAVLAKKAGFDMIQIHGDRMCGSFSSSIYNHRTDEYGGTAENRARFAVEAVSAVREKLPDMPIDYKLAVRQENPHYGNAGVIEDELKVFVPMLEKAGVTSFHVTLANHSDLENTIPPKNHPYFGEPGCFLKFCDEVRQYTNLPICGVGGLTDPDFVEKQLADGRIQCAAMSRQLLADPDWVNKLKNGHADQIHRCVRCNKKCLGGLMQHQGTHCIYEK
GCF_000235505.1	d__Bacteria	p__Firmicutes_A	c__Clostridia	o__Lachnospirales	f__Lachnospiraceae	g__Hungatella_A	s__Hungatella_A hathewayi_A	Short	MYETIFSPVNLGGLVLKNRIIFAPTTLGLGGEALEEKIRKIAAGGCAMIVIGDVPVSGRGAHSLYGKKGFAHYEKLCEVIHQEGCLACAQLHQSDSNIKGMLKYIPGVLTKRITMEELRPLLNQQVGTYITNMPEQKVSSIASSFGDAAVLAKKAGFDMIQVHGDRMCGSFSSQVFNSRTDSYGGSPENRARFAVEAVSAVRKALPDMPIDYKLAVRQESPHYGNAGVLLEELPVFVPLLEQAGVTSFHVTLANHAKLTDTIPPADHVYFSEEGCFLHYCDVVRKYTKLPLTGVGGLTNPDFIEQQLATGRIDCAAMSRQLLADAQWPDKLMQEQGESIHRCVRCNRECLGGIQQHKGVHCIYDNK
GCF_000313565.1	d__Bacteria	p__Firmicutes	c__Bacilli	o__Erysipelotrichales	f__Erysipelotrichaceae	g__Dielma	s__Dielma fastidiosa	Short	MYDFLNSPFTLRGVILKNRLVFAPTTLGLSANEAMEKLGRIAKGGAALIILGDVAIEPARGSSLFEENGFITYQKLITHIHEFGALAAAQLHMSDSDIKGMMKYMPDIKAGRYSPNQLRALLNDLTADYITSMPIDRIKTIIKQFGEAAKLAQKAGFDIIQIHGDRMCGSMSSSIYNHRIDEYGGSPENRARFACEAIMAVREAVPDMPIDYKLAIRQENPHYGNAGVLESELAVFVPLLEAAGADAFHVALANHSDLSDTIPPLTHPYFKTEGCFLKYCDEVRELSDKPLCGVGRLTHPDMIEKQLSEGRIQLAAMSRQLLADDQWLNKVNAGRENEIHYCMACNKKCLGGMQAHQGTRCIYDKN
GCF_000327285.1	d__Bacteria	p__Firmicutes	c__Bacilli	o__Erysipelotrichales	f__Erysipelotrichaceae	g__Holdemania	s__Holdemania massiliensis	Short	MKHACLDPIVIGGCEFKNRIFFAPTTLGLKAEEKTLKLKAIATGQTALIILPDIPVLGAGSLQNHRTFAAYQQLIQQLHAEGCKVSAQLHLSDTNFKVMLKSVPALFTHKLSADQLRQKVNDSAAVTVNEMSLSRIQEIITAFGRSAQLAQKAGFDMVQIHGDRLVGSFSSSLINQRKDDYGGSLTHRMRFALEVIREVRQHCTLPIDYKLAVRQTDPDYGKAGVWEQDLDPVVSWLDQAGVDCFHVTLANHGALTDTIPPANHPVFSGEGCFHKFAEQVKALTAKPVIGVGSLRHPDMIDQAIESGRIDAAAMSRQLIADSNWVIKLMEDHPEQIQYCIGCNQKCLQGLMNHQGIHCIYEQKGSKME
GCF_000423525.1	d__Bacteria	p__Firmicutes_A	c__Clostridia	o__Peptostreptococcales	f__Filifactoraceae	g__Proteocatella	s__Proteocatella sphenisci	Short	MYETINSPFNLGGMQLKNRIIFAPTTMGLPKDEYYKKIDQIARGGCAMIIIGDITVSKTLFGRSLYSKKGFAHYKKLAEIAHLHGCKICAQLFKSDANMKAMLKYVPGVLTKKISMEELRNLLNDQVGKYISSIPEKKVKEITTDFGEAAALAKMAGFDMVRVHGDRMCGIFSSEIFNCRTDKYGGNSKKRVRFAIEAVASIRKKMPDLPIDYNLSVRQENPHYGNAGVLVEELPIFIPLLEKAGVTSFHVTLANHSELEDTIPTSKHPYFPEEGCFLKFSDEARKYTKLPICGVGGLATPDFVETQLKSGRIDCAAMSRQLIADPDWVNKTAGGHQSTIKHCIRCNIKCLGGMQKHQGVHCIYDKEEK
GCF_000449425.2	d__Bacteria	p__Firmicutes_A	c__Clostridia	o__Peptostreptococcales	f__Peptostreptococcaceae	g__Clostridioides	s__Clostridioides difficile_E	Short	MYCNLLKPIKIGNLELKNRVSFAPTSMGLKFEEKIKKFCDIAKSGVALITLGDVAVRPSFHKMALSLSDEDGVMKYKKIVDDIHNSGAKVSAQIFCSDYDINLIKDTMKTGITSHDEIKKIMSEGVKDYITNMSKEEIKNIIDLFKVAALNAKKAGFDMIQIHGDRLVGSFSSSIFNNRNDEYGGTCDNRSRFASEIIRSIRNEIKDIPIDYKLAIRQENPHYGNAGVLLSEVGYFVKKFESLGVNSFHVTLANHSKLEDTIPTKNHPYFKDEGCFLYLAAEVKTHTNLPVCGVGKLSSPDFIESIISSNRVDMVSMSRQLLADSNWLQKVKDGRVDDIKKCCYCNKKCADALQTHSKFGCILD
GCF_000466485.1	d__Bacteria	p__Firmicutes_A	c__Clostridia	o__Lachnospirales	f__Lachnospiraceae	g__Clostridium_Q	s__Clostridium_Q symbiosum	Short	MYEKINEPLSIRGLKLKNRIIFAPTTMGLSEEEYLERLGIIAAGGAAMLVIGDVPVLRHSLFAKSLYSTKGFEFYRRVTEVIHKNGAKACAQLHVSDSDIKGMLRYVPGMLMKRITPDRLRELMNERTGPYITGIPESKIGKITASFGDAAVLAGKAGFDMIQVHGDRMCGSFSSSVFNHRTDSYGASAANRAKFACECIAAVRQALPDMPVEYKLAVRQENPHYGNAGILVEELPVFLPLLEKAGVDSYHVALADHSSLSDTIPPKSHPYFSGEGCFLKYCDEVKKYSSLPVCAVGGLTNPDFVEEQLTRSRIDYAAMSRQLIADPEWPNKTAGKNQDKIRFCVRCNRECLGGMMEHRGVHCIYDKKKEDVQ
GCF_000827935.1	d__Bacteria	p__Firmicutes_A	c__Clostridia	o__Clostridiales	f__Clostridiaceae	g__Clostridium	s__Clostridium botulinum_A	Short	MYKEIFKPIKIRNLEIKNKIVFAPTSLGNDSKKRFDKLVKIAKGGVGLIVIGDVSVRSSFHKGIPTLEKDEYIEYFKNVIDELHRYGCKVSAQLFYPEYDVDYVIGLIKSNEISRDEIRSVLKENTINYINDMSKDKINKIQQDFVEAAIRANKCGFDMIQIHGDRIIGSFSSSIFNKRKDEYGGNEENRARMSSEIVKKVREALPEMIIDYKLGIRKENPDIGKGGPTISEVKTFVTLLDNAGIDSFHVAIANHSTIKDTIPAYNHSYLEGEGCFLDLAKEVKKYTNKIVCGVGKLKSPHFINSILKEEIVEMIGLSRQLIADEEWTLKVKEERENEIKYCRFCNYCTNSLLNNTEFGCILNKNN
GCF_001077535.1	d__Bacteria	p__Firmicutes_A	c__Clostridia	o__Peptostreptococcales	f__Peptostreptococcaceae	g__Clostridioides	s__Clostridioides difficile	Short	MYCNLLKPIKIGNLELKNRVSFAPTSMGLKLEEKIKKFSDIAKSGVALITLGDVSIRPSFHKVAISLSDEDGVMKYKKIVDEIHNSGAKVSAQLFCSDYDVNLIKDTMKMGITSHDEIKKIMNDGVKDYITNMTKEEIKNIINLFKVTALNAKKAGFDMIQIHGDRLVGSFSSSIFNNRNDEYGGTCDNRSRFASEIISSIRDEVKDIPIDYKFAIRQENPHYGNAGVLLSEVEYFVKKFESLGVNSFHVTLANHSKLEDTIPTNNHPYFKDEGCFLYLADEVKKHTNLPVCGVGKLSSPDFIESIISNNRVDMVSMSRQLLADSNWLQKVKDGRVDEIKKCCYCNKKCADALQTRSQFGCILD
GCF_001244995.1	d__Bacteria	p__Firmicutes_A	c__Clostridia	o__Oscillospirales	f__Oscillospiraceae	g__Intestinimonas	s__Intestinimonas massiliensis	Short	MFETLLSPIELGHVRLKNRIIFAPTSMGLAEEEYFKRIEEIAAGGCAMIILGDVPVLPARFGYSLYSKKGFAHYQKLAGIAHRHACLICAQLHQSDSDLKSMLRYIPGILSKKITPQELRSRLNAQVAPYISKLSVHKIKKITAAFGDAAVLAQKAGFDMVQVHGDRMCGSFSSASFNHRTDAYGGSAERRARFAVEAVSAIRAKLPDYPIDYKLAVRQENPHYGNAGVLEEELEVFVPLLEKAGVTSFHVALANHSDLQDTIPGAKHPYFSEEGCFLKFCDQVRQFTSLPICGVGGMVHPEFVEQQLKEGRIQCAAMSRQLVADSQWVNKVAAGETSKIRYCIRCNKQCLGGMMEHKGVHCIYHEKQ
GCF_001299635.1	d__Bacteria	p__Firmicutes_A	c__Clostridia	o__Peptostreptococcales	f__Peptostreptococcaceae	g__Clostridioides	s__Clostridioides difficile_A	Short	MYCNLLKPIKIGNLELKNRVSFAPTSMSLKFEEKIKKLCDIAKSGVALITLGDVSVRPSFHKMALSLSDEEGVMKYKKIVDEIHNSGAKVSAQLFCSDYDINLIKDTMKTGITSHDDIKRIMSDGVKDYITNMSKEEIKNIIDLFKVAALNAKKAGFDMIQIHGDRLIGSFSSSIFNNRNDEYGGTCDNRSRLASEIIRSIRNEIKDIPIDYKLAIRQESPHYGNAGVLLSEVEYFVKKFESSGVNSFHVTLANHSKLEDTIPTKNHPYFKDEGCFLYLADEVKKHTNLPVCGVGKLSSPDFIENIILNDRVDMVSMSRQLLADSKWLQKVKDGRVEDIKKCCYCNKKCADALQTRSQFGCILD
GCF_001881565.1	d__Bacteria	p__Firmicutes_A	c__Clostridia	o__Lachnospirales	f__Lachnospiraceae	g__Eisenbergiella	s__Eisenbergiella tayi	Short	MYETILSPVEIGGLTLKNRIVFAPTSLGLRGEELEQKITAIAEGGCAMIIIGDVPVSDRGFFSLSGKKGFAHYKRLCELIHAGGSLACAQLHQSDSDVKGMLRYIPGLLTKKITAEELRHLLNQQTGRYITQLSSQKVSAITSSFGKAAVLAKQAGFDMIQIHGDRMCGSFSSGIYNERTDSYGGSPEKRAHFAVEAVSAVRQALPDMTIEYKLAVRQENPHYGNAGILTEELPVFIPMLEKAGVNSFHVALADHSSLTDTIPPANHPYFGEEGCFLRYCDCVRKITKLPVCGVGGLTDPDFVEQQLADGRIAYAAMSRQLIADPAWPDKLRCGQKENIRRCVRCNAECLGGIQKHRGVHCIYDKAEP
GCF_002159175.1	d__Bacteria	p__Firmicutes_A	c__Clostridia	o__Oscillospirales	f__Oscillospiraceae	g__An92	s__An92 sp002159175	Short	MYELLSSPVDYGGLTLKNRIIFSPTTLGVPEDEQVERLARIAAGGCAMIIIGDVPVGKHGFGPSLFTQKGFAHYQRLIEAIHAHGCKVCAQLHQSDSDLSAMLKCVPGMLTHRLGPDDLRKRLNDAVGPYITGLSERKVEAITASFGEAAERAVAAGFDLVQVHGDRMCGSFSSAVFNHRTDRYGGSAENRARFAVEAVAAIRRKLPELPIDYKLAVRQEDPHYGNAGVLVEELPVFVPLLEEAGVTSFHITLANHSDLSDTIPPAKHPAFGAEGCFLPFCDRVRALTKKPICAVGGLTDPDFIEEQLKAGRMDCAAMSRQLIADPEWPNKVFDGRAGEIHRCVRCNKECLGGMMAHRGVHCIYERKVSQ
GCF_002160755.1	d__Bacteria	p__Firmicutes_A	c__Clostridia	o__Lachnospirales	f__Lachnospiraceae	g__Lachnoclostridium_A	s__Lachnoclostridium_A sp002160755	Short	MERLFTPCAIGNVKLKNRVVFAPTSLGGHGLELYREIAAGGTGLVILPDVSVQPSMLGAPSLDSGWFFPYFRQVLYLCRKEGCEAAPQLFFPEYDLAYVGGLFQNRQSLGAEEVRRKMAENVDGYCDSLSETQAEEIIARFGAAAKYAAAAGFRLVQIHGDRLLGSFSSAVFNHRTDRYGKRTAFPAAVVRAVKEAAPELAVDYKLTVRTEEPRLGRGGVAIGEVPEFVRALEEAGADSFHVAAANHSNLRDTIPAANHPFLRGEGCFSHLGEAVLNCASKPVCLVGKIQHGAFAEGLVERGYGFVGLSRQLIADPQWPNKVRAGREEEIRYCVYCNQKCVGGLMSHKPVGCVLRQETEG
GCF_002160895.1	d__Bacteria	p__Firmicutes_A	c__Clostridia	o__Oscillospirales	f__Ruminococcaceae	g__Faecalibacterium	s__Faecalibacterium sp002160895	Short	MYEAITSPLNYGGLVLKNRIIFAPTSMGLPMEEQMAYLRRLAAGGCAMIIIGDVPVLPGKFGPSLYSQKGFAYYKAMVDAIHSEGCRICAQLHQSDSNLKGMLKYIPGVLTKKISMEELRPLLNQQVGPYITGLPVEKIHRITEAFGTAAEKAVEAGFDMVQVHGDRMCGSFSSSVFNHRTDAYGGSPENRARFAVEAVSAIRRRLPQLPIDYKLAVRQENPHYGNAGVLEEELPVFVPLLEQAGVTSFHVTLANHGELSDTIPPRNHPVFGDEGCFLKFCDQVRALSQLPICGVGGLGDPDFVEEQLQSGRIDCAAMSRQLIADPEWPRKVQEGRAGEIHRCVRCNKECLGGMMAHRGVHCIYERKETK
GCF_002160955.1	d__Bacteria	p__Firmicutes_A	c__Clostridia	o__Oscillospirales	f__Ruminococcaceae	g__Gemmiger_A	s__Gemmiger_A avium	Short	MYETLNSPVNYGGITLKNRVIFAPTSMGLGAEAWREALRRIAAGRCAMIIVGDVPVTRHGFGPSLYTAKGRAFYRSVADAVHQEGCLLCAQLHQTDSDWKAMLKYVPGVLTRRISPQQLRPLLNEQVGPCITGLPQKKIRAITEAFGEAAVLARQAGFDMVQVHGDRMCGSFSSALYNHRTDEYGGSPENRARFAVEAVRSIRRRLPDMPIDYKLAVRQEDPHYSNAGVLAQELPVFVPLLEQAGVTSFHVTLANHGSLSDTIPPANHPYFAGQGCFLPFCDQVRRLTRLPVCGVGGLNDPDFIEQQLRAGRIDCAAMSRQLIADPDWPNKVFSGKAGEIHRCVRCNKKCLGGMMAHQGVHCIYERMD
GCF_002161175.1	d__Bacteria	p__Firmicutes_A	c__Clostridia	o__Oscillospirales	f__Oscillospiraceae	g__Lawsonibacter	s__Lawsonibacter sp002161175	Short	MYETILSPMNYGGLTLKNRIIFAPTTMGLPQEELEARLRSIAAGGCAMIILGDVPVTKHGFGPSLFTKKGFAYYQRLAQIVHQEGCKICAQLHQSDSDLKAMLRYLPGLLTKRIDADQLRNLLNQQVGPYITNLPTHKVEQITHSFGPAALRAKEAGFDMVQVHGDRMCGSFSSSVYNSRTDQYGGTPEHRARFAVESIRSIRQYLPDFPIDYKLAVRQENPHYGNAGVLESELPIFVPLLEEAGVTSFHVTLANHSNLSDTIPPFNHPYFHGEGCFLTFCDQVRALTSLPICGVGGLSSPDFVEEQLRSGRIQCAAMSRQLIADPNWPNLVRDGQAAQIHRCIRCNQKCLGGMMTHQGVHCIYERKEST
GCF_002899675.1	d__Bacteria	p__Firmicutes_A	c__Clostridia	o__Lachnospirales	f__Lachnospiraceae	g__CHH4-2	s__CHH4-2 sp002899675	Short	MYEMIKSPIELGTVTLKNRIIFAPTTMGLPREKYFEKIGKIAAGGCAMIIIGDVPAGKTSHGYSLYSKKGFAYYQELVSIAHKRGCKICAQLHQSDSDIKSMLKYIPGVLSKKISMEDLRPLLNKQVGPYISGLSQSKVKKITSSFGEAAVLAQKAGFDMVQVHGDRMCGSFSSSIFNSRTDEYGKTPENRARFAVEAVSAIRKRLPGYPIDYKLAVRQENPHYGNAGILKEELPVFIPLLEKAGVTSFHVALANHSQLSDTIPAADHPCFSEEGCFLNYCDKVRGLTKLQVCGVGGLTDPDFVEEQLKQGRIDCAAMSRQLIADPEWVEKIISGKTTEIRRCVRCNRKCLGGILKHQGVQCIYDKEEKS
GCF_003201875.1	d__Bacteria	p__Firmicutes_A	c__Clostridia	o__Lachnospirales	f__Lachnospiraceae	g__Hungatella	s__Hungatella effluvii	Short	MYETINSPFKLGNVTLKNRIIFAPTSMGLKEEEYLEKLGAIARGGTAMIIIGDVPVLKSPFLSLYSRKGFLRYRRITETIHKNGALAAAQLHMSDSQFRSLIKYLPGMITGKIKPDEMRVLLNDTVSGYITGLTDKRIAEITQGFGKAAVLAKDAGFDVIQIHGDRMCGSFSSSIYNQRTDRYGGSAENRARFACEAVAAVRKTLPDMTIDYKLAVRQEDPHYGNAGVLKEELPVFVPLLEQAGVNSFHVTLANHSDLSDTIPPASHPYFHGQGCFLPFCDEVSRLTDLPVCGVGRLCSPDFVEEQLKSGRIQLAAMSRQLIADPEWVKKTSSGAGSRIFTCTGCNRECLGGMQAHKGVHCIRDRIKTANESLCHERKVLP
GCF_003293635.1	d__Bacteria	p__Firmicutes_A	c__Clostridia	o__Oscillospirales	f__Ruminococcaceae	g__Faecalibacterium	s__Faecalibacterium prausnitzii_G	Short	MYETILSPIHYGGMQLKNRIIFAPTTFGLSDEEYLAKIRAIAQGGCAMIIVGDVPVGKSKFEKSLFDPKGFAFYQQVVKIAHDADCKVCAQLHQSDSNLLALFKYIPGVLLKKITPDQLREKLNAEVAPYITKMSKRKIRTIISGFGKAAVLAKQAGFDMMQVHGDRMCGSFSSAIFNHRTDEYGGSAENRARFAAEAVSAVHAAVPGMPIDYKLAVRQENPHFGNAGVVEEELPVFVPLLEQAGVTSFHVTLANHSALENTIPPADHPYFSQPGCFLKFCDEVRQYTELPICGVGGLNDPDLVEQQLASGRIQCAAMSRQLLADPDWVNKLKNGQAEQIHRCLRCNKKCLGGLTAHQGTRCIYDDLQKKEAKNA
GCF_003478995.1	d__Bacteria	p__Firmicutes_A	c__Clostridia	o__Oscillospirales	f__Oscillospiraceae	g__Lawsonibacter	s__Lawsonibacter sp003478995	Short	MYEHINSPVNYGGVTLKNPIVFAPTSLGVSQEEMTQRLVRIAHGGCAMIILGDVPVGRHGFGPSLYTKKGFAFYRSLAEAVHKYDCKLCAQLHQSDSDLKAMLKYVPGVLTKKITPQELRPLLNEQVGPYITGLSREKIHHIIDSFGQAAVLAQKAGFDLIQIHGDRMCGSFSSALFNHRTDEYGGSAENRARFAVEAVQAVRRRLPDIPIDYKLPVRQENPAYGKAGVVESELSVFVPLLEHAGVTSFHVTLANHSDLSDTIPPANHPEFGQEGCFLKFCDQVRRYTSLPICGVGGLTRPDFVEEQLASGRIQCAAMSRQLIADPDWPEKVRSGRVSELHRCVRCNKECLGGMMAHRGVHCIYEKKENVS
GCF_005845265.1	d__Bacteria	p__Firmicutes_A	c__Clostridia	o__Lachnospirales	f__Lachnospiraceae	g__Hungatella	s__Hungatella sp005845265	Short	MYETINSPFTIGSVTLKNRIIFAPTSMGLKEEEYLEKLGAIARGGTAMIIIGDVPVLKSPFLSLYSRKGFLRYRRITETIHQNGALAAAQLHMSDSQFSRLIKYLPGMITGKIKPDELRILLNNTVSDYITGLTDKRISEIIRGFGKAAVLAKEAGFDVIQIHGDRMCGSFSSFIYNRRKDRYGGSPKNRARFACEAVAAVRRALPDITIDFKLAVRQENPHYGNAGILMEELPVFVPLLEQAGVNSFHVTLANHSDLSDTIPPASHPYFHGEGCFLSYCDEVRRLTDLPVCGVGRLCSPDFVEEQLKSGRIQLAAMSRQLIADPEWVKKTASGSVSKLFKCTGCNRECLGGMQAHKGVHCIRDHIQTKNKSLSHERKVVS
GCF_006861675.1	d__Bacteria	p__Firmicutes_A	c__Clostridia	o__Peptostreptococcales	f__Peptostreptococcaceae	g__Peptacetobacter	s__Peptacetobacter hominis	Short	MNSIFTPYKIGNLELKNRIIFAPTSMDNDVERIIEKMDEIASGGCAMIIVGDVPVLPQRHMSLYSDEGFEMYRRICETIHSRGCLVSAQLHQSDTDMKFIMENIPKMKSGEITADDLRKMLNDRIGEYISSIPVEEVKNITSSFGKAALLCKKAGFDMIQIHGDRMCGSFSSTLFNTRKDEYGGSLENRAKFAIDSIKSVKKAVPDMPVEYKLSVRQENPDYGKAGITVDEISEFVPMLEDAGIDSFHVALANHSSLTDTIPPSTHKDFGMEGCFLKFADEVRKYTELPICGVGGLTDPVFIEKQISSERVQFVSMCRQLIADSMWPQKVKNGNTEDIKKCIRCNKKCLGGIQHHKGVGCIFD
GCF_008727735.1	d__Bacteria	p__Firmicutes_A	c__Clostridia	o__Oscillospirales	f__Oscillospiraceae	g__Lawsonibacter	s__Lawsonibacter sp000177015	Short	MYETINSPLNYGGLTLKNRILFAPTSLGLPQEELLERMKKIAAGGCAMIIIGDVPVLPHGFGPSLYTKKGMEFYKSLADAVHPYGCKLCAQLHQSDSNLKGMIKYIPGVLTKRISMEELRPLLNQQVGPYITGLPEKKVEEITDAFGKAAELAIQAGFDMVQVHGDRMCGSFSSSVFNHRTDRYGGSPENRARFAVEAVSAIRRRLPDVPIDYKLAVRQENPHYGNAGVLEEELPIFVPLLEQAGVTSFHVTLANHGELSDTIPPKNHPEFGAEGCFLKFCDQVRKLTKLPICGVGGLTDPDFVEEQLKSDRIDCAAMSRQLTADPEWPNKVCSGQAGEIHRCVRCNKKCLGGMMAHQGVHCIYERKETK
GCF_009696275.1	d__Bacteria	p__Firmicutes_A	c__Clostridia	o__Lachnospirales	f__Lachnospiraceae	g__Eisenbergiella	s__Eisenbergiella porci	Short	MYETINSPVTLGGLTLKNRIIFAPTSMGLKEDELLAKMEAIAAGGCSMIIIGDVPVGKRGFHSLFTRKGAAYYRRLTAAAHEHGCLICAQLHQSDSDWKGMLRFLPGILTKQISHGELRRLLNDQISPYITSLPPEKIRRITSSFGSAALEAKKLGFDMVEVHGDRMCGSFSSSLYNKRQDSYGGSPENRARFAVECVSAIRSALPQFPIDFKLAVRRENPHYGNAGILQEELPIFVPLLEQAGVTSFHVTLANHGALTDTIPPASHPFFSQEGCFLDFCDALRGLTALPLCGVGGLVHPSFIEEQLQKHRIDCAAMSRQLIADPDWVKKVREGREDSIHYCIRCNQECLGGIQQHRGVHCIYDGQIPCCK
GCF_014982805.1	d__Bacteria	p__Firmicutes_A	c__Clostridia	o__Oscillospirales	f__Ruminococcaceae	g__Gemmiger	s__Gemmiger sp014982805	Short	MYETIHSPLNYGGLTLKNRIIFAPTSLGLPREEMLERLRRIAAGGCAMIIIGDVPVLPHGFGPSLYTSKGQKFYREIADTVHEQGCLLCAQLHQSDSDLKGMIRYIPGVLTKRLSMEELRPLLNQQVGPYITGLPEKKIARITQVFGTAAELAVQAGFDMVQVHGDRMCGSFSSSLFNHRTDRYGGSPENRARFAVEAVSAIRRRLPELPIDYKLAVRQENPHYGNAGVLESELPVFVPLLEQAGVTSFHVTLADHGELSDTIPPKKHPEFGQEGCFLKFCDEVRNLTLLPICGVGGLTDPDFIEQQLASGRIDCAAMSRQLTADPDWPNKVFSGHAGEIHRCARCNKECLGGMMAHRGVHCIYERKETK
GCF_016900095.1	d__Bacteria	p__Firmicutes_A	c__Clostridia	o__Oscillospirales	f__Ruminococcaceae	g__Gemmiger	s__Gemmiger formicilis_A	Short	MYQTINSPVNYGGLTLKNRIIFAPTSMGVPTQEWLARLQRIARGGCAMIILGDVPVLPHGFGPSLYSKKGFALYRQAAELVHAEGCLLCAQLHQSDSDFKAMLKYLPGFLCKKITADELRARLNDAAGPLVTRMSRRKIEKITRAFGEAAVLAQKAGFDMVQVHGDRMCGSFSSDVFNHRTDEYGGSAENRARFAVEAVSAVRRRLPDMPIDYKLAVRQASPAYGRAGVAQAELAVFVPLLEKAGVTSFHVTLADHCNLSDTIPPASHPAFGAEGCFLHFCDEVRALTRCPVCGVGGLTDPDFVEAQLAAGRVDCVAMSRQLIADPDWPRKVAAGQAGTIRHCVRCNRECLGGMMAHRGVHCIYDQNERKS
GCF_016901735.1	d__Bacteria	p__Firmicutes_A	c__Clostridia	o__Oscillospirales	f__Oscillospiraceae	g__An92	s__An92 sp016901735	Short	MYQYLTSPLDYGGLTLKNRVIFAPTTLGLPPETQLERLRAIAAGGCAMIIVGDVPVGKGGFGPSLYHRKGFDWFRRLADAVHEEGCMLCAQLHQSDADWKAMVRHLPGLMTGRISKSQLRTLLNEAVGPYITGLPARKVREITRSFGPAAALARQAGFDMVQVHGDRMCGSFSSSLFNHRTDGYGGGPEERVRFAVEAVEAVRACAPDLPIDYKLAVRLEAPHYGNAGVTEEELPVFVPLLEAAGVTSFHVTLADHGDLSDTIPPAAHPAFGGEGCFLPLCDRVRALTDKPICGVGGLTDPDFIEAQLRTGRIQCAAMSRQLIADPNWPNKVLGKNTEAIRRCVRCNRACLGGMLAHRGVSCIYERNEL
GCF_016901815.1	d__Bacteria	p__Firmicutes_A	c__Clostridia	o__Oscillospirales	f__Ruminococcaceae	g__Avimicrobium	s__Avimicrobium caecorum	Short	MNKLFQPVQVGSLTLKNSIVFAPTSVGREGLDFYEKIAKGGASLIILPDISVIPSMLGAPSLGSLQYADYFRKVVEICHRYDCKVSVQLFHPEYDVDYIGSLYRQRGKISSDEVHRLLAENMMGYADTLTTEQADAIVEKFAAAARNAREVGVDMIQIHGDRLIGSFSSALFNHRTDRYAPHTAFAEAVVKAVRAAVPEMPLDYKLTIRTEEPKLGRGGALISEVPEFVEVLEAAGVDAFHVAIANHSNIRDTIPAANHPLLQGEGCFTHLGRAVLTMARKPVCIVGKLQHTDAMEALLEEGFAMVGMSRQLVADPEWPNKVQSGQTDSIRYCVYCNSKCVASIMSGQPVSCILWDNANETKEVNA
GCF_016902535.1	d__Bacteria	p__Firmicutes_A	c__Clostridia	o__Lachnospirales	f__Anaerotignaceae	g__Anaerotignum	s__Anaerotignum lactatifermentans_A	Short	MYETICSPMKLGSVELKNRILFAPTTLGVSGEKYLERMEGIAAGGCAMIVVGDVPVGKSAFGPSLYSKKGMAFYTKLAERVHRHGCLLCAQLHQSDSDIKGMLPYLPAVLAKRMTADELRQKLNEKIGAYISQMPLKEVRATTKAFGEAAVLAKEAGFDVVQVHGDRMCGSFASSLFNHREDAYGGTLKKRARFLLEAVSAVRKALPEMPIDVKLAVRMEHPAYGKAGFTVEELETVVPLLERAGADSFHVTLANHSSLTDTIPPKDHPAFGAEGCFLFLADAVRKYTKLPICGVGGLSSPDFVEEQLAKGRIQMAAMSRQLLADPAWVQKTAAGKTEDIRKCVRCNRDCLGGLQRHEGTHCIYERSGKK
GCF_017811815.1	d__Bacteria	p__Firmicutes_A	c__Clostridia	o__Oscillospirales	f__Oscillospiraceae	g__Flavonifractor	s__Flavonifractor sp017811815	Short	MYDTIRSPLNYGGLTLKNRVIFAPTSLGLPQEELLERLRKIAAGGCAMIIIGDVPVLPHGFGPSLYTKKGMAFYKSLADAVHPYGCKLCAQLHQSDSNFKAMLKYVPGVLTGRISKAELRPLLNQQVGPYITGLPEEKVAEITDAFGKTAELAVQAGFDMVQVHGDRMCGSFSSAVFNGRTDRYGGSPANRARFGVDAVSAIRCRLPDLPIDYKLAVRQENPHYGNAGVLEEELPIFVPLLEEAGVTSFHVTLANHGELTDTIPPKNHPEFGAEGCFLKFCDQVRRLTTLPICGVGGLTDPDFVEEQLQSGRIDCAAMSRQLIADPEWPNKVCSGRTADLHRCVRCNKKCLGGMMTHQGVHCIYERKERT
GCF_900104675.1	d__Bacteria	p__Firmicutes_A	c__Clostridia	o__Oscillospirales	f__Ruminococcaceae	g__Angelakisella	s__Angelakisella massiliensis	Short	MDLTVNIKTVAKLQKGTDMNKLFTPVTLGNVTLKNPIVFAPTSVGREGLDFYEKIAQGGTSLIVLPDVSVVPSMLGAPSLDSMKFADYFRKVLEICHRYGCKVAVQLFHPEYDVAYIGSLYRQRDKISGDEVHRLLAENMMTYADNLTTQQADEIIEKFVTAARNAQEIGLDMIQIHGDRLVGSFSSALFNHRTDKYAPHTAYAEALVKAVRAAVPEMTLDYKLTIRTESPRLGRGGALLEEVPEFVRVLEAAGVDSFHVAIANHSNIRDTIPAFNHPDLKGEGCFNHLGRAVLSCATKPVCIVGKLQHADAMEKLLEEGFACVGMSRQLVADPYWPLKVSEGRENEILYCTYCNAKCVASIMTGQPVSCVQWGRAPKESSKEEK
GCF_900120005.1	d__Bacteria	p__Firmicutes	c__Bacilli	o__Erysipelotrichales	f__Erysipelotrichaceae	g__Holdemania	s__Holdemania sp900120005	Short	MTHACVKPITIGKCELKNRIIFAPTTLGLKPEEKAAKLSAIAQGQTALIILPDIPVLGSQSLQNPRTFAAYRQLISELHQQGAKVSAQLHLSDANFKAMLKLIPALLTHRLTADQLRQKLNDSAAVTVNQMREKRIREILAAFGLSAQQAQAAGFDMIQVHGDRLIGSFSSSLINKRTDEYGGCLENRMWFALEAVRQVRQHCSLPIDYKLAVRQINPDYGKAGVLEQDLDPVVGWLEQAGVDCFHVTLANHGALTDTIPPANHPAFSAEGCFLKFADQVKALTCKPVIGVGNLRHPEFIDQAIESGRIDAAAMSRQLIADPDWTAKLLAGHPETIRYCAGCNQKCLQGLMSHQGIHCIYDQKRSDIQ
GCF_900142265.1	d__Bacteria	p__Firmicutes_A	c__Clostridia	o__Lachnospirales	f__Anaerotignaceae	g__Anaerotignum	s__Anaerotignum lactatifermentans	Short	MYETIGSPVNLGNVTLKNRIVFAPTTLGVPNDAYLERIEKIAAGGCGMIIIGDVPVQSMPFGNNLYTESGFAFYEKLAETAHKYGCKICAQLHQDDTDLGTLRQYAPQVKAGKLTQDDLRQMINDLVGPYVTNMPVEKVHSIINAFGDAAVLAKKAGFDVMQVHGDRMCGSFASPLFNKRTDSYGDSLENRARFLLEAVEAVRKAVPDMPIDVKLAVRMEQPQYGKAGFTEDELKTVVPMLEKAGADSFHVSLANHASLSDTIPPANHPYFHEEGCFLGFCDTVKQYTNLPVCGVGGLTSPAFVEEQLKTGRIDCAAMSRQLLADPQWTEKVLSGREKEIRRCVRCNKDCLGGMMRHEGTHCIYEKGGK
GCF_900148495.1	d__Bacteria	p__Firmicutes_A	c__Clostridia	o__Oscillospirales	f__Ruminococcaceae	g__Negativibacillus	s__Negativibacillus massiliensis	Short	MYETINSPINYGGLPLKNRIIFAPTSLGLPQTEQLELLKKIACGGCAMIIIGDVPVLPSHFGPSLYTKKGFDYYRTLTDMIHAQGCKVCAQLHQSDSNLKGMIRYIPGVLTKRISMEELRPLLNQQVSPYITNMPVKKVQSITSAFGTAAKLAVQAGFDMVQVHGDRMCGSFASSLFNQRTDCYGGSPENRARFAVEAVTAIRRVLPDLPIDFKLAVRQENPHYGNAGVLESELSVFVPLLEQAGVTSFHVTLANHGELSDTIPPAKHPVFSSEGCFLKFCDQVKALTNLPVCGVGGLTDPDFVEEQLKSGRIDCAAMSRQLIADSEWPNKVQNGDAKSIHHCIRCNKECLGGMMAH
GCF_900167005.1	d__Bacteria	p__Firmicutes_A	c__Clostridia	o__Oscillospirales	f__Butyricicoccaceae	g__Butyricicoccus	s__Butyricicoccus pullicaecorum	Short	MYESLFQPLTVRGLTLKNRIVFAPTSMGLKSGDFLAHIDRIARGGAGLIVIGDVPVLPSPMFSLYTPEGLDFYRQITQTAHAGGAKISAQLHMSDSDVQGLQRYLPDLRAGRITPDNLRRKLNDMTGDFITGLPVERIQTIIDGFGQAAILARDAGFDMIQIHGDRMCGSFSSSIYNHRADAYGGSPENRARFAVSCVQAVRRAVPDMPIEYKLAVRQEDPHYGNAGILTDELPVFVPLLDAAGVDCYEVALANHGALTDTIPPHNHPYFSEPGCFLKFCDLVRPLTNRPLCGVGGLGDPDFAAAQVDSGRVDYIALSRPLIADPDWPRLVQNGQTDQIFRCVRCNRACLGGMQQHQGTHCVFDEKRRAARGE
GCF_900167375.1	d__Bacteria	p__Firmicutes	c__Bacilli	o__Erysipelotrichales	f__Erysipelotrichaceae	g__Anaerorhabdus	s__Anaerorhabdus furcosa	Short	MIIIGDVPVSKKGHLSLHQKAGFNYYKELADLVHKENCLLSAQLHKSDSNFKGMIKYIPGILTKKITPNDLRKLLNDQVKVLINELPTSKVKEITSSFGDAAKLAVKAGFDMIQIHGDRMCGSFSSTVFNQRTDEYGGSIENRARFAIESIEAVHEAVPTVPIDYKLAIRQENPHYGNAGVLLEECSTFVPLLEKAGVTSFHIALANHSELSDCIPPYNHPYFNQEGCFLPYVDEVRKYTKLPCAAVGGLVHPEFIEKSISEDRFELAAMSRQLIADPNWVNKVINNQADQIHTCVRCNKKCLGGMQEHKGVHCIYEKEN
GCF_900167555.1	d__Bacteria	p__Firmicutes_A	c__Clostridia	o__Oscillospirales	f__Ruminococcaceae	g__Gemmiger	s__Gemmiger formicilis	Short	MYETINSPINYGGLELKNRIIFAPTTFGLAEDEYFEKIRKIAAGGCAMVIIGDVPVGKSQFEKSLFDKKGFAHYQKLVEIVHSYDCRICAQLHQTDSNMLAMLKYVPGVLTKKISMEELRPLLNAEVAPYISKLSARKIHKIINGFGEAAVLAVKAGFDMVQVHGDRMCGSFSSTVFNHRTDEYGGSAENRARFAVEAVKAIRSRLPEIPIDYKLAVRQEDPHYGNAGVLESELGIFVPLLTDAGVTSFHVTLANHSSLEDTIPPANHPYFKEQGCFLKFCDEVRQYTDKPITGVGGLNQPDFVEQQLASGRITCAAMSRQLLADPEWPNKVASGQIKEIHRCVRCNKKCLGGLQQHQGTHCIYEKV
GCF_900243075.1	d__Bacteria	p__Firmicutes_A	c__Clostridia	o__Peptostreptococcales	f__Peptostreptococcaceae	g__Clostridioides	s__Clostridioides difficile_D	Short	MYCNLLKPIKIGSLELKNRVSFAPTSMGLKLEEKIKKFCDIAKSGVALITLGDVSVRPSFHKMAMSLSDEEGVIKCKKIVDEIHNSGAKVSAQIFCSDYDINLIKNTMKMGITSHDEIKKIMADGVKDYITNMSKEEIKNIIDLFKVAALNAKKAGFDMIQIHGDRIVGSFSSSIFNNRSDEYGGTCENRSRFASEIISSIRNEVKDIPIDYKLAIRQENPHYGNAGVLVSEVEYFVKKFESLGVNSFHVTLANHSKLEDIIPTNNHPYFKDEGCFLYLADEVKKYTNLPVCGVGKLSSPDFMESIISSNRVDMVSMSRQLLADSNWLQKIKDGRVDEIKKCCYCNKKCVDALQTRSQFGCILD
GCF_900625105.1	d__Bacteria	p__Firmicutes_A	c__Clostridia	o__Oscillospirales	f__Butyricicoccaceae	g__Agathobaculum	s__Agathobaculum sp900625105	Short	MYETINSPVNYGGLTLKNRIIFSPTSMGLPEDELIARYRAIAQGGCAMIIIGDVPVRKHGFGPSLYTKKGFALYQRIAQTVHAEGCLLCAQLHQSDSNIKAMLKYIPGVLTKRISPADLRPLLNAQVGPYITNLPVKKIREITESFGEAAVLARKAGFDMVQIHGDRMCGSFSSTVYNHRTDEYGGSPENCARFAAEAVAAVRRRLPDIPIDYKLAVRQENPHYGNAGVLAEELPVFVPLLEQAGVTSFHVTLANHGELTDTIPPANHPYFAGEGCFLPFCDAVRQLTRLPICGVGGLTRPDFVEQQLASGRIDCAAMSRQLIADPDWPRKVCTGNAAQIHRCVRCNKKCLGGMMAHQGVHCIYERKDNA
GCF_900626075.1	d__Bacteria	p__Firmicutes_A	c__Clostridia	o__Lachnospirales	f__Lachnospiraceae	g__Clostridium_Q	s__Clostridium_Q transplantifaecale	Short	MYEMINSPFTLRGLTLKNRIIFAPTTMGLKEEEYLERMGRIAAGGAAMLTVGDVPVLRHSLFEKSLYSRKGFEFYSRLTDIIHRNGAKACAQLHVSDSDLKGMLRYIPGVLTKKITPDRLRFLMNERTGPYISRIPEKRVKEITSSFSEAAKLAEKAGFDMIQIHGDRMCGSFSSAVFNRRKDCYGGSAENRARFASEAVAAVRRALPDMPIEYKLAVRQENPHYGNAGILLEELPVFLPILQDAGVDCYHVALADHTLLSDTIPPKSHPYFSDEGCFLKYCDEVRKYTSLPVCGVGGLTSPDFIEEQLQKSRIDYAAMSRQLIADPQWPAKTAGENQEKIRTCVRCNRECLGGMMEHRGVHCIYDGRQEEKK
GCF_900626095.1	d__Bacteria	p__Firmicutes_A	c__Clostridia	o__Clostridiales	f__Clostridiaceae	g__Clostridium_AS	s__Clostridium_AS rectalis	Short	MYKNIFNPIKIGELTLKNKIIFAPTSMGDNQKKNIEKIINIAKGGVGLIILGDISVVETLQVHTSTLSENKFISYFKKITNEVKKYGCKISVQLFHPDYNVKYVKSLYVNQKKSRDEIRKLLKENIYSYTNELSLQEILNIKDAFVKAALRAEEAGFDMIQIHGDRLLGSFSSSIFNNRKDLYGGTVENRVKLSKEIVKMIKVQLPYMPIDYKLPIRKENPCIGKGGPSLKEVNTFVKVLDKAGVDSFHVTIANHSRIQDTIPMYNHPFLKGEGCFLDLSTEVKKYTNKIVCGLGKLSTPQFIEEALENNKADVVALSRQLIADENWVLKVKDGREKDILYCEFCNIKCTNALMNNKEFGCVLHR
GCF_902364025.1	d__Bacteria	p__Firmicutes_A	c__Clostridia	o__Lachnospirales	f__Lachnospiraceae	g__Enterocloster	s__Enterocloster lavalensis	Short	MGYETIASPVNLGGLVLKNRIIFAPTSFGLPEERLLERLRRIAAGGCAMIIVGDVPAGRSPFGSLYSARGFARYRRLCEAVHREGCLICAQLHQSDSDLAGMVRYLPGVLTKRYSMDQLRELLNQRVGPYISSLPAEKVAGITASFGSAAVLAAKAGFDMVQVHGDRMCGSFASPLFNRRQDRYGASVVNRARFAVEAVTSIRSSMPDMPIDFKLAVRQEEPHYGNAGMLVEELPVLIPLLEQAGVTSFHVALADHSRLSDTIPPANHPYFSSQGCFLRYADEVRSLTRLPVCGVGGLTDPDFVEEQLKSGRIDCAAMSRQLLADPDWPRKVTEGNADAVRQCVRCNRDCLGGIQRHEGVHCVFDREQV

## Sheet: Supplementary Table 2
Run	BioProject	BioSample	SRA_Study	Country	Continent	Host Age (days)	Host ID	Instrument	Sample ID	bilR Count	Total Reads	Category
ERR1449717	PRJEB12669	SAMEA4031705	ERP014167	Asia	China	390	PRJEB12669_Twins-1A	illumina hiseq 4000	ERS1202815	1020	6900443	infant
ERR1449718	PRJEB12669	SAMEA4031706	ERP014167	Asia	China	390	PRJEB12669_Twins-1B	illumina hiseq 4000	ERS1202816	546	4335098	infant
ERR1449719	PRJEB12669	SAMEA4031703	ERP014167	Asia	China	240	PRJEB12669_Twins-2A	illumina hiseq 4000	ERS1202813	242	3051646	infant
ERR1449720	PRJEB12669	SAMEA4031704	ERP014167	Asia	China	240	PRJEB12669_Twins-2B	illumina hiseq 4000	ERS1202814	519	3362252	infant
ERR1449721	PRJEB12669	SAMEA4031707	ERP014167	Asia	China	660	PRJEB12669_Twins-3A	illumina hiseq 4000	ERS1202817	1009	3360494	infant
ERR1449722	PRJEB12669	SAMEA4031708	ERP014167	Asia	China	660	PRJEB12669_Twins-3B	illumina hiseq 4000	ERS1202818	813	3447179	infant
ERR1449723	PRJEB12669	SAMEA4031699	ERP014167	Asia	China	150	PRJEB12669_Twins-4A	illumina hiseq 4000	ERS1202809	355	2627862	infant
ERR1449724	PRJEB12669	SAMEA4031700	ERP014167	Asia	China	150	PRJEB12669_Twins-4B	illumina hiseq 4000	ERS1202810	12	4228921	infant
ERR1449725	PRJEB12669	SAMEA4031701	ERP014167	Asia	China	210	PRJEB12669_Twins-5A	illumina hiseq 4000	ERS1202811	1935	3241871	infant
ERR1449727	PRJEB12669	SAMEA4031715	ERP014167	Asia	China	1800	PRJEB12669_Twins-6A	illumina hiseq 4000	ERS1202825	2303	9328976	infant
ERR1449728	PRJEB12669	SAMEA4031716	ERP014167	Asia	China	1800	PRJEB12669_Twins-6B	illumina hiseq 4000	ERS1202826	904	3393595	infant
ERR1449730	PRJEB12669	SAMEA4031710	ERP014167	Asia	China	1080	PRJEB12669_Twins-7B	illumina hiseq 4000	ERS1202820	1164	10111744	infant
ERR1449733	PRJEB12669	SAMEA4031717	ERP014167	Asia	China	2160	PRJEB12669_Twins-9A	illumina hiseq 4000	ERS1202827	506	3086103	infant
ERR1449735	PRJEB12669	SAMEA4031711	ERP014167	Asia	China	1080	PRJEB12669_Twins-10A	illumina hiseq 4000	ERS1202821	408	3593464	infant
ERR1449737	PRJEB12669	SAMEA4031702	ERP014167	Asia	China	210	PRJEB12669_Twins-5B	illumina hiseq 4000	ERS1202812	1017	10126367	infant
ERR1449739	PRJEB12669	SAMEA4031709	ERP014167	Asia	China	1080	PRJEB12669_Twins-7A	illumina hiseq 4000	ERS1202819	1443	10424067	infant
ERR1449741	PRJEB12669	SAMEA4031714	ERP014167	Asia	China	1080	PRJEB12669_Twins-8B	illumina hiseq 4000	ERS1202824	1934	9603549	infant
ERR1449742	PRJEB12669	SAMEA4031718	ERP014167	Asia	China	2160	PRJEB12669_Twins-9B	illumina hiseq 4000	ERS1202828	2181	8449562	infant
ERR1449743	PRJEB12669	SAMEA4031712	ERP014167	Asia	China	1080	PRJEB12669_Twins-10B	illumina hiseq 4000	ERS1202822	1832	9439080	infant
ERR2099157	PRJEB22207	SAMEA104219959	ERP024553	Great Britain	Europe	NA	PRJEB22207_LIB18155_LDI15604	Illumina HiSeq 2500	ERS1878977	0	20803350	infant
ERR2099158	PRJEB22207	SAMEA104219963	ERP024553	Great Britain	Europe	NA	PRJEB22207_LIB18156_LDI15605	Illumina HiSeq 2500	ERS1878981	0	20338258	infant
ERR2099159	PRJEB22207	SAMEA104219964	ERP024553	Great Britain	Europe	NA	PRJEB22207_LIB18157_LDI15606	Illumina HiSeq 2500	ERS1878982	0	22866635	infant
ERR2099160	PRJEB22207	SAMEA104219965	ERP024553	Great Britain	Europe	NA	PRJEB22207_LIB8395_LDI7034	Illumina HiSeq 2500	ERS1878983	1	16443623	infant
ERR2789876	PRJEB22207	SAMEA4895124	ERP024553	Great Britain	Europe	NA	PRJEB22207_20180112_1459_BAMBI_P49A_1D_12012018	MinION	ERS2714204	0	563	infant
ERR2793134	PRJEB22207	SAMEA4898334	ERP024553	Great Britain	Europe	NA	PRJEB22207_BAMBI_P8_1d_06032017_RAD002	MinION	ERS2717410	0	722	infant
ERR2793135	PRJEB22207	SAMEA4898335	ERP024553	Great Britain	Europe	NA	PRJEB22207_20180202_1324_BAMBI_P116I_SQK108_02022018	MinION	ERS2717411	0	6368	infant
ERR2793136	PRJEB22207	SAMEA4898336	ERP024553	Great Britain	Europe	NA	PRJEB22207_20180112_1634_BAMBI_P205G_1D_12012018	MinION	ERS2717412	0	13299	infant
ERR2793137	PRJEB22207	SAMEA4898337	ERP024553	Great Britain	Europe	NA	PRJEB22207_20180202_1307_BAMBI_P106I_LSQK108_02022018	MinION	ERS2717413	0	6674	infant
ERR2797012	PRJEB22207	SAMEA4920515	ERP024553	Great Britain	Europe	NA	PRJEB22207_20171220_1133_BAMBI_P103M_400ng_RAD4_20122017	MinION	ERS2739531	0	8524	infant
ERR3277216	PRJEB32135	SAMEA5564362	ERP114775	Canada	North America	360	PRJEB32135_20671	NextSeq 500	ERS3366391	81	5154092	infant
ERR3277217	PRJEB32135	SAMEA5564297	ERP114775	Canada	North America	360	PRJEB32135_20673	NextSeq 500	ERS3366326	6	2937285	infant
ERR3277218	PRJEB32135	SAMEA5564363	ERP114775	Canada	North America	90	PRJEB32135_20477	NextSeq 500	ERS3366392	1550	4930354	infant
ERR3277219	PRJEB32135	SAMEA5564364	ERP114775	Canada	North America	360	PRJEB32135_20721	NextSeq 500	ERS3366393	58	4460855	infant
ERR3277220	PRJEB32135	SAMEA5564298	ERP114775	Canada	North America	360	PRJEB32135_20535	NextSeq 500	ERS3366327	474	1763472	infant
ERR3277221	PRJEB32135	SAMEA5564365	ERP114775	Canada	North America	360	PRJEB32135_20612	NextSeq 500	ERS3366394	195	4877640	infant
ERR3277222	PRJEB32135	SAMEA5564366	ERP114775	Canada	North America	360	PRJEB32135_20589	NextSeq 500	ERS3366395	2397	3380561	infant
ERR3277223	PRJEB32135	SAMEA5564299	ERP114775	Canada	North America	90	PRJEB32135_20673	NextSeq 500	ERS3366328	663	1430664	infant
ERR3277224	PRJEB32135	SAMEA5564367	ERP114775	Canada	North America	90	PRJEB32135_20472	NextSeq 500	ERS3366396	489	1168865	infant
ERR3277225	PRJEB32135	SAMEA5564300	ERP114775	Canada	North America	360	PRJEB32135_20566	NextSeq 500	ERS3366329	3306	7017670	infant
ERR3277226	PRJEB32135	SAMEA5564368	ERP114775	Canada	North America	90	PRJEB32135_20671	NextSeq 500	ERS3366397	272	1385154	infant
ERR3277227	PRJEB32135	SAMEA5564369	ERP114775	Canada	North America	90	PRJEB32135_20721	NextSeq 500	ERS3366398	140	3556021	infant
ERR3277228	PRJEB32135	SAMEA5564370	ERP114775	Canada	North America	360	PRJEB32135_20431	NextSeq 500	ERS3366399	71	1055416	infant
ERR3277229	PRJEB32135	SAMEA5564371	ERP114775	Canada	North America	90	PRJEB32135_20524	NextSeq 500	ERS3366400	0	1315472	infant
ERR3277230	PRJEB32135	SAMEA5564372	ERP114775	Canada	North America	90	PRJEB32135_20749	NextSeq 500	ERS3366401	6	939201	infant
ERR3277231	PRJEB32135	SAMEA5564373	ERP114775	Canada	North America	360	PRJEB32135_20640	NextSeq 500	ERS3366402	0	1862960	infant
ERR3277232	PRJEB32135	SAMEA5564374	ERP114775	Canada	North America	360	PRJEB32135_20554	NextSeq 500	ERS3366403	0	1442615	infant
ERR3277233	PRJEB32135	SAMEA5564375	ERP114775	Canada	North America	90	PRJEB32135_20410	NextSeq 500	ERS3366404	0	1543596	infant
ERR3277234	PRJEB32135	SAMEA5564376	ERP114775	Canada	North America	360	PRJEB32135_20574	NextSeq 500	ERS3366405	326	5527165	infant
ERR3277235	PRJEB32135	SAMEA5564377	ERP114775	Canada	North America	90	PRJEB32135_20472	NextSeq 500	ERS3366406	2	2535030	infant
ERR3277236	PRJEB32135	SAMEA5564378	ERP114775	Canada	North America	360	PRJEB32135_20600	NextSeq 500	ERS3366407	1104	2410644	infant
ERR3277237	PRJEB32135	SAMEA5564379	ERP114775	Canada	North America	90	PRJEB32135_20562	NextSeq 500	ERS3366408	8	4275076	infant
ERR3277238	PRJEB32135	SAMEA5564380	ERP114775	Canada	North America	360	PRJEB32135_20393	NextSeq 500	ERS3366409	0	305004	infant
ERR3277239	PRJEB32135	SAMEA5564381	ERP114775	Canada	North America	360	PRJEB32135_20410	NextSeq 500	ERS3366410	342	5587087	infant
ERR3277240	PRJEB32135	SAMEA5564382	ERP114775	Canada	North America	360	PRJEB32135_20538	NextSeq 500	ERS3366411	17	3339381	infant
ERR3277241	PRJEB32135	SAMEA5564383	ERP114775	Canada	North America	360	PRJEB32135_20562	NextSeq 500	ERS3366412	400	7939970	infant
ERR3277242	PRJEB32135	SAMEA5564384	ERP114775	Canada	North America	360	PRJEB32135_20600	NextSeq 500	ERS3366413	1088	5125849	infant
ERR3277243	PRJEB32135	SAMEA5564385	ERP114775	Canada	North America	360	PRJEB32135_20589	NextSeq 500	ERS3366414	1331	19466987	infant
ERR3277244	PRJEB32135	SAMEA5564386	ERP114775	Canada	North America	90	PRJEB32135_20639	NextSeq 500	ERS3366415	16	2007383	infant
ERR3277245	PRJEB32135	SAMEA5564387	ERP114775	Canada	North America	360	PRJEB32135_20640	NextSeq 500	ERS3366416	421	6127473	infant
ERR3277246	PRJEB32135	SAMEA5564388	ERP114775	Canada	North America	90	PRJEB32135_20524	NextSeq 500	ERS3366417	473	1920786	infant
ERR3277247	PRJEB32135	SAMEA5564389	ERP114775	Canada	North America	360	PRJEB32135_20554	NextSeq 500	ERS3366418	15	200444	infant
ERR3277248	PRJEB32135	SAMEA5564390	ERP114775	Canada	North America	360	PRJEB32135_20639	NextSeq 500	ERS3366419	214	1905946	infant
ERR3277249	PRJEB32135	SAMEA5564391	ERP114775	Canada	North America	360	PRJEB32135_20609	NextSeq 500	ERS3366420	1520	7039095	infant
ERR3277250	PRJEB32135	SAMEA5564392	ERP114775	Canada	North America	90	PRJEB32135_20680	NextSeq 500	ERS3366421	342	3228291	infant
ERR3277251	PRJEB32135	SAMEA5564301	ERP114775	Canada	North America	360	PRJEB32135_20617	NextSeq 500	ERS3366330	56	1250269	infant
ERR3277252	PRJEB32135	SAMEA5564302	ERP114775	Canada	North America	360	PRJEB32135_20356	NextSeq 500	ERS3366331	331	5480054	infant
ERR3277253	PRJEB32135	SAMEA5564303	ERP114775	Canada	North America	90	PRJEB32135_20636	NextSeq 500	ERS3366332	1036	7482271	infant
ERR3277254	PRJEB32135	SAMEA5564304	ERP114775	Canada	North America	360	PRJEB32135_20414	NextSeq 500	ERS3366333	3940	6676173	infant
ERR3277255	PRJEB32135	SAMEA5564393	ERP114775	Canada	North America	90	PRJEB32135_20486	NextSeq 500	ERS3366422	31	836813	infant
ERR3277256	PRJEB32135	SAMEA5564394	ERP114775	Canada	North America	360	PRJEB32135_20749	NextSeq 500	ERS3366423	47	2417477	infant
ERR3277257	PRJEB32135	SAMEA5564395	ERP114775	Canada	North America	90	PRJEB32135_20510	NextSeq 500	ERS3366424	0	1820390	infant
ERR3277258	PRJEB32135	SAMEA5564396	ERP114775	Canada	North America	90	PRJEB32135_20446	NextSeq 500	ERS3366425	473	6163931	infant
ERR3277259	PRJEB32135	SAMEA5564397	ERP114775	Canada	North America	90	PRJEB32135_20498	NextSeq 500	ERS3366426	9	3525021	infant
ERR3277260	PRJEB32135	SAMEA5564398	ERP114775	Canada	North America	90	PRJEB32135_20079	NextSeq 500	ERS3366427	0	4949246	infant
ERR3277261	PRJEB32135	SAMEA5564305	ERP114775	Canada	North America	90	PRJEB32135_20674	NextSeq 500	ERS3366334	0	2062502	infant
ERR3277262	PRJEB32135	SAMEA5564399	ERP114775	Canada	North America	90	PRJEB32135_20103	NextSeq 500	ERS3366428	0	3081631	infant
ERR3277263	PRJEB32135	SAMEA5564306	ERP114775	Canada	North America	360	PRJEB32135_20391	NextSeq 500	ERS3366335	0	4358553	infant
ERR3277264	PRJEB32135	SAMEA5564400	ERP114775	Canada	North America	90	PRJEB32135_20117	NextSeq 500	ERS3366429	0	2293457	infant
ERR3277265	PRJEB32135	SAMEA5564401	ERP114775	Canada	North America	90	PRJEB32135_20130	NextSeq 500	ERS3366430	2	7625411	infant
ERR3277266	PRJEB32135	SAMEA5564307	ERP114775	Canada	North America	90	PRJEB32135_20684	NextSeq 500	ERS3366336	72	2970793	infant
ERR3277267	PRJEB32135	SAMEA5564402	ERP114775	Canada	North America	90	PRJEB32135_20195	NextSeq 500	ERS3366431	0	6443105	infant
ERR3277268	PRJEB32135	SAMEA5564403	ERP114775	Canada	North America	360	PRJEB32135_20103	NextSeq 500	ERS3366432	433	2989430	infant
ERR3277269	PRJEB32135	SAMEA5564404	ERP114775	Canada	North America	90	PRJEB32135_20368	NextSeq 500	ERS3366433	113	5139600	infant
ERR3277270	PRJEB32135	SAMEA5564405	ERP114775	Canada	North America	90	PRJEB32135_20481	NextSeq 500	ERS3366434	20	2919939	infant
ERR3277271	PRJEB32135	SAMEA5564406	ERP114775	Canada	North America	90	PRJEB32135_20446	NextSeq 500	ERS3366435	6	5114360	infant
ERR3277272	PRJEB32135	SAMEA5564407	ERP114775	Canada	North America	90	PRJEB32135_20431	NextSeq 500	ERS3366436	24	2421278	infant
ERR3277273	PRJEB32135	SAMEA5564308	ERP114775	Canada	North America	360	PRJEB32135_20569	NextSeq 500	ERS3366337	16	4758801	infant
ERR3277274	PRJEB32135	SAMEA5564408	ERP114775	Canada	North America	360	PRJEB32135_20558	NextSeq 500	ERS3366437	0	2360315	infant
ERR3277275	PRJEB32135	SAMEA5564309	ERP114775	Canada	North America	90	PRJEB32135_20468	NextSeq 500	ERS3366338	414	7585617	infant
ERR3277276	PRJEB32135	SAMEA5564409	ERP114775	Canada	North America	90	PRJEB32135_20396	NextSeq 500	ERS3366438	23	6040378	infant
ERR3277277	PRJEB32135	SAMEA5564310	ERP114775	Canada	North America	360	PRJEB32135_20414	NextSeq 500	ERS3366339	65	4070812	infant
ERR3277278	PRJEB32135	SAMEA5564311	ERP114775	Canada	North America	360	PRJEB32135_20536	NextSeq 500	ERS3366340	2	8458760	infant
ERR3277279	PRJEB32135	SAMEA5564410	ERP114775	Canada	North America	90	PRJEB32135_20364	NextSeq 500	ERS3366439	379	2966277	infant
ERR3277280	PRJEB32135	SAMEA5564312	ERP114775	Canada	North America	360	PRJEB32135_20356	NextSeq 500	ERS3366341	0	3285216	infant
ERR3277281	PRJEB32135	SAMEA5564313	ERP114775	Canada	North America	360	PRJEB32135_20392	NextSeq 500	ERS3366342	183	5101774	infant
ERR3277282	PRJEB32135	SAMEA5564314	ERP114775	Canada	North America	90	PRJEB32135_20450	NextSeq 500	ERS3366343	10	2404450	infant
ERR3277283	PRJEB32135	SAMEA5564315	ERP114775	Canada	North America	360	PRJEB32135_20544	NextSeq 500	ERS3366344	0	7133098	infant
ERR3277284	PRJEB32135	SAMEA5564411	ERP114775	Canada	North America	90	PRJEB32135_20390	NextSeq 500	ERS3366440	1637	5246235	infant
ERR3277285	PRJEB32135	SAMEA5564412	ERP114775	Canada	North America	90	PRJEB32135_20427	NextSeq 500	ERS3366441	101	6180925	infant
ERR3277286	PRJEB32135	SAMEA5564316	ERP114775	Canada	North America	360	PRJEB32135_20417	NextSeq 500	ERS3366345	5	5563715	infant
ERR3277287	PRJEB32135	SAMEA5564413	ERP114775	Canada	North America	360	PRJEB32135_20603	NextSeq 500	ERS3366442	0	391763	infant
ERR3277288	PRJEB32135	SAMEA5564414	ERP114775	Canada	North America	360	PRJEB32135_20610	NextSeq 500	ERS3366443	339	2934053	infant
ERR3277289	PRJEB32135	SAMEA5564415	ERP114775	Canada	North America	360	PRJEB32135_20558	NextSeq 500	ERS3366444	535	7500681	infant
ERR3277290	PRJEB32135	SAMEA5564317	ERP114775	Canada	North America	360	PRJEB32135_20494	NextSeq 500	ERS3366346	550	978011	infant
ERR3277291	PRJEB32135	SAMEA5564416	ERP114775	Canada	North America	360	PRJEB32135_20396	NextSeq 500	ERS3366445	551	3079850	infant
ERR3277292	PRJEB32135	SAMEA5564417	ERP114775	Canada	North America	90	PRJEB32135_20515	NextSeq 500	ERS3366446	104	694136	infant
ERR3277293	PRJEB32135	SAMEA5564418	ERP114775	Canada	North America	90	PRJEB32135_20510	NextSeq 500	ERS3366447	0	2021170	infant
ERR3277294	PRJEB32135	SAMEA5564318	ERP114775	Canada	North America	360	PRJEB32135_20636	NextSeq 500	ERS3366347	4507	32422832	infant
ERR3277295	PRJEB32135	SAMEA5564419	ERP114775	Canada	North America	360	PRJEB32135_20610	NextSeq 500	ERS3366448	75	1217536	infant
ERR3277296	PRJEB32135	SAMEA5564420	ERP114775	Canada	North America	360	PRJEB32135_20588	NextSeq 500	ERS3366449	121	2551968	infant
ERR3277297	PRJEB32135	SAMEA5564421	ERP114775	Canada	North America	360	PRJEB32135_20498	NextSeq 500	ERS3366450	1849	8418588	infant
ERR3277298	PRJEB32135	SAMEA5564422	ERP114775	Canada	North America	360	PRJEB32135_20588	NextSeq 500	ERS3366451	200	1975994	infant
ERR3277299	PRJEB32135	SAMEA5564319	ERP114775	Canada	North America	90	PRJEB32135_20684	NextSeq 500	ERS3366348	859	2463905	infant
ERR3277300	PRJEB32135	SAMEA5564320	ERP114775	Canada	North America	90	PRJEB32135_20450	NextSeq 500	ERS3366349	126	3075862	infant
ERR3277301	PRJEB32135	SAMEA5564321	ERP114775	Canada	North America	360	PRJEB32135_20641	NextSeq 500	ERS3366350	2	1250203	infant
ERR3277302	PRJEB32135	SAMEA5564322	ERP114775	Canada	North America	360	PRJEB32135_20494	NextSeq 500	ERS3366351	1079	8146904	infant
ERR3277303	PRJEB32135	SAMEA5564323	ERP114775	Canada	North America	90	PRJEB32135_20512	NextSeq 500	ERS3366352	88	11393268	infant
ERR3277304	PRJEB32135	SAMEA5564324	ERP114775	Canada	North America	360	PRJEB32135_20391	NextSeq 500	ERS3366353	735	4158307	infant
ERR3277305	PRJEB32135	SAMEA5564325	ERP114775	Canada	North America	90	PRJEB32135_20468	NextSeq 500	ERS3366354	447	4260625	infant
ERR3277306	PRJEB32135	SAMEA5564423	ERP114775	Canada	North America	360	PRJEB32135_20486	NextSeq 500	ERS3366452	733	6577260	infant
ERR3277307	PRJEB32135	SAMEA5564424	ERP114775	Canada	North America	360	PRJEB32135_20778	NextSeq 500	ERS3366453	65	4940022	infant
ERR3277308	PRJEB32135	SAMEA5564425	ERP114775	Canada	North America	360	PRJEB32135_20583	NextSeq 500	ERS3366454	12	7841971	infant
ERR3277309	PRJEB32135	SAMEA5564426	ERP114775	Canada	North America	360	PRJEB32135_20603	NextSeq 500	ERS3366455	107	3953030	infant
ERR3277310	PRJEB32135	SAMEA5564427	ERP114775	Canada	North America	360	PRJEB32135_20645	NextSeq 500	ERS3366456	22	375920	infant
ERR3277311	PRJEB32135	SAMEA5564326	ERP114775	Canada	North America	360	PRJEB32135_20392	NextSeq 500	ERS3366355	129	3453215	infant
ERR3277312	PRJEB32135	SAMEA5564428	ERP114775	Canada	North America	90	PRJEB32135_20751	NextSeq 500	ERS3366457	876	6334526	infant
ERR3277313	PRJEB32135	SAMEA5564429	ERP114775	Canada	North America	360	PRJEB32135_20583	NextSeq 500	ERS3366458	946	6074143	infant
ERR3277314	PRJEB32135	SAMEA5564327	ERP114775	Canada	North America	360	PRJEB32135_20492	NextSeq 500	ERS3366356	257	7485222	infant
ERR3277315	PRJEB32135	SAMEA5564328	ERP114775	Canada	North America	360	PRJEB32135_20537	NextSeq 500	ERS3366357	3434	6248085	infant
ERR3277316	PRJEB32135	SAMEA5564329	ERP114775	Canada	North America	360	PRJEB32135_20544	NextSeq 500	ERS3366358	504	3866454	infant
ERR3277317	PRJEB32135	SAMEA5564430	ERP114775	Canada	North America	90	PRJEB32135_20203	NextSeq 500	ERS3366459	16	4252266	infant
ERR3277318	PRJEB32135	SAMEA5564431	ERP114775	Canada	North America	360	PRJEB32135_20596	NextSeq 500	ERS3366460	53	4131841	infant
ERR3277319	PRJEB32135	SAMEA5564432	ERP114775	Canada	North America	360	PRJEB32135_20368	NextSeq 500	ERS3366461	5613	16442034	infant
ERR3277320	PRJEB32135	SAMEA5564433	ERP114775	Canada	North America	90	PRJEB32135_20475	NextSeq 500	ERS3366462	128	1392867	infant
ERR3277321	PRJEB32135	SAMEA5564434	ERP114775	Canada	North America	90	PRJEB32135_20364	NextSeq 500	ERS3366463	12	2149012	infant
ERR3277322	PRJEB32135	SAMEA5564435	ERP114775	Canada	North America	360	PRJEB32135_20203	NextSeq 500	ERS3366464	216	4143689	infant
ERR3277323	PRJEB32135	SAMEA5564330	ERP114775	Canada	North America	360	PRJEB32135_20398	NextSeq 500	ERS3366359	910	3631623	infant
ERR3277324	PRJEB32135	SAMEA5564436	ERP114775	Canada	North America	90	PRJEB32135_20612	NextSeq 500	ERS3366465	750	5536475	infant
ERR3277325	PRJEB32135	SAMEA5564331	ERP114775	Canada	North America	360	PRJEB32135_20241	NextSeq 500	ERS3366360	617	4851829	infant
ERR3277326	PRJEB32135	SAMEA5564437	ERP114775	Canada	North America	90	PRJEB32135_20262	NextSeq 500	ERS3366466	431	5557494	infant
ERR3277327	PRJEB32135	SAMEA5564332	ERP114775	Canada	North America	360	PRJEB32135_20076	NextSeq 500	ERS3366361	230	11475894	infant
ERR3277328	PRJEB32135	SAMEA5564333	ERP114775	Canada	North America	90	PRJEB32135_20216	NextSeq 500	ERS3366362	209	6124074	infant
ERR3277329	PRJEB32135	SAMEA5564438	ERP114775	Canada	North America	90	PRJEB32135_20336	NextSeq 500	ERS3366467	280	5234007	infant
ERR3277330	PRJEB32135	SAMEA5564334	ERP114775	Canada	North America	90	PRJEB32135_20216	NextSeq 500	ERS3366363	273	4291624	infant
ERR3277331	PRJEB32135	SAMEA5564439	ERP114775	Canada	North America	360	PRJEB32135_20275	NextSeq 500	ERS3366468	5932	8330751	infant
ERR3277332	PRJEB32135	SAMEA5564335	ERP114775	Canada	North America	360	PRJEB32135_20378	NextSeq 500	ERS3366364	729	2891917	infant
ERR3277333	PRJEB32135	SAMEA5564440	ERP114775	Canada	North America	90	PRJEB32135_20152	NextSeq 500	ERS3366469	287	3162111	infant
ERR3277334	PRJEB32135	SAMEA5564441	ERP114775	Canada	North America	90	PRJEB32135_20148	NextSeq 500	ERS3366470	743	6535185	infant
ERR3277335	PRJEB32135	SAMEA5564442	ERP114775	Canada	North America	90	PRJEB32135_20441	NextSeq 500	ERS3366471	1582	10502885	infant
ERR3277336	PRJEB32135	SAMEA5564336	ERP114775	Canada	North America	90	PRJEB32135_20076	NextSeq 500	ERS3366365	1235	6333976	infant
ERR3277337	PRJEB32135	SAMEA5564337	ERP114775	Canada	North America	360	PRJEB32135_20134	NextSeq 500	ERS3366366	1	3958439	infant
ERR3277338	PRJEB32135	SAMEA5564338	ERP114775	Canada	North America	90	PRJEB32135_20171	NextSeq 500	ERS3366367	3796	10497615	infant
ERR3277339	PRJEB32135	SAMEA5564339	ERP114775	Canada	North America	360	PRJEB32135_20166	NextSeq 500	ERS3366368	1682	19638865	infant
ERR3277340	PRJEB32135	SAMEA5564340	ERP114775	Canada	North America	90	PRJEB32135_20100	NextSeq 500	ERS3366369	3788	23106556	infant
ERR3277341	PRJEB32135	SAMEA5564341	ERP114775	Canada	North America	360	PRJEB32135_20105	NextSeq 500	ERS3366370	18	4135583	infant
ERR3277342	PRJEB32135	SAMEA5564443	ERP114775	Canada	North America	90	PRJEB32135_20226	NextSeq 500	ERS3366472	264	2682322	infant
ERR3277343	PRJEB32135	SAMEA5564444	ERP114775	Canada	North America	90	PRJEB32135_20240	NextSeq 500	ERS3366473	5	3190088	infant
ERR3277344	PRJEB32135	SAMEA5564445	ERP114775	Canada	North America	360	PRJEB32135_20157	NextSeq 500	ERS3366474	2	2154343	infant
ERR3277345	PRJEB32135	SAMEA5564342	ERP114775	Canada	North America	90	PRJEB32135_20193	NextSeq 500	ERS3366371	1513	4533715	infant
ERR3277346	PRJEB32135	SAMEA5564343	ERP114775	Canada	North America	90	PRJEB32135_20109	NextSeq 500	ERS3366372	33	10071086	infant
ERR3277347	PRJEB32135	SAMEA5564344	ERP114775	Canada	North America	90	PRJEB32135_20378	NextSeq 500	ERS3366373	27	10068209	infant
ERR3277348	PRJEB32135	SAMEA5564345	ERP114775	Canada	North America	90	PRJEB32135_20133	NextSeq 500	ERS3366374	18	6090416	infant
ERR3277349	PRJEB32135	SAMEA5564346	ERP114775	Canada	North America	360	PRJEB32135_20225	NextSeq 500	ERS3366375	228	973445	infant
ERR3277350	PRJEB32135	SAMEA5564347	ERP114775	Canada	North America	360	PRJEB32135_20219	NextSeq 500	ERS3366376	272	7669578	infant
ERR3277351	PRJEB32135	SAMEA5564348	ERP114775	Canada	North America	90	PRJEB32135_20270	NextSeq 500	ERS3366377	2517	23018767	infant
ERR3277352	PRJEB32135	SAMEA5564349	ERP114775	Canada	North America	90	PRJEB32135_20134	NextSeq 500	ERS3366378	314	2814754	infant
ERR3277353	PRJEB32135	SAMEA5564350	ERP114775	Canada	North America	360	PRJEB32135_20133	NextSeq 500	ERS3366379	1778	12659701	infant
ERR3277354	PRJEB32135	SAMEA5564351	ERP114775	Canada	North America	90	PRJEB32135_20166	NextSeq 500	ERS3366380	405	4001480	infant
ERR3277355	PRJEB32135	SAMEA5564446	ERP114775	Canada	North America	360	PRJEB32135_20205	NextSeq 500	ERS3366475	1556	4188918	infant
ERR3277356	PRJEB32135	SAMEA5564352	ERP114775	Canada	North America	360	PRJEB32135_20171	NextSeq 500	ERS3366381	58	4965032	infant
ERR3277357	PRJEB32135	SAMEA5564447	ERP114775	Canada	North America	90	PRJEB32135_20157	NextSeq 500	ERS3366476	905	4877038	infant
ERR3277358	PRJEB32135	SAMEA5564353	ERP114775	Canada	North America	90	PRJEB32135_20219	NextSeq 500	ERS3366382	662	3256743	infant
ERR3277359	PRJEB32135	SAMEA5564448	ERP114775	Canada	North America	90	PRJEB32135_20205	NextSeq 500	ERS3366477	111	10878011	infant
ERR3277360	PRJEB32135	SAMEA5564354	ERP114775	Canada	North America	360	PRJEB32135_20109	NextSeq 500	ERS3366383	653	2858677	infant
ERR3277361	PRJEB32135	SAMEA5564449	ERP114775	Canada	North America	360	PRJEB32135_20226	NextSeq 500	ERS3366478	8	5738282	infant
ERR3277362	PRJEB32135	SAMEA5564355	ERP114775	Canada	North America	360	PRJEB32135_20100	NextSeq 500	ERS3366384	508	4294956	infant
ERR3277363	PRJEB32135	SAMEA5564356	ERP114775	Canada	North America	90	PRJEB32135_20105	NextSeq 500	ERS3366385	1443	5958424	infant
ERR3277364	PRJEB32135	SAMEA5564357	ERP114775	Canada	North America	360	PRJEB32135_20193	NextSeq 500	ERS3366386	1351	9588089	infant
ERR3277365	PRJEB32135	SAMEA5564450	ERP114775	Canada	North America	360	PRJEB32135_20441	NextSeq 500	ERS3366479	69	14391337	infant
ERR3277366	PRJEB32135	SAMEA5564451	ERP114775	Canada	North America	360	PRJEB32135_20477	NextSeq 500	ERS3366480	60	2281264	infant
ERR3277367	PRJEB32135	SAMEA5564358	ERP114775	Canada	North America	360	PRJEB32135_20270	NextSeq 500	ERS3366387	691	2880950	infant
ERR3277368	PRJEB32135	SAMEA5564359	ERP114775	Canada	North America	90	PRJEB32135_20535	NextSeq 500	ERS3366388	384	1033385	infant
ERR3277369	PRJEB32135	SAMEA5564360	ERP114775	Canada	North America	90	PRJEB32135_20225	NextSeq 500	ERS3366389	1453	2666746	infant
ERR3277370	PRJEB32135	SAMEA5564452	ERP114775	Canada	North America	360	PRJEB32135_20240	NextSeq 500	ERS3366481	128	1018145	infant
ERR3277371	PRJEB32135	SAMEA5564361	ERP114775	Canada	North America	90	PRJEB32135_20290	NextSeq 500	ERS3366390	252	5499453	infant
ERR3293658	PRJEB22207	SAMEA5577708	ERP024553	Great Britain	Europe	NA	PRJEB22207_unspecified	MinION	ERS3381942	0	19	infant
ERR3293659	PRJEB22207	SAMEA5577709	ERP024553	Great Britain	Europe	NA	PRJEB22207_unspecified	GridION	ERS3381943	0	224	infant
ERR525688	PRJEB6456	SAMEA2579905	10_12M	Denmark	Europe	360	PRJEB6456_10	Illumina HiSeq 2000	ERS473023	2727	21729090	infant
ERR525689	PRJEB6456	SAMEA2579906	103_12M	Denmark	Europe	360	PRJEB6456_103	Illumina HiSeq 2000	ERS473024	4398	19289794	infant
ERR525690	PRJEB6456	SAMEA2579907	103_4M	Denmark	Europe	120	PRJEB6456_103	Illumina HiSeq 2000	ERS473025	6	16093766	infant
ERR525691	PRJEB6456	SAMEA2579908	103_B	Denmark	Europe	0	PRJEB6456_103	Illumina HiSeq 2000	ERS473026	2	20222970	infant
ERR525692	PRJEB6456	SAMEA2579909	103_M	Denmark	Europe	NA	PRJEB6456_103_M	Illumina HiSeq 2000	ERS473027	1017	19578249	infant
ERR525693	PRJEB6456	SAMEA2579910	10_4M	Denmark	Europe	120	PRJEB6456_10	Illumina HiSeq 2000	ERS473028	708	21466156	infant
ERR525694	PRJEB6456	SAMEA2579911	105_12M	Denmark	Europe	360	PRJEB6456_105	Illumina HiSeq 2000	ERS473029	6335	23853441	infant
ERR525695	PRJEB6456	SAMEA2579912	105_4M	Denmark	Europe	120	PRJEB6456_105	Illumina HiSeq 2000	ERS473030	296	17558548	infant
ERR525696	PRJEB6456	SAMEA2579913	105_B	Denmark	Europe	0	PRJEB6456_105	Illumina HiSeq 2000	ERS473031	0	16177204	infant
ERR525697	PRJEB6456	SAMEA2579914	105_M	Denmark	Europe	NA	PRJEB6456_105_M	Illumina HiSeq 2000	ERS473032	2373	22990019	infant
ERR525698	PRJEB6456	SAMEA2579915	10_B	Denmark	Europe	0	PRJEB6456_10	Illumina HiSeq 2000	ERS473033	30	16637195	infant
ERR525699	PRJEB6456	SAMEA2579916	10_M	Denmark	Europe	NA	PRJEB6456_10_M	Illumina HiSeq 2000	ERS473034	2771	22996995	infant
ERR525700	PRJEB6456	SAMEA2579917	1_12M	Denmark	Europe	360	PRJEB6456_1	Illumina HiSeq 2000	ERS473035	1272	28053641	infant
ERR525701	PRJEB6456	SAMEA2579918	12_12M	Denmark	Europe	360	PRJEB6456_12	Illumina HiSeq 2000	ERS473036	2065	17240424	infant
ERR525702	PRJEB6456	SAMEA2579919	12_4M	Denmark	Europe	120	PRJEB6456_12	Illumina HiSeq 2000	ERS473037	2296	16877841	infant
ERR525703	PRJEB6456	SAMEA2579920	128_12M	Denmark	Europe	360	PRJEB6456_128	Illumina HiSeq 2000	ERS473038	1823	22414076	infant
ERR525704	PRJEB6456	SAMEA2579921	128_4M	Denmark	Europe	120	PRJEB6456_128	Illumina HiSeq 2000	ERS473039	477	19648660	infant
ERR525705	PRJEB6456	SAMEA2579922	128_B	Denmark	Europe	0	PRJEB6456_128	Illumina HiSeq 2000	ERS473040	7	17467713	infant
ERR525706	PRJEB6456	SAMEA2579923	128_M	Denmark	Europe	NA	PRJEB6456_128_M	Illumina HiSeq 2000	ERS473041	3956	22900096	infant
ERR525707	PRJEB6456	SAMEA2579924	12_B	Denmark	Europe	0	PRJEB6456_12	Illumina HiSeq 2000	ERS473042	185	13983975	infant
ERR525708	PRJEB6456	SAMEA2579925	12_M	Denmark	Europe	NA	PRJEB6456_12_M	Illumina HiSeq 2000	ERS473043	2911	16619351	infant
ERR525709	PRJEB6456	SAMEA2579926	130_12M	Denmark	Europe	360	PRJEB6456_130	Illumina HiSeq 2000	ERS473044	2127	29730610	infant
ERR525710	PRJEB6456	SAMEA2579927	130_4M	Denmark	Europe	120	PRJEB6456_130	Illumina HiSeq 2000	ERS473045	216	23100909	infant
ERR525711	PRJEB6456	SAMEA2579928	130_B	Denmark	Europe	0	PRJEB6456_130	Illumina HiSeq 2000	ERS473046	7	22216828	infant
ERR525712	PRJEB6456	SAMEA2579929	130_M	Denmark	Europe	NA	PRJEB6456_130_M	Illumina HiSeq 2000	ERS473047	3483	27359046	infant
ERR525713	PRJEB6456	SAMEA2579930	133_12M	Denmark	Europe	360	PRJEB6456_133	Illumina HiSeq 2000	ERS473048	2468	20517789	infant
ERR525714	PRJEB6456	SAMEA2579931	133_4M	Denmark	Europe	120	PRJEB6456_133	Illumina HiSeq 2000	ERS473049	112	18545541	infant
ERR525715	PRJEB6456	SAMEA2579932	133_B	Denmark	Europe	0	PRJEB6456_133	Illumina HiSeq 2000	ERS473050	3	21560085	infant
ERR525716	PRJEB6456	SAMEA2579933	133_M	Denmark	Europe	NA	PRJEB6456_133_M	Illumina HiSeq 2000	ERS473051	1845	24575133	infant
ERR525717	PRJEB6456	SAMEA2579934	137_12M	Denmark	Europe	360	PRJEB6456_137	Illumina HiSeq 2000	ERS473052	4206	23425630	infant
ERR525718	PRJEB6456	SAMEA2579935	137_4M	Denmark	Europe	120	PRJEB6456_137	Illumina HiSeq 2000	ERS473053	424	20319434	infant
ERR525719	PRJEB6456	SAMEA2579936	137_B	Denmark	Europe	0	PRJEB6456_137	Illumina HiSeq 2000	ERS473054	5	19118103	infant
ERR525720	PRJEB6456	SAMEA2579937	137_M	Denmark	Europe	NA	PRJEB6456_137_M	Illumina HiSeq 2000	ERS473055	2438	18975032	infant
ERR525721	PRJEB6456	SAMEA2579938	1_4M	Denmark	Europe	120	PRJEB6456_1	Illumina HiSeq 2000	ERS473056	5781	24905819	infant
ERR525722	PRJEB6456	SAMEA2579939	150_12M	Denmark	Europe	360	PRJEB6456_150	Illumina HiSeq 2000	ERS473057	2595	22707194	infant
ERR525723	PRJEB6456	SAMEA2579940	150_4M	Denmark	Europe	120	PRJEB6456_150	Illumina HiSeq 2000	ERS473058	438	23379851	infant
ERR525724	PRJEB6456	SAMEA2579941	150_B	Denmark	Europe	0	PRJEB6456_150	Illumina HiSeq 2000	ERS473059	0	23485757	infant
ERR525725	PRJEB6456	SAMEA2579942	150_M	Denmark	Europe	NA	PRJEB6456_150_M	Illumina HiSeq 2000	ERS473060	980	18448054	infant
ERR525726	PRJEB6456	SAMEA2579943	157_12M	Denmark	Europe	360	PRJEB6456_157	Illumina HiSeq 2000	ERS473061	1916	22605531	infant
ERR525727	PRJEB6456	SAMEA2579944	157_4M	Denmark	Europe	120	PRJEB6456_157	Illumina HiSeq 2000	ERS473062	189	24528968	infant
ERR525728	PRJEB6456	SAMEA2579945	157_B	Denmark	Europe	0	PRJEB6456_157	Illumina HiSeq 2000	ERS473063	2	16379705	infant
ERR525729	PRJEB6456	SAMEA2579946	157_M	Denmark	Europe	NA	PRJEB6456_157_M	Illumina HiSeq 2000	ERS473064	3692	21072398	infant
ERR525730	PRJEB6456	SAMEA2579947	172_12M	Denmark	Europe	360	PRJEB6456_172	Illumina HiSeq 2000	ERS473065	1748	20053455	infant
ERR525731	PRJEB6456	SAMEA2579948	172_4M	Denmark	Europe	120	PRJEB6456_172	Illumina HiSeq 2000	ERS473066	2444	20427810	infant
ERR525732	PRJEB6456	SAMEA2579949	172_B	Denmark	Europe	0	PRJEB6456_172	Illumina HiSeq 2000	ERS473067	5988	18662110	infant
ERR525733	PRJEB6456	SAMEA2579950	172_M	Denmark	Europe	NA	PRJEB6456_172_M	Illumina HiSeq 2000	ERS473068	3109	19100547	infant
ERR525734	PRJEB6456	SAMEA2579951	179_12M	Denmark	Europe	360	PRJEB6456_179	Illumina HiSeq 2000	ERS473069	1949	23527989	infant
ERR525735	PRJEB6456	SAMEA2579952	179_4M	Denmark	Europe	120	PRJEB6456_179	Illumina HiSeq 2000	ERS473070	1388	24157101	infant
ERR525736	PRJEB6456	SAMEA2579953	179_B	Denmark	Europe	0	PRJEB6456_179	Illumina HiSeq 2000	ERS473071	13	20572738	infant
ERR525737	PRJEB6456	SAMEA2579954	179_M	Denmark	Europe	NA	PRJEB6456_179_M	Illumina HiSeq 2000	ERS473072	2185	19591531	infant
ERR525738	PRJEB6456	SAMEA2579955	180_12M	Denmark	Europe	360	PRJEB6456_180	Illumina HiSeq 2000	ERS473073	1304	21010234	infant
ERR525739	PRJEB6456	SAMEA2579956	180_4M	Denmark	Europe	120	PRJEB6456_180	Illumina HiSeq 2000	ERS473074	972	21561860	infant
ERR525740	PRJEB6456	SAMEA2579957	180_B	Denmark	Europe	0	PRJEB6456_180	Illumina HiSeq 2000	ERS473075	472	16135660	infant
ERR525741	PRJEB6456	SAMEA2579958	180_M	Denmark	Europe	NA	PRJEB6456_180_M	Illumina HiSeq 2000	ERS473076	2492	19348736	infant
ERR525742	PRJEB6456	SAMEA2579959	181_12M	Denmark	Europe	360	PRJEB6456_181	Illumina HiSeq 2000	ERS473077	397	19856143	infant
ERR525743	PRJEB6456	SAMEA2579960	18_12M	Denmark	Europe	360	PRJEB6456_18	Illumina HiSeq 2000	ERS473078	2325	17079795	infant
ERR525744	PRJEB6456	SAMEA2579961	181_4M	Denmark	Europe	120	PRJEB6456_181	Illumina HiSeq 2000	ERS473079	6475	17914412	infant
ERR525745	PRJEB6456	SAMEA2579962	181_B	Denmark	Europe	0	PRJEB6456_181	Illumina HiSeq 2000	ERS473080	5057	17795148	infant
ERR525746	PRJEB6456	SAMEA2579963	181_M	Denmark	Europe	NA	PRJEB6456_181_M	Illumina HiSeq 2000	ERS473081	1685	20892223	infant
ERR525747	PRJEB6456	SAMEA2579964	184_12M	Denmark	Europe	360	PRJEB6456_184	Illumina HiSeq 2000	ERS473082	2487	19709006	infant
ERR525748	PRJEB6456	SAMEA2579965	184_4M	Denmark	Europe	120	PRJEB6456_184	Illumina HiSeq 2000	ERS473083	233	15384595	infant
ERR525749	PRJEB6456	SAMEA2579966	184_B	Denmark	Europe	0	PRJEB6456_184	Illumina HiSeq 2000	ERS473084	2	20295142	infant
ERR525750	PRJEB6456	SAMEA2579967	18_4M	Denmark	Europe	120	PRJEB6456_18	Illumina HiSeq 2000	ERS473085	2614	18669146	infant
ERR525751	PRJEB6456	SAMEA2579968	184_M	Denmark	Europe	NA	PRJEB6456_184_M	Illumina HiSeq 2000	ERS473086	2878	21328397	infant
ERR525752	PRJEB6456	SAMEA2579969	18_B	Denmark	Europe	0	PRJEB6456_18	Illumina HiSeq 2000	ERS473087	20	16968299	infant
ERR525753	PRJEB6456	SAMEA2579970	18_M	Denmark	Europe	NA	PRJEB6456_18_M	Illumina HiSeq 2000	ERS473088	2112	19597356	infant
ERR525754	PRJEB6456	SAMEA2579971	195_12M	Denmark	Europe	360	PRJEB6456_195	Illumina HiSeq 2000	ERS473089	7223	23174652	infant
ERR525755	PRJEB6456	SAMEA2579972	195_4M	Denmark	Europe	120	PRJEB6456_195	Illumina HiSeq 2000	ERS473090	1086	16776345	infant
ERR525756	PRJEB6456	SAMEA2579973	195_B	Denmark	Europe	0	PRJEB6456_195	Illumina HiSeq 2000	ERS473091	119	20698812	infant
ERR525757	PRJEB6456	SAMEA2579974	195_M	Denmark	Europe	NA	PRJEB6456_195_M	Illumina HiSeq 2000	ERS473092	4136	24182393	infant
ERR525758	PRJEB6456	SAMEA2579975	1_B	Denmark	Europe	0	PRJEB6456_1	Illumina HiSeq 2000	ERS473093	1427	20365052	infant
ERR525759	PRJEB6456	SAMEA2579976	1_M	Denmark	Europe	NA	PRJEB6456_1_M	Illumina HiSeq 2000	ERS473094	2342	21847820	infant
ERR525760	PRJEB6456	SAMEA2579977	201_12M	Denmark	Europe	360	PRJEB6456_201	Illumina HiSeq 2000	ERS473095	144	14392406	infant
ERR525761	PRJEB6456	SAMEA2579978	201_4M	Denmark	Europe	120	PRJEB6456_201	Illumina HiSeq 2000	ERS473096	5	15612670	infant
ERR525762	PRJEB6456	SAMEA2579979	201_B	Denmark	Europe	0	PRJEB6456_201	Illumina HiSeq 2000	ERS473097	648	16709295	infant
ERR525763	PRJEB6456	SAMEA2579980	201_M	Denmark	Europe	NA	PRJEB6456_201_M	Illumina HiSeq 2000	ERS473098	2753	18211921	infant
ERR525764	PRJEB6456	SAMEA2579981	203_12M	Denmark	Europe	360	PRJEB6456_203	Illumina HiSeq 2000	ERS473099	224	14078301	infant
ERR525765	PRJEB6456	SAMEA2579982	203_4M	Denmark	Europe	120	PRJEB6456_203	Illumina HiSeq 2000	ERS473100	0	13323231	infant
ERR525766	PRJEB6456	SAMEA2579983	203_B	Denmark	Europe	0	PRJEB6456_203	Illumina HiSeq 2000	ERS473101	0	19587317	infant
ERR525767	PRJEB6456	SAMEA2579984	203_M	Denmark	Europe	NA	PRJEB6456_203_M	Illumina HiSeq 2000	ERS473102	1125	13323283	infant
ERR525768	PRJEB6456	SAMEA2579985	224_12M	Denmark	Europe	360	PRJEB6456_224	Illumina HiSeq 2000	ERS473103	1392	22466652	infant
ERR525769	PRJEB6456	SAMEA2579986	224_4M	Denmark	Europe	120	PRJEB6456_224	Illumina HiSeq 2000	ERS473104	1	17838106	infant
ERR525770	PRJEB6456	SAMEA2579987	224_B	Denmark	Europe	0	PRJEB6456_224	Illumina HiSeq 2000	ERS473105	4	21056891	infant
ERR525771	PRJEB6456	SAMEA2579988	224_M	Denmark	Europe	NA	PRJEB6456_224_M	Illumina HiSeq 2000	ERS473106	867	19996085	infant
ERR525772	PRJEB6456	SAMEA2579989	229_12M	Denmark	Europe	360	PRJEB6456_229	Illumina HiSeq 2000	ERS473107	5829	25622444	infant
ERR525773	PRJEB6456	SAMEA2579990	229_4M	Denmark	Europe	120	PRJEB6456_229	Illumina HiSeq 2000	ERS473108	13	16124615	infant
ERR525774	PRJEB6456	SAMEA2579991	229_B	Denmark	Europe	0	PRJEB6456_229	Illumina HiSeq 2000	ERS473109	1	17932152	infant
ERR525775	PRJEB6456	SAMEA2579992	229_M	Denmark	Europe	NA	PRJEB6456_229_M	Illumina HiSeq 2000	ERS473110	3016	23991832	infant
ERR525776	PRJEB6456	SAMEA2579993	238_12M	Denmark	Europe	360	PRJEB6456_238	Illumina HiSeq 2000	ERS473111	1624	9620810	infant
ERR525777	PRJEB6456	SAMEA2579994	238_4M	Denmark	Europe	120	PRJEB6456_238	Illumina HiSeq 2000	ERS473112	0	13397328	infant
ERR525778	PRJEB6456	SAMEA2579995	238_B	Denmark	Europe	0	PRJEB6456_238	Illumina HiSeq 2000	ERS473113	1	16067763	infant
ERR525779	PRJEB6456	SAMEA2579996	238_M	Denmark	Europe	NA	PRJEB6456_238_M	Illumina HiSeq 2000	ERS473114	1364	14321943	infant
ERR525780	PRJEB6456	SAMEA2579997	240_12M	Denmark	Europe	360	PRJEB6456_240	Illumina HiSeq 2000	ERS473115	1606	10729217	infant
ERR525781	PRJEB6456	SAMEA2579998	240_4M	Denmark	Europe	120	PRJEB6456_240	Illumina HiSeq 2000	ERS473116	1513	13535183	infant
ERR525782	PRJEB6456	SAMEA2579999	240_B	Denmark	Europe	0	PRJEB6456_240	Illumina HiSeq 2000	ERS473117	2	9094155	infant
ERR525783	PRJEB6456	SAMEA2580000	240_M	Denmark	Europe	NA	PRJEB6456_240_M	Illumina HiSeq 2000	ERS473118	889	9414036	infant
ERR525784	PRJEB6456	SAMEA2580001	241_12M	Denmark	Europe	360	PRJEB6456_241	Illumina HiSeq 2000	ERS473119	1729	21889868	infant
ERR525785	PRJEB6456	SAMEA2580002	241_4M	Denmark	Europe	120	PRJEB6456_241	Illumina HiSeq 2000	ERS473120	4534	20034563	infant
ERR525786	PRJEB6456	SAMEA2580003	241_B	Denmark	Europe	0	PRJEB6456_241	Illumina HiSeq 2000	ERS473121	9634	16176905	infant
ERR525787	PRJEB6456	SAMEA2580004	241_M	Denmark	Europe	NA	PRJEB6456_241_M	Illumina HiSeq 2000	ERS473122	626	18493407	infant
ERR525788	PRJEB6456	SAMEA2580005	244_12M	Denmark	Europe	360	PRJEB6456_244	Illumina HiSeq 2000	ERS473123	1378	19903053	infant
ERR525789	PRJEB6456	SAMEA2580006	244_4M	Denmark	Europe	120	PRJEB6456_244	Illumina HiSeq 2000	ERS473124	4842	15284647	infant
ERR525790	PRJEB6456	SAMEA2580007	244_B	Denmark	Europe	0	PRJEB6456_244	Illumina HiSeq 2000	ERS473125	1121	16495321	infant
ERR525791	PRJEB6456	SAMEA2580008	244_M	Denmark	Europe	NA	PRJEB6456_244_M	Illumina HiSeq 2000	ERS473126	1530	23087577	infant
ERR525792	PRJEB6456	SAMEA2580009	256_12M	Denmark	Europe	360	PRJEB6456_256	Illumina HiSeq 2000	ERS473127	3220	18310215	infant
ERR525793	PRJEB6456	SAMEA2580010	256_4M	Denmark	Europe	120	PRJEB6456_256	Illumina HiSeq 2000	ERS473128	2	17429786	infant
[truncated: 11,575 more rows]
